# Supplementary material for: (μ2-Adipato-κ4 O,O′:O′′,O′′′)bis­[aqua­(benzene-1,2-di­amine-κ2 N,N′)­chlorido­cadmium]: crystal structure and Hirshfeld surface analysis
Source: Acta Crystallogr E Crystallogr Commun. 2017 Aug 21;73(Pt 9):1363–7. doi: 10.1107/S2056989017011677 (PMC5588581; doi:10.1107/S2056989017011677)
Supplement: Supplementary file 1 [file e-73-01363-sup1.cif]

##############################################################################
#                                                                            #
# This CIF contains the data in a paper accepted for publication in          #
# Acta Crystallographica Section E. It conforms to the requirements of       #
# Notes for Authors for Acta Crystallographica Section E, and has been       #
# peer reviewed under the auspices of the IUCr Commission on Journals.       #
#                                                                            #
# Full details of the Crystallographic Information File format               #
# are given in the paper "The Crystallographic Information File (CIF):       #
# a New Standard Archive File for Crystallography" by S. R. Hall, F. H.      #
# Allen and I. D. Brown [Acta Cryst. (1991), A47, 655-685].                  #
#                                                                            #
# The current version of the core CIF dictionary is obtainable from          #
# ftp://ftp.iucr.org/pub/cif_core.dic.                                       #
#                                                                            #
# Software is freely available for graphical display of the structure(s)     #
# in this CIF. For information consult the CIF software page                 #
# http://www.iucr.org/resources/cif/software.                                #
#                                                                            #
# This file may be used for bona fide research purposes within the           #
# scientific community so long as proper attribution is given to the journal # 
# article from which it was obtained.                                        #
#                                                                            #
##############################################################################
data_I
_database_code_depnum_ccdc_archive 'CCDC 1446968'
_audit_creation_method     'SHELXL-2014/7'
_chemical_name_systematic
;\
(\m~2~-Adipato-\k^4^<i>O</i>,<i>O</i>':<i>O</i>'',<i>O</i>''')\
bis[aqua(benzene-1,2-\
diamine-\k^2^<i>N</i>,<i>N</i>')chloridocadmium]
;
_chemical_name_common     ?
_chemical_formula_moiety     'C18 H28 Cd2 Cl2 N4 O6'
_chemical_formula_sum     'C18 H28 Cd2 Cl2 N4 O6'
_chemical_formula_iupac     '[Cd2 Cl2 (C6 H8 O4) (C6 H8 N2)2 (H2 O)2]'
_chemical_formula_weight     692.14
_chemical_melting_point     ?
_shelx_space_group_comment
;
The symmetry employed for this shelxl refinement is uniquely defined
by the following loop, which should always be used as a source of
symmetry information in preference to the above space-group names.
They are only intended as comments.
;
_space_group_crystal_system     monoclinic
_space_group_name_H-M_alt     'P 21/c'
_space_group_name_Hall     '-P 2ybc'
loop_
    _space_group_symop_operation_xyz
    'x, y, z'
    '-x, y+1/2, -z+1/2'
    '-x, -y, -z'
    'x, -y-1/2, z-1/2'
_cell_length_a     20.4710(8)
_cell_length_b     5.5578(2)
_cell_length_c     10.7910(3)
_cell_angle_alpha     90
_cell_angle_beta     98.122(3)
_cell_angle_gamma     90
_cell_volume     1215.42(7)
_cell_formula_units_Z     2
_cell_measurement_reflns_used     7493
_cell_measurement_theta_min     3.77
_cell_measurement_theta_max     30.00
_cell_measurement_temperature     100(2)
_exptl_crystal_description     prism
_exptl_crystal_colour     brown
_exptl_crystal_size_max     0.330
_exptl_crystal_size_mid     0.220
_exptl_crystal_size_min     0.100
_exptl_crystal_density_diffrn     1.891
_exptl_crystal_density_meas     ?
_exptl_crystal_density_method     ?
_exptl_crystal_F_000     684
_exptl_absorpt_coefficient_mu     2.010
_exptl_absorpt_correction_type     multi-scan
_exptl_absorpt_process_details
;
(CrysAlis PRO; Agilent, 2013)
;
_shelx_estimated_absorpt_T_min     0.557
_shelx_estimated_absorpt_T_max     0.824
_exptl_absorpt_correction_T_min     0.84204
_exptl_absorpt_correction_T_max     1.00000
_diffrn_ambient_temperature     100(2)
_diffrn_radiation_type     MoK\a
_diffrn_radiation_wavelength     0.71073
_diffrn_radiation_source     'SuperNova (Mo) X-ray Source'
_diffrn_radiation_monochromator     Mirror
_diffrn_measurement_device_type
        'Agilent Technologies SuperNova Dual diffractometer with Atlas detector'
_diffrn_measurement_method     '\w scan'
_diffrn_detector_area_resol_mean     10.4041
_diffrn_reflns_number     15862
_diffrn_reflns_av_R_equivalents     0.0387
_diffrn_reflns_theta_min     3.015
_diffrn_reflns_theta_max     30.315
_diffrn_reflns_theta_full     25.242
_diffrn_measured_fraction_theta_max     0.934
_diffrn_measured_fraction_theta_full     0.999
_diffrn_reflns_limit_h_min     -28
_diffrn_reflns_limit_h_max     26
_diffrn_reflns_limit_k_min     -7
_diffrn_reflns_limit_k_max     7
_diffrn_reflns_limit_l_min     -14
_diffrn_reflns_limit_l_max     14
_diffrn_standards_number     0
_diffrn_standards_interval_count     0
_diffrn_standards_interval_time     0
_diffrn_standards_decay_%     0
_refine_special_details     ?
_reflns_number_total     3393
_reflns_number_gt     2992
_reflns_threshold_expression     'I > 2\s(I)'
_refine_ls_structure_factor_coef     Fsqd
_refine_ls_matrix_type     full
_refine_ls_R_factor_all     0.0355
_refine_ls_R_factor_gt     0.0281
_refine_ls_wR_factor_gt     0.0605
_refine_ls_wR_factor_ref     0.0648
_refine_ls_goodness_of_fit_ref     1.043
_refine_ls_restrained_S_all     1.042
_refine_ls_number_reflns     3393
_refine_ls_number_parameters     163
_refine_ls_number_restraints     6
_refine_ls_hydrogen_treatment     mixed
_refine_ls_weighting_scheme     calc
_refine_ls_weighting_details
              'w=1/[\s^2^(Fo^2^)+(0.0312P)^2^+0.8274P] where P=(Fo^2^+2Fc^2^)/3'
_atom_sites_solution_primary     ?
_atom_sites_solution_secondary     ?
_refine_ls_shift/su_max     0.000
_refine_ls_shift/su_mean     0.000
_refine_diff_density_max     1.154
_refine_diff_density_min     -0.692
_refine_ls_extinction_method     none
_refine_ls_extinction_coef     .
loop_
    _atom_type_symbol
    _atom_type_description
    _atom_type_scat_dispersion_real
    _atom_type_scat_dispersion_imag
    _atom_type_scat_source
    'C' 'C' 0.0033 0.0016
                         'International Tables Vol C Tables 4.2.6.8 and 6.1.1.4'
    'H' 'H' 0.0000 0.0000
                         'International Tables Vol C Tables 4.2.6.8 and 6.1.1.4'
    'Cd' 'Cd' -0.8075 1.2024
                         'International Tables Vol C Tables 4.2.6.8 and 6.1.1.4'
    'Cl' 'Cl' 0.1484 0.1585
                         'International Tables Vol C Tables 4.2.6.8 and 6.1.1.4'
    'N' 'N' 0.0061 0.0033
                         'International Tables Vol C Tables 4.2.6.8 and 6.1.1.4'
    'O' 'O' 0.0106 0.0060
                         'International Tables Vol C Tables 4.2.6.8 and 6.1.1.4'
_computing_data_collection
;
CrysAlis PRO (Agilent, 2013)
;
_computing_cell_refinement
;
CrysAlis PRO (Agilent, 2013)
;
_computing_data_reduction
;
CrysAlis PRO (Agilent, 2013)
;
_computing_structure_solution
;
SHELXS97 (Sheldrick, 2008)
;
_computing_structure_refinement
;
SHELXL2014 (Sheldrick, 2015)
;
_computing_molecular_graphics
;
ORTEP-3 for Windows (Farrugia, 2012) and DIAMOND (Brandenburg,
2006)
;
_computing_publication_material
;
publCIF (Westrip, 2010)
;
loop_
    _atom_site_type_symbol
    _atom_site_label
    _atom_site_fract_x
    _atom_site_fract_y
    _atom_site_fract_z
    _atom_site_U_iso_or_equiv
    _atom_site_adp_type
    _atom_site_calc_flag
    _atom_site_occupancy
    _atom_site_disorder_assembly
    _atom_site_disorder_group
    Cd Cd 0.20549(2) 0.38825(3) 0.25421(2) 0.01173(6) Uani d 1 . .
    Cl Cl1 0.26037(3) 0.56615(11) 0.45833(5) 0.01653(13) Uani d 1 . .
    O O1 0.14096(9) 0.7293(3) 0.19608(15) 0.0172(4) Uani d 1 . .
    O O2 0.13895(9) 0.4366(3) 0.05909(15) 0.0155(4) Uani d 1 . .
    O O1W 0.12696(9) 0.1564(3) 0.31419(16) 0.0155(4) Uani d 1 . .
    H H1W 0.1293(15) 0.026(3) 0.277(3) 0.023 Uiso d 1 . .
    H H2W 0.1321(15) 0.127(5) 0.3906(11) 0.023 Uiso d 1 . .
    N N1 0.28158(11) 0.0464(4) 0.26867(19) 0.0149(4) Uani d 1 . .
    H H1N 0.2813(14) -0.063(4) 0.327(2) 0.018 Uiso d 1 . .
    H H2N 0.2722(14) -0.009(5) 0.1919(14) 0.018 Uiso d 1 . .
    N N2 0.29273(11) 0.4407(4) 0.12990(19) 0.0145(4) Uani d 1 . .
    H H3N 0.2803(13) 0.324(4) 0.078(2) 0.017 Uiso d 1 . .
    H H4N 0.2981(14) 0.582(3) 0.097(3) 0.017 Uiso d 1 . .
    C C1 0.12011(12) 0.6431(5) 0.0893(2) 0.0147(5) Uani d 1 . .
    C C2 0.07303(14) 0.7824(6) -0.0037(2) 0.0240(6) Uani d 1 . .
    H H2A 0.0485 0.6667 -0.0627 0.029 Uiso calc 1 . .
    H H2B 0.0991 0.8867 -0.0526 0.029 Uiso calc 1 . .
    C C3 0.02372(12) 0.9371(5) 0.0503(2) 0.0165(5) Uani d 1 . .
    H H3A 0.0476 1.0597 0.1059 0.020 Uiso calc 1 . .
    H H3B -0.0018 0.8357 0.1017 0.020 Uiso calc 1 . .
    C C4 0.34453(12) 0.1628(4) 0.2844(2) 0.0133(5) Uani d 1 . .
    C C5 0.35047(13) 0.3687(4) 0.2120(2) 0.0146(5) Uani d 1 . .
    C C6 0.40716(12) 0.5067(5) 0.2319(2) 0.0169(5) Uani d 1 . .
    H H6 0.4112 0.6456 0.1822 0.020 Uiso calc 1 . .
    C C7 0.45817(13) 0.4418(5) 0.3248(2) 0.0202(5) Uani d 1 . .
    H H7 0.4972 0.5360 0.3387 0.024 Uiso calc 1 . .
    C C8 0.45193(13) 0.2395(5) 0.3971(2) 0.0210(5) Uani d 1 . .
    H H8 0.4866 0.1973 0.4616 0.025 Uiso calc 1 . .
    C C9 0.39589(13) 0.0984(5) 0.3766(2) 0.0177(5) Uani d 1 . .
    H H9 0.3925 -0.0421 0.4254 0.021 Uiso calc 1 . .
loop_
    _atom_site_aniso_label
    _atom_site_aniso_U_11
    _atom_site_aniso_U_22
    _atom_site_aniso_U_33
    _atom_site_aniso_U_12
    _atom_site_aniso_U_13
    _atom_site_aniso_U_23
    Cd 0.01482(10) 0.00958(9) 0.01025(9) 0.00074(6) -0.00008(6) 0.00069(6)
    Cl1 0.0255(3) 0.0120(3) 0.0112(2) -0.0020(2) -0.0006(2) -0.0006(2)
    O1 0.0224(9) 0.0157(9) 0.0127(8) 0.0044(7) -0.0005(7) -0.0009(7)
    O2 0.0200(9) 0.0150(9) 0.0111(8) 0.0031(7) 0.0007(7) -0.0010(6)
    O1W 0.0210(9) 0.0138(9) 0.0114(8) -0.0019(7) 0.0015(7) 0.0002(7)
    N1 0.0212(11) 0.0123(10) 0.0109(9) -0.0019(8) 0.0014(8) 0.0008(8)
    N2 0.0214(11) 0.0097(10) 0.0119(9) -0.0005(8) 0.0007(8) 0.0027(8)
    C1 0.0156(12) 0.0162(12) 0.0123(11) 0.0028(9) 0.0027(9) 0.0018(9)
    C2 0.0267(14) 0.0310(16) 0.0133(11) 0.0147(12) 0.0000(10) 0.0009(11)
    C3 0.0189(13) 0.0156(12) 0.0140(11) 0.0057(10) -0.0018(9) 0.0008(9)
    C4 0.0161(12) 0.0124(11) 0.0117(10) 0.0026(9) 0.0025(9) -0.0016(9)
    C5 0.0185(12) 0.0145(12) 0.0112(11) 0.0027(9) 0.0027(9) -0.0012(9)
    C6 0.0206(13) 0.0132(12) 0.0174(12) 0.0010(10) 0.0047(9) -0.0011(9)
    C7 0.0164(13) 0.0221(14) 0.0222(13) -0.0039(10) 0.0038(10) -0.0035(11)
    C8 0.0173(12) 0.0259(15) 0.0188(12) 0.0061(11) -0.0010(9) -0.0014(10)
    C9 0.0221(13) 0.0165(13) 0.0148(12) 0.0042(10) 0.0034(10) 0.0014(9)
_geom_special_details
;
 All esds (except the esd in the dihedral angle between two l.s. planes)
 are estimated using the full covariance matrix.  The cell esds are taken
 into account individually in the estimation of esds in distances, angles
 and torsion angles; correlations between esds in cell parameters are only
 used when they are defined by crystal symmetry.  An approximate (isotropic)
 treatment of cell esds is used for estimating esds involving l.s. planes.
;
loop_
    _geom_bond_atom_site_label_1
    _geom_bond_atom_site_label_2
    _geom_bond_site_symmetry_2
    _geom_bond_distance
    _geom_bond_publ_flag
    Cd O1 . 2.3448(17) y
    Cd O2 . 2.3560(16) y
    Cd N1 . 2.448(2) y
    Cd N2 . 2.398(2) y
    Cd Cl1 . 2.5283(6) y
    Cd O1W . 2.2265(18) y
    O1 C1 . 1.265(3) ?
    O2 C1 . 1.268(3) ?
    O1W H1W . 0.834(10) ?
    O1W H2W . 0.832(10) ?
    N1 C4 . 1.430(3) ?
    N1 H1N . 0.875(10) ?
    N1 H2N . 0.879(10) ?
    N2 C5 . 1.431(3) ?
    N2 H3N . 0.871(10) ?
    N2 H4N . 0.874(10) ?
    C1 C2 . 1.504(3) ?
    C2 C3 . 1.505(4) ?
    C2 H2A . 0.9900 ?
    C2 H2B . 0.9900 ?
    C3 C3 3_575 1.521(5) ?
    C3 H3A . 0.9900 ?
    C3 H3B . 0.9900 ?
    C4 C9 . 1.389(3) ?
    C4 C5 . 1.400(3) ?
    C5 C6 . 1.382(4) ?
    C6 C7 . 1.389(4) ?
    C6 H6 . 0.9500 ?
    C7 C8 . 1.385(4) ?
    C7 H7 . 0.9500 ?
    C8 C9 . 1.381(4) ?
    C8 H8 . 0.9500 ?
    C9 H9 . 0.9500 ?
loop_
    _geom_angle_atom_site_label_1
    _geom_angle_atom_site_label_2
    _geom_angle_atom_site_label_3
    _geom_angle_site_symmetry_1
    _geom_angle_site_symmetry_3
    _geom_angle
    _geom_angle_publ_flag
    O1W Cd O1 . . 98.22(6) ?
    O1W Cd O2 . . 88.62(6) ?
    O1 Cd O2 . . 55.66(6) ?
    O1W Cd N2 . . 149.12(7) ?
    O1 Cd N2 . . 100.84(7) ?
    O2 Cd N2 . . 82.44(7) ?
    O1W Cd N1 . . 90.66(7) ?
    O1 Cd N1 . . 166.89(6) ?
    O2 Cd N1 . . 115.34(6) ?
    N2 Cd N1 . . 67.19(7) ?
    O1W Cd Cl1 . . 102.90(5) ?
    O1 Cd Cl1 . . 94.65(4) ?
    O2 Cd Cl1 . . 149.72(5) ?
    N2 Cd Cl1 . . 99.52(5) ?
    N1 Cd Cl1 . . 92.72(5) ?
    C1 O1 Cd . . 92.43(14) ?
    C1 O2 Cd . . 91.84(14) ?
    Cd O1W H1W . . 106(2) ?
    Cd O1W H2W . . 114(2) ?
    H1W O1W H2W . . 107(3) ?
    C4 N1 Cd . . 102.19(15) ?
    C4 N1 H1N . . 109.0(19) ?
    Cd N1 H1N . . 121(2) ?
    C4 N1 H2N . . 110.0(19) ?
    Cd N1 H2N . . 99(2) ?
    H1N N1 H2N . . 115(3) ?
    C5 N2 Cd . . 103.59(14) ?
    C5 N2 H3N . . 109(2) ?
    Cd N2 H3N . . 95.4(19) ?
    C5 N2 H4N . . 111.2(19) ?
    Cd N2 H4N . . 119(2) ?
    H3N N2 H4N . . 117(3) ?
    O1 C1 O2 . . 120.1(2) ?
    O1 C1 C2 . . 121.0(2) ?
    O2 C1 C2 . . 118.9(2) ?
    O1 C1 Cd . . 59.78(12) ?
    O2 C1 Cd . . 60.29(12) ?
    C2 C1 Cd . . 179.18(18) ?
    C1 C2 C3 . . 116.0(2) ?
    C1 C2 H2A . . 108.3 ?
    C3 C2 H2A . . 108.3 ?
    C1 C2 H2B . . 108.3 ?
    C3 C2 H2B . . 108.3 ?
    H2A C2 H2B . . 107.4 ?
    C2 C3 C3 . 3_575 112.5(3) ?
    C2 C3 H3A . . 109.1 ?
    C3 C3 H3A 3_575 . 109.1 ?
    C2 C3 H3B . . 109.1 ?
    C3 C3 H3B 3_575 . 109.1 ?
    H3A C3 H3B . . 107.8 ?
    C9 C4 C5 . . 119.6(2) ?
    C9 C4 N1 . . 123.1(2) ?
    C5 C4 N1 . . 116.8(2) ?
    C6 C5 C4 . . 120.3(2) ?
    C6 C5 N2 . . 122.9(2) ?
    C4 C5 N2 . . 116.4(2) ?
    C5 C6 C7 . . 119.8(2) ?
    C5 C6 H6 . . 120.1 ?
    C7 C6 H6 . . 120.1 ?
    C8 C7 C6 . . 119.8(2) ?
    C8 C7 H7 . . 120.1 ?
    C6 C7 H7 . . 120.1 ?
    C9 C8 C7 . . 120.8(2) ?
    C9 C8 H8 . . 119.6 ?
    C7 C8 H8 . . 119.6 ?
    C8 C9 C4 . . 119.7(2) ?
    C8 C9 H9 . . 120.1 ?
    C4 C9 H9 . . 120.1 ?
loop_
    _geom_torsion_atom_site_label_1
    _geom_torsion_atom_site_label_2
    _geom_torsion_atom_site_label_3
    _geom_torsion_atom_site_label_4
    _geom_torsion_site_symmetry_1
    _geom_torsion_site_symmetry_2
    _geom_torsion_site_symmetry_3
    _geom_torsion_site_symmetry_4
    _geom_torsion
    _geom_torsion_publ_flag
    Cd O1 C1 O2 . . . . 0.2(2) ?
    Cd O1 C1 C2 . . . . -179.7(2) ?
    Cd O2 C1 O1 . . . . -0.2(2) ?
    Cd O2 C1 C2 . . . . 179.7(2) ?
    O1 C1 C2 C3 . . . . -34.4(4) ?
    O2 C1 C2 C3 . . . . 145.7(3) ?
    C1 C2 C3 C3 . . . 3_575 -177.6(3) ?
    Cd N1 C4 C9 . . . . 131.4(2) ?
    Cd N1 C4 C5 . . . . -40.8(2) ?
    C9 C4 C5 C6 . . . . 0.2(4) ?
    N1 C4 C5 C6 . . . . 172.6(2) ?
    C9 C4 C5 N2 . . . . -172.4(2) ?
    N1 C4 C5 N2 . . . . 0.0(3) ?
    Cd N2 C5 C6 . . . . -130.3(2) ?
    Cd N2 C5 C4 . . . . 42.1(2) ?
    C4 C5 C6 C7 . . . . -0.5(4) ?
    N2 C5 C6 C7 . . . . 171.6(2) ?
    C5 C6 C7 C8 . . . . -0.1(4) ?
    C6 C7 C8 C9 . . . . 1.1(4) ?
    C7 C8 C9 C4 . . . . -1.5(4) ?
    C5 C4 C9 C8 . . . . 0.8(4) ?
    N1 C4 C9 C8 . . . . -171.1(2) ?
loop_
    _geom_hbond_atom_site_label_D
    _geom_hbond_atom_site_label_H
    _geom_hbond_atom_site_label_A
    _geom_hbond_site_symmetry_A
    _geom_hbond_distance_DH
    _geom_hbond_distance_HA
    _geom_hbond_distance_DA
    _geom_hbond_angle_DHA
    O1W H1W O1 1_545 0.83(2) 1.90(2) 2.728(2) 176(3)
    O1W H2W O2 4_555 0.833(13) 1.838(13) 2.670(2) 177(3)
    N1 H1N Cl1 1_545 0.88(2) 2.57(2) 3.428(2) 166(2)
    N1 H2N Cl1 4_554 0.879(17) 2.518(15) 3.374(2) 165(2)
    N2 H3N Cl1 4_554 0.87(2) 2.53(2) 3.385(2) 168(2)
    N2 H4N Cl1 4_564 0.88(2) 2.52(2) 3.322(2) 153(3)
_shelx_hkl_file
;
   3   0   0 163046. 1604.28   3
   4   0   0 10943.7 483.931   6
   4   0   0 11723.5 503.791   3
   5   0   0 51852.1 1158.60   6
   5   0   0 54941.9 1207.47   3
   6   0   0 6125.45 466.804   3
   6   0   0 5674.52 432.228   6
  -7   0   0 1974.88 211.701   8
   7   0   0 2255.54 304.173   6
   7   0   0 1756.10 295.227   3
  -8   0   0 208.282 107.853   8
   8   0   0 157.296 196.039   3
   8   0   0 253.596 143.004   6
  -8   0   0 287.431 185.621   6
  -9   0   0 36687.8 1348.35   6
  -9   0   0 34830.1 887.141   8
   9   0   0 36959.4 1344.62   3
   9   0   0 36335.6 1291.15   6
 -10   0   0 45322.4 1053.37   8
  10   0   0 48539.9 1625.23   3
  10   0   0 47536.1 1566.95   6
 -10   0   0 47941.5 1627.74   6
 -11   0   0 887.541 267.885   6
  11   0   0 745.268 247.657   6
  11   0   0 583.366 262.801   3
 -11   0   0 592.404 179.375   8
  12   0   0 223242. 3840.71   3
  12   0   0 219638. 3660.68   6
  13   0   0 65921.7 2200.70   3
 -13   0   0 63190.7 1323.45   8
  13   0   0 68084.6 2142.82   6
  14   0   0 87026.4 2530.89   6
 -14   0   0 82280.7 1526.66   8
 -14   0   0 84041.4 2598.47   6
  14   0   0 86568.9 2610.55   3
  15   0   0 252186. 4634.14   3
 -15   0   0 246028. 4565.83   6
 -16   0   0 9682.83 1017.07   1
  16   0   0 9723.08 993.687   3
 -16   0   0 8323.06 499.084   8
 -16   0   0 10646.3 1030.16   6
 -17   0   0 85266.6 1484.94   8
 -17   0   0 91254.5 3049.58   1
 -17   0   0 93559.3 3079.54   6
  17   0   0 91269.3 2988.22   3
 -18   0   0 17797.1 689.531   8
 -18   0   0 20729.8 1525.60   6
 -18   0   0 22927.4 1619.48   1
 -18   0   0 19013.0 693.780   8
  18   0   0 21072.2 1505.08   3
 -19   0   0 10652.6 494.763   8
 -19   0   0 9261.48 457.449   8
 -19   0   0 10834.9 1177.64   6
 -19   0   0 10211.4 1150.31   1
 -20   0   0 49992.0 2510.30   1
 -20   0   0 52544.5 2550.87   6
 -21   0   0 33498.9 2109.63   6
 -21   0   0 35094.4 2180.81   1
 -22   0   0 42444.4 2433.19   6
 -22   0   0 39133.0 2371.88   1
 -23   0   0 1107.24 469.654   1
 -23   0   0-37.2270 239.839   6
 -24   0   0 33347.0 2324.28   1
 -24   0   0 30247.6 2203.81   6
 -25   0   0 3063.45 731.733   1
  25   0   0 3191.76 1020.91   4
  26   0   0 10039.4 1690.20   4
 -26   0   0 8775.33 1298.22   1
   0  -1   0 36.7368 129.984   8
   0   1   0 53.2861 128.466   4
  -1  -1   0 160243. 1866.64   8
   1  -1   0 166393. 1940.01   8
  -1   1   0 166401. 2006.77   7
  -1   1   0 165958. 2073.91   4
   1   1   0 163283. 2091.71   4
  -2   1   0 6338.60 429.632   7
   2   1   0 6771.63 472.592   4
   2  -1   0 6324.17 409.026   8
  -2   1   0 6577.00 452.702   4
  -2  -1   0 6931.10 410.378   8
   3  -1   0 28406.4 842.088   8
  -3   1   0 27018.7 942.889   4
   3   1   0 30325.8 832.798   8
   3   1   0 28468.6 798.474   6
  -3  -1   0 28810.9 814.855   8
  -4  -1   0 140006. 1229.43   5
   4  -1   0 139705. 1752.74   1
  -4  -1   0 143614. 1797.40   8
  -4   1   0 145823. 2334.91   4
   4   1   0 141743. 1885.66   6
   4   1   0 141463. 1820.38   8
  -5  -1   0 1935.90 244.159   8
   5   1   0 1863.98 246.217   8
   5  -1   0 2179.82 329.948   6
   5   1   0 1827.28 254.135   6
   5  -1   0 2051.82 253.344   1
  -5  -1   0 2060.35 163.284   5
  -5   1   0 1911.31 328.870   4
   6   1   0 66719.0 1309.57   8
  -6   1   0 67261.7 1390.79   1
   6  -1   0 69389.8 1758.67   6
  -6   1   0 68488.7 1420.78   8
  -6  -1   0 69547.9 1495.39   6
  -6  -1   0 69665.6 1281.25   8
   6  -1   0 66793.2 1392.50   1
   6   1   0 70708.6 1482.08   6
  -7   1   0 49715.3 1292.03   1
  -7  -1   0 47379.5 1312.85   6
   7   1   0 48791.0 1314.32   6
   7   1   0 48619.2 1133.28   8
  -7   1   0 50029.4 1231.95   8
   7   1   0 46134.7 819.692   5
  -7  -1   0 49581.5 1100.54   8
   7  -1   0 49381.4 1531.60   6
   7  -1   0 47058.7 1241.11   1
   8   1   0 104229. 2039.11   6
   8   1   0 109030. 1756.52   8
   8  -1   0 111337. 2399.50   6
  -8  -1   0 106554. 2386.17   3
  -8   1   0 103190. 1798.20   8
  -8   1   0 109458. 2031.90   1
   8   1   0 102376. 1321.08   5
  -8  -1   0 107030. 1650.86   8
  -8  -1   0 110620. 2132.94   6
  -9  -1   0 40654.2 1040.64   8
   9   1   0 37895.5 871.220   5
   9  -1   0 39227.5 1507.51   6
  -9  -1   0 41245.4 1379.26   6
   9   1   0 38768.7 1314.00   6
  -9   1   0 40245.7 1171.23   8
  -9  -1   0 39753.0 1517.48   3
  -9   1   0 42213.9 1342.10   1
   9   1   0 40529.2 1116.55   8
  10   1   0 12924.3 546.977   5
 -10  -1   0 12625.9 815.214   6
 -10   1   0 11764.3 659.625   8
 -10  -1   0 11935.1 877.361   3
  10  -1   0 11400.1 860.027   6
 -10   1   0 12377.2 787.884   1
  10   1   0 11813.2 628.660   8
  10   1   0 12337.0 782.691   6
 -10  -1   0 13414.9 611.693   8
  11   1   0 87184.1 1500.72   5
 -11   1   0 90760.6 2196.02   1
 -11  -1   0 87850.8 1558.98   8
 -11   1   0 90806.9 1827.35   8
  11  -1   0 91931.5 2465.50   6
  11   1   0 88309.1 2170.80   6
 -11  -1   0 92141.8 2286.43   6
  12   1   0 6737.62 457.127   5
 -12   1   0 6983.54 684.154   1
 -12   1   0 7154.28 558.509   8
  12   1   0 7409.67 697.627   6
 -12  -1   0 6963.31 465.052   8
  12  -1   0 8045.64 794.368   6
  13  -1   0 69916.6 2341.09   6
 -13   1   0 68040.9 1645.82   8
  13   1   0 63001.3 1424.68   5
 -13   1   0 67196.5 2086.18   1
 -13  -1   0 63303.5 1349.62   8
  13   1   0 66117.3 2054.32   6
 -14   1   0 22068.2 960.628   8
  14  -1   0 21996.7 1556.85   4
  14  -1   0 23869.1 1369.28   3
 -14  -1   0 20823.5 785.277   8
 -14   1   0 23833.0 1310.09   1
  14   1   0 21634.6 1253.35   6
  14  -1   0 22208.6 1389.32   6
  14   1   0 20623.2 861.980   5
  15   1   0 9780.39 626.218   5
  15   1   0 10798.3 939.379   6
 -15  -1   0 10169.5 557.363   8
  15  -1   0 10945.7 974.652   3
  15  -1   0 11346.4 1203.87   4
 -15  -1   0 10964.9 971.961   6
 -15   1   0 11146.3 710.356   8
 -15   1   0 10387.5 881.430   1
  16  -1   0 22585.3 1720.41   4
 -16  -1   0 24005.6 1456.99   6
  16   1   0 21864.3 953.725   5
 -16   1   0 22499.3 1377.57   1
 -16  -1   0 20661.5 766.839   8
  16  -1   0 21551.5 1414.61   3
 -16   1   0 23829.9 1031.42   8
  16   1   0 22244.8 1357.85   6
 -17  -1   0 5571.89 796.775   6
  17  -1   0 4827.24 736.676   3
  17   1   0 4509.90 468.573   5
 -17   1   0 4719.47 716.256   1
 -17  -1   0 4754.79 383.743   8
  17  -1   0 5856.39 946.785   4
 -17   1   0 5657.83 532.903   8
  18  -1   0 5490.31 792.717   3
 -18  -1   0 5461.22 376.711   8
 -18  -1   0 4740.38 761.176   6
 -18   1   0 4876.93 518.921   8
 -18   1   0 5746.37 536.110   8
 -18   1   0 5915.80 773.805   1
  18   1   0 5600.90 548.564   5
  18  -1   0 5930.05 1000.09   4
 -19   1   0 11376.5 778.102   8
 -19  -1   0 10974.3 465.495   8
 -19  -1   0 12207.0 1191.63   6
  19  -1   0 11855.3 1359.07   4
  19   1   0 11787.6 779.368   5
  19  -1   0 12256.7 1176.27   3
 -19   1   0 12462.6 748.684   8
 -19   1   0 11986.9 1143.73   1
  20  -1   0 3511.85 698.477   3
 -20   1   0 3452.85 687.988   1
  20  -1   0 2781.67 709.284   4
 -20  -1   0 1920.59 573.740   6
 -20   1   0 1791.68 339.310   8
 -21   1   0 20178.2 1559.30   1
  21  -1   0 19759.2 1590.38   3
 -21  -1   0 19974.4 1627.95   6
  21  -1   0 16922.1 1773.40   4
  22  -1   0 1072.55 446.135   4
  22  -1   0 1076.47 512.436   3
 -22   1   0 349.945 345.069   1
 -22  -1   0 940.900 360.703   6
 -23  -1   0 12112.7 1336.33   6
  23  -1   0 13651.1 1417.30   3
 -23   1   0 14430.7 1381.54   1
 -23  -1   0 14652.9 1608.21   1
  23  -1   0 12445.8 1575.41   4
 -24   1   0 2643.70 636.416   1
 -24  -1   0 2220.72 643.107   6
  24  -1   0 2564.71 817.414   4
 -24  -1   0 1995.52 817.404   1
  24  -1   0 3624.09 754.770   3
  25  -1   0 11412.1 1635.97   4
 -25  -1   0 8609.76 1373.85   1
 -25  -1   0 10349.1 1382.55   6
  26  -1   0 12317.2 1706.85   4
 -26  -1   0 13287.7 1543.34   6
 -26  -1   0 12617.5 1640.51   1
 -27  -1   0-67.1786 170.578   6
 -27  -1   0 365.475 587.922   1
   0   2   0 75574.0 1999.36   4
   0  -2   0 76288.8 1860.27   8
   1  -2   0 6966.50 598.226   8
  -1  -2   0 7447.92 601.983   8
   1   2   0 7608.29 659.195   4
  -1   2   0 6670.73 588.269   7
  -1   2   0 7873.95 665.603   4
   2   2   0 57552.4 1790.39   4
   2  -2   0 59270.5 1658.98   8
  -2  -2   0 59425.1 1624.07   8
  -2   2   0 57343.6 1671.56   7
  -2   2   0 58950.9 1772.35   4
   3  -2   0 7789.49 634.555   8
  -3   2   0 6985.79 615.433   7
  -3   2   0 7137.88 651.274   4
  -3  -2   0 6898.74 570.206   8
   3   2   0 6631.44 648.475   4
   3   2   0 8112.61 633.574   8
  -4  -2   0 60341.0 1628.68   8
   4  -2   0 63895.0 1900.49   7
   4   2   0 64528.3 1716.03   8
   4   2   0 62868.7 1949.21   4
   4  -2   0 61309.6 1693.13   8
  -4  -2   0 62951.0 1618.98   6
  -4   2   0 63760.7 1922.47   4
  -5  -2   0 7298.18 584.947   6
   5   2   0 7161.21 599.726   8
   5  -2   0 6779.55 674.500   7
  -5   2   0 7734.94 707.819   4
   5  -2   0 7547.69 618.891   8
   5   2   0 6637.03 678.998   4
  -5  -2   0 6833.10 593.610   8
   6   2   0 13439.8 977.273   4
  -6   2   0 14679.9 880.288   8
  -6   2   0 13772.8 973.663   4
   6  -2   0 13884.1 994.916   7
  -6  -2   0 13682.9 792.613   8
   6   2   0 14271.0 834.135   8
  -6  -2   0 13554.9 798.804   6
   7  -2   0 7676.78 585.261   1
   7   2   0 7401.91 611.969   6
   7  -2   0 8883.85 828.287   7
  -7   2   0 7488.33 753.153   4
  -7  -2   0 7261.23 398.455   5
  -7  -2   0 7360.90 596.409   6
   7   2   0 8657.67 817.546   4
   7   2   0 8149.79 647.083   8
  -7  -2   0 7073.05 580.338   8
  -7   2   0 7791.55 679.262   8
  -8   2   0 1221.14 337.655   4
  -8  -2   0 799.228 147.610   5
  -8   2   0 803.390 285.987   8
  -8  -2   0 1089.01 258.825   6
   8  -2   0 792.314 232.226   1
   8  -2   0 942.892 289.453   6
   8   2   0 970.448 248.516   6
   8   2   0 1125.84 296.207   8
  -8  -2   0 724.446 272.682   8
   9  -2   0 13187.7 1008.82   6
   9  -2   0 10667.1 726.556   1
  -9  -2   0 11768.5 814.136   6
   9   2   0 11364.3 800.326   6
   9   2   0 11377.5 770.609   8
  -9  -2   0 11390.8 742.402   8
  -9   2   0 11430.1 839.236   8
   9  -2   0 10892.9 972.701   7
  -9  -2   0 10372.8 441.824   5
  -9   2   0 13750.2 1069.86   4
  10  -2   0 15256.3 1130.74   6
 -10   2   0 13200.3 898.104   8
  10   2   0 14425.3 869.817   8
  10   2   0 14321.1 929.077   6
 -10  -2   0 10783.6 786.927   6
 -10  -2   0 13410.9 796.335   8
  10  -2   0 13689.2 846.125   1
  11   2   0 1230.08 339.516   6
  11   2   0 1446.42 343.681   8
  11  -2   0 1280.32 385.094   6
 -11   2   0 1363.98 371.780   8
  11  -2   0 1310.77 291.090   1
 -11  -2   0 1496.45 384.264   3
 -11  -2   0 1456.21 292.635   8
 -12  -2   0 2407.86 506.319   3
  12  -2   0 2546.07 628.425   4
 -12   2   0 1981.53 366.715   8
  12  -2   0 1787.18 450.361   6
 -12  -2   0 1710.20 343.509   8
  12   2   0 2223.16 393.917   8
  12   2   0 2394.74 441.145   6
  13   2   0 7470.73 741.675   6
  13   2   0 7418.70 658.852   8
 -13  -2   0 6750.76 824.223   3
 -13  -2   0 5917.53 552.348   8
  13  -2   0 5844.48 856.882   4
 -14  -2   0-166.932 222.593   8
  14   2   0 390.242 176.872   6
 -14  -2   0 522.500 313.301   6
  14   2   0 438.601 225.235   8
  14  -2   0 259.884 326.700   4
  15   2   0 3644.99 485.267   8
 -15  -2   0 3461.39 415.640   8
  15   2   0 4100.32 598.008   6
  15  -2   0 2410.41 623.464   4
 -15  -2   0 2786.07 517.723   6
  16  -2   0 2794.56 689.568   4
 -16  -2   0 2775.57 410.390   8
 -16  -2   0 2624.58 513.175   6
  17  -2   0 4183.25 837.175   4
 -17  -2   0 4783.67 751.464   6
 -17  -2   0 4130.07 454.940   8
  17  -2   0 3549.07 397.910   2
  18  -2   0 1111.69 500.916   4
 -18  -2   0 701.218 369.071   6
 -18  -2   0 589.948 153.170   2
  19  -2   0 4805.27 981.163   4
 -19  -2   0 4218.02 711.605   6
  19  -2   0 4265.10 737.648   3
  20  -2   0 1429.14 645.351   4
  20  -2   0 609.592 507.283   3
 -20  -2   0 1691.04 521.938   6
 -21  -2   0 736.263 390.800   6
  21  -2   0 1500.12 599.973   4
  21  -2   0 1255.48 546.246   3
  22  -2   0 1276.08 580.052   4
  22  -2   0 2.34139 405.603   3
 -22  -2   0 949.882 430.069   6
  23  -2   0-162.805 531.749   4
 -23  -2   0 27.5865 252.147   6
  23  -2   0 230.109 297.830   3
  24  -2   0-168.346 232.946   4
  24  -2   0 1171.32 456.256   3
 -24  -2   0 794.981 597.002   6
 -25  -2   0-309.772 446.559   6
  25  -2   0-165.223 627.405   4
 -26  -2   0 1815.69 664.893   6
 -27  -2   0-63.5717 767.461   1
   0  -3   0 179.700 246.364   8
   0   3   0 63.2348 260.340   4
  -1   3   0 178911. 3557.99   7
  -1   3   0 173846. 3742.07   4
   1  -3   0 186626. 3570.29   8
  -1  -3   0 178952. 3490.23   8
   1   3   0 181901. 3821.27   4
  -2  -3   0 62834.4 2066.09   8
   2   3   0 60673.7 2244.48   4
   2  -3   0 64255.5 2120.10   8
  -2   3   0 65757.4 2183.26   7
  -2   3   0 63046.4 2263.86   4
   2   3   0 60521.4 2054.00   8
   3  -3   0 9159.03 835.648   8
  -3   3   0 8395.88 869.082   4
   3   3   0 8528.39 901.335   4
   3   3   0 8046.02 786.105   8
  -3  -3   0 9149.93 825.311   8
  -3   3   0 7626.54 794.105   7
  -4  -3   0 101960. 2614.64   8
   4   3   0 103497. 2676.22   8
  -4   3   0 106516. 3006.25   4
   4  -3   0 106291. 2726.37   8
  -4   3   0 105537. 2854.06   7
   4   3   0 105464. 3014.62   4
  -5  -3   0 19442.0 1158.98   8
   5   3   0 20889.9 1384.49   4
   5  -3   0 20081.8 1229.33   8
   5   3   0 20937.6 1232.85   8
  -5   3   0 22280.1 1410.82   4
   6  -3   0 73172.2 2283.51   8
  -6   3   0 72414.2 2542.86   4
  -6  -3   0 70557.5 2185.34   8
   6   3   0 75210.2 2305.96   8
   6  -3   0 74723.6 2575.82   7
  -6   3   0 69130.1 2287.38   8
   6   3   0 73010.5 2626.01   4
   7  -3   0 31583.2 1721.44   7
  -7  -3   0 28629.4 1414.85   8
  -7   3   0 30453.2 1720.47   4
   7   3   0 30913.0 1745.46   4
  -7   3   0 29510.4 1533.80   8
   7   3   0 33677.2 1556.84   8
  -8   3   0 50959.9 2001.59   8
   8  -3   0 50497.9 2245.84   7
   8   3   0 50989.2 1918.69   8
  -8   3   0 47776.0 2193.08   4
   8   3   0 51102.2 2284.94   4
  -8  -3   0 48123.4 1807.01   8
   9  -3   0 79870.8 2222.81   1
  -9  -3   0 82479.1 2392.20   8
  -9   3   0 84301.4 2583.43   8
   9  -3   0 87308.1 3022.43   7
   9  -3   0 87285.5 3097.30   4
  -9  -3   0 82199.8 1600.97   5
   9   3   0 84227.3 2450.44   8
  10   3   0 11424.3 940.906   8
 -10  -3   0 12225.3 950.332   6
  10  -3   0 12665.8 1245.79   7
  10  -3   0 10441.8 1131.36   4
 -10   3   0 11872.1 1017.06   8
 -10  -3   0 12188.1 588.359   5
  10  -3   0 11665.0 866.632   1
 -10  -3   0 12423.6 958.813   8
  11  -3   0 106196. 3587.65   4
 -11  -3   0 94602.7 1510.68   5
  11  -3   0 107980. 3548.59   7
  11  -3   0 102924. 2562.08   1
  11   3   0 107409. 2819.76   8
 -11   3   0 104123. 2928.02   8
 -11  -3   0 107090. 2822.72   6
 -11  -3   0 102736. 2656.42   8
  12  -3   0 7966.39 1080.09   7
 -12  -3   0 8671.45 859.354   6
 -12   3   0 9274.46 933.947   8
  12  -3   0 8363.37 1103.03   4
  12  -3   0 6634.84 700.736   1
 -12  -3   0 7808.99 778.903   8
  12   3   0 7420.82 789.302   8
  13  -3   0 135455. 3050.45   1
 -13  -3   0 131956. 2995.75   8
 -13  -3   0 140751. 3395.03   6
  13  -3   0 139603. 4287.78   7
  13   3   0 136206. 3251.25   8
 -13   3   0 137339. 3456.60   8
  13  -3   0 133084. 4242.13   4
 -14  -3   0 19867.3 1179.27   8
 -14   3   0 25931.6 1520.85   8
  14  -3   0 21677.3 1760.13   7
  14  -3   0 19321.8 1670.30   4
 -14  -3   0 21489.6 1376.79   6
  14   3   0 22943.1 1346.22   8
 -15   3   0 44152.9 2016.55   8
  15  -3   0 39819.6 2470.38   4
  15   3   0 43157.0 1869.63   8
 -15  -3   0 43373.6 2009.00   6
 -15  -3   0 38058.4 1620.02   8
  15  -3   0 42572.0 2513.94   7
  16  -3   0 36192.7 2400.63   7
 -16   3   0 38557.8 1904.75   8
  16  -3   0 38445.9 2464.23   4
  16   3   0 36493.9 1733.48   8
 -16  -3   0 32628.7 1504.60   8
 -16  -3   0 34399.3 1833.01   6
 -17   3   0 56.8157 194.171   8
  17  -3   0-44.8845 385.197   7
  17   3   0 613.590 290.109   8
 -17  -3   0 521.138 381.555   6
  17  -3   0 528.458 560.582   4
  18  -3   0 8960.60 1275.32   7
 -18  -3   0 10953.3 1139.70   6
 -18   3   0 11096.0 1050.11   8
  18   3   0 10111.2 931.396   8
  18  -3   0 8965.91 1334.89   4
 -19  -3   0 14668.2 1366.91   6
 -19   3   0 17025.4 1298.10   8
  19  -3   0 13507.3 1660.71   4
  19  -3   0 14286.9 1657.77   7
 -20  -3   0 316.408 411.649   6
  20  -3   0 730.940 399.319   4
 -20   3   0-438.374 230.002   8
  20  -3   0-519.510 548.448   7
 -21  -3   0 19857.2 1614.56   6
  21  -3   0 22187.4 2188.30   7
  21  -3   0 19606.4 2054.90   4
 -22  -3   0 1112.98 491.839   6
  22  -3   0 2062.56 776.708   4
  22  -3   0 1387.70 647.512   7
  23  -3   0 16399.7 1997.03   7
  23  -3   0 18178.2 2110.16   4
 -23  -3   0 17515.5 1629.49   6
 -24  -3   0 5120.55 916.235   6
  24  -3   0 5685.57 1244.30   4
  24  -3   0 4276.31 1021.15   7
   0   4   0 118275. 3378.36   8
   0   4   0 123152. 3453.10   7
   0  -4   0 116119. 3609.75   4
   1   4   0 12163.3 1146.57   8
  -1  -4   0 10263.0 1177.17   4
   1  -4   0 10954.4 1169.05   4
  -1   4   0 11797.4 1127.60   7
  -1   4   0 11429.1 1107.37   8
   2  -4   0 101882. 3391.21   4
  -2   4   0 104038. 3226.60   7
   2   4   0 98557.7 3075.92   8
  -2  -4   0 105458. 3504.50   4
  -2   4   0 94566.2 3062.28   8
  -3   4   0 40218.4 2022.65   8
   3  -4   0 40130.5 2155.07   4
  -3  -4   0 39832.6 2190.41   4
   3   4   0 40283.9 1971.51   8
  -3   4   0 41314.3 2046.48   7
   4  -4   0 6615.22 940.712   4
  -4   4   0 6606.13 881.732   8
   4   4   0 6604.26 814.763   8
  -4  -4   0 7664.97 1002.49   4
  -4   4   0 7236.97 895.811   7
  -5   4   0 89349.4 3020.79   8
   5   4   0 85442.7 2903.31   8
   5  -4   0 91908.8 3302.58   4
  -5  -4   0 92254.8 2797.71   6
   6  -4   0 4385.95 812.786   4
  -6  -4   0 3310.72 595.273   6
   6   4   0 4641.98 796.899   8
  -7   4   0 102387. 3291.68   8
  -7  -4   0 104644. 3003.39   6
   7   4   0 101439. 3139.10   8
   7  -4   0 108439. 3692.95   4
  -8   4   0 12462.3 1207.30   8
   8  -4   0 11868.3 1293.25   4
  -8  -4   0 12194.8 1071.86   6
   8   4   0 10437.3 1047.52   8
  -9   4   0 46092.5 2249.25   8
   9  -4   0 47243.8 2540.31   4
  -9  -4   0 48678.1 2075.95   6
   9   4   0 46874.3 2163.08   8
 -10   4   0 67763.3 2747.68   8
  10  -4   0 66936.7 2323.95   1
  10  -4   0 66948.2 3017.99   7
 -10  -4   0 69244.0 2486.03   6
 -10  -4   0 63687.2 1685.90   5
  10  -4   0 67487.7 3077.72   4
  10   4   0 65375.9 2550.76   8
 -11  -4   0 294.237 289.416   6
  11  -4   0-222.123 379.481   7
  11  -4   0 116.119 331.386   4
  11   4   0 298.125 330.444   8
 -11   4   0 718.717 406.243   8
  11  -4   0 504.497 324.333   1
 -11  -4   0 434.839 197.379   5
  12   4   0 63375.9 2556.60   8
  12  -4   0 59760.1 3079.31   4
  12  -4   0 59127.7 2971.93   7
 -12  -4   0 60137.3 2387.91   6
 -12   4   0 62300.6 2653.87   8
  12  -4   0 57128.2 2154.47   1
 -12  -4   0 55931.1 1352.60   5
  13  -4   0 34128.6 2418.48   4
 -13  -4   0 33845.6 1841.22   6
 -13   4   0 36244.6 2056.34   8
 -13  -4   0 27107.8 815.658   5
  13  -4   0 33370.6 2336.68   7
  13  -4   0 34551.1 1695.53   1
  13   4   0 34822.4 1924.93   8
  14  -4   0 19637.0 1839.06   7
  14   4   0 20256.1 1462.43   8
 -14   4   0 19540.2 1552.17   8
  14  -4   0 19127.3 1835.77   4
 -14  -4   0 18351.7 1382.24   6
 -15  -4   0 37064.1 1991.42   6
  15  -4   0 41569.7 2694.40   7
 -15   4   0 39479.5 2188.17   8
  15  -4   0 37165.4 2601.64   4
  15   4   0 36438.6 1969.56   8
  16  -4   0 1012.21 565.093   7
  16  -4   0 911.039 671.233   4
  16   4   0 889.217 365.441   8
 -16   4   0 841.253 483.277   8
 -16  -4   0 960.186 468.579   6
 -17   4   0 30112.0 1962.36   8
  17  -4   0 28103.3 2319.35   7
  17   4   0 31929.6 1856.29   8
  17  -4   0 29754.3 2440.30   4
 -17  -4   0 30017.7 1853.83   6
  18   4   0 2831.74 629.981   8
 -18   4   0 1863.70 583.126   8
 -18  -4   0 2775.83 606.600   6
  18  -4   0 2077.72 780.247   4
  18  -4   0 3661.46 913.716   7
 -19   4   0 21306.6 1686.13   8
  19  -4   0 21808.4 2195.53   4
 -19  -4   0 20191.2 1658.78   6
  19  -4   0 17699.7 1955.16   7
  20  -4   0 16388.5 1931.32   7
  20  -4   0 16475.6 1994.53   4
 -20  -4   0 18265.6 1582.08   6
 -20   4   0 17846.1 1522.81   8
  21  -4   0 8711.00 1473.80   7
  21  -4   0 8978.96 1451.20   4
 -21  -4   0 4617.31 826.586   6
  22  -4   0 42928.9 3227.78   7
  22  -4   0 42927.8 3310.73   4
   0  -5   0-584.835 599.848   4
   0   5   0-349.310 513.673   8
  -1   5   0 26200.2 1851.11   8
   1   5   0 25975.2 1831.37   8
   1  -5   0 25276.4 1994.30   4
  -1  -5   0 27371.7 2051.93   4
  -2  -5   0 3467.53 813.283   4
   2  -5   0 2796.97 834.082   4
   2   5   0 2911.60 701.760   8
  -2   5   0 4357.42 854.971   8
  -3   5   0 11226.0 1283.57   8
   3  -5   0 11422.3 1351.69   4
   3   5   0 10903.1 1236.47   8
  -3  -5   0 11301.3 1365.38   4
  -4  -5   0 1951.04 500.117   6
   4   5   0 1551.55 611.490   8
   4  -5   0 2778.68 698.353   4
  -4   5   0 2656.01 713.880   8
  -4  -5   0 2235.91 662.762   4
   5   5   0 253.319 392.473   8
  -5  -5   0-47.6856 344.708   6
  -5   5   0-277.603 414.645   8
   5  -5   0 204.446 392.715   4
   6   5   0 26960.0 1876.13   8
  -6  -5   0 26544.7 1712.30   6
   6  -5   0 26960.6 2094.38   4
  -6   5   0 24452.1 1867.63   8
  -7  -5   0 678.073 310.505   6
   7  -5   0 973.752 414.898   4
  -7   5   0 57.9842 474.139   8
   7   5   0 698.817 495.943   8
  -8  -5   0 3327.53 648.877   6
  -8   5   0 2822.36 756.657   8
   8  -5   0 3148.16 853.453   4
   8   5   0 3513.57 797.600   8
   9  -5   0 372.854 372.393   4
  -9   5   0-323.624 532.928   8
   9   5   0-612.162 519.290   8
  -9  -5   0 552.598 258.613   6
  10   5   0 1452.44 582.622   8
  10  -5   0 880.266 522.753   4
 -10   5   0 382.047 509.632   8
 -10  -5   0 1360.28 454.613   6
 -11  -5   0-385.689 176.975   5
 -11  -5   0-174.724 312.789   6
  11   5   0-421.410 301.435   8
 -11   5   0-545.411 516.111   8
  11  -5   0-74.9284 305.538   4
  12   5   0 3377.78 725.221   8
 -12   5   0 3637.34 856.845   8
 -12  -5   0 4442.14 785.518   6
  12  -5   0 4582.14 918.215   4
  13   5   0-65.8452 253.348   8
  13  -5   0 150.393 323.477   4
 -13   5   0-399.482 316.154   8
 -13  -5   0 170.325 218.053   6
 -14   5   0 18482.4 1666.06   8
  14  -5   0 15496.2 1812.58   4
 -14  -5   0 15776.8 1437.10   6
  14   5   0 16962.4 1541.92   8
  15   5   0 1830.04 663.885   8
  15  -5   0 1139.77 494.141   4
 -15   5   0 1302.75 524.460   8
 -15  -5   0 2039.32 584.728   6
  16  -5   0 10564.3 1544.43   4
  16   5   0 10317.5 1193.97   8
 -16  -5   0 11423.9 1264.94   6
 -16   5   0 11863.5 1423.80   8
 -17  -5   0 3478.34 766.812   6
 -17   5   0 4602.16 857.791   8
  17   5   0 3654.55 727.545   8
  17  -5   0 5352.93 1113.71   4
  17  -5   0 2091.43 820.492   7
 -18   5   0 10717.5 1418.42   8
  18  -5   0 10311.0 1550.20   7
  18  -5   0 12178.9 1705.76   4
 -18  -5   0 11466.7 1273.02   6
  19  -5   0 4188.00 1033.67   7
  19  -5   0 2859.23 882.489   4
 -19   5   0 3910.38 908.251   8
 -19  -5   0 2130.28 639.159   6
   0  -6   0 38198.0 2723.39   4
   0   6   0 39538.4 2545.92   8
   1   6   0 960.384 538.899   8
  -1   6   0 1908.80 793.519   8
   1  -6   0 883.218 638.283   4
  -1  -6   0-20.3606 495.275   4
   2  -6   0 21119.6 2065.46   4
   2   6   0 20694.2 1929.31   8
  -2   6   0 18840.6 1795.30   8
  -2  -6   0 19861.1 2009.39   4
  -3  -6   0 7417.09 1341.87   4
   3   6   0 6988.52 1160.70   8
  -3   6   0 5926.20 1113.74   8
   3  -6   0 5781.01 1173.32   4
   4   6   0 18325.8 1813.78   8
   4  -6   0 20440.1 2015.76   4
  -4   6   0 21149.6 1919.96   8
  -4  -6   0 21394.7 2036.91   4
  -4  -6   0 19523.1 1687.21   6
  -5  -6   0 8280.77 1096.79   6
   5  -6   0 9521.43 1420.69   4
  -5   6   0 8645.31 1294.49   8
   5   6   0 9572.25 1280.31   8
  -6  -6   0 1783.64 560.245   6
   6  -6   0 428.953 490.671   4
  -6   6   0 60.5201 449.022   8
   6   6   0 633.380 622.219   8
  -7  -6   0 1570.36 543.245   6
   7   6   0 705.613 571.973   8
  -7   6   0 1736.92 764.789   8
   7  -6   0 2631.35 903.785   4
  -8   6   0 994.112 641.347   8
   8   6   0-125.130 520.623   8
  -8  -6   0 578.948 386.081   6
  -9   6   0-191.506 485.136   8
  -9  -6   0 136.239 283.382   6
   9   6   0 84.9480 361.536   8
   9  -6   0-592.787 471.954   4
  10  -6   0 1283.09 714.507   4
 -10  -6   0 2881.42 758.488   6
 -10   6   0 741.915 549.654   8
  10   6   0 1192.24 580.385   8
 -11   6   0 701.081 625.249   8
 -11  -6   0 1491.33 497.352   6
  11   6   0 699.125 459.728   8
  11  -6   0 581.252 612.732   4
  12  -6   0 7122.39 1273.62   4
 -12   6   0 7006.81 1154.47   8
 -12  -6   0 10276.6 1217.98   6
  12   6   0 8394.83 1225.48   8
 -13  -6   0-756.842 452.297   6
 -13   6   0-875.181 479.120   8
  13  -6   0-76.4622 501.716   4
  13   6   0 587.539 438.503   8
 -14  -6   0 2202.01 629.479   6
 -14   6   0 1776.52 763.574   8
  14  -6   0 1778.20 714.559   4
  14   6   0 2094.99 661.103   8
 -15  -6   0 10284.9 1315.53   6
 -15   6   0 7273.18 1272.01   8
  15   6   0 9300.83 1378.23   8
 -16  -6   0 195.962 239.271   6
 -16   6   0 470.328 543.827   8
 -17   6   0 22794.3 2172.74   8
 -18   6   0 1971.83 792.844   8
   0   7   0-432.284 537.977   8
   0  -7   0 1290.75 769.106   4
   1  -7   0 29134.7 2707.40   4
  -1  -7   0 30859.2 2693.57   4
  -1   7   0 29601.0 2449.80   8
   1   7   0 26872.8 2321.83   8
   2   7   0 4243.17 1023.46   8
   2  -7   0 5833.53 1334.11   4
  -2  -7   0 4704.57 1109.85   4
  -2   7   0 6017.80 1148.58   8
  -2  -7   0 3813.26 970.873   6
  -3  -7   0 16545.5 1965.35   4
   3  -7   0 14592.3 1998.33   4
   3   7   0 14257.1 1735.51   8
  -3   7   0 14393.1 1761.82   8
  -3  -7   0 13384.8 1623.12   6
  -4   7   0 36450.1 2768.25   8
  -4  -7   0 33064.6 2439.39   6
   4  -7   0 36838.5 2993.81   4
   4   7   0 31751.6 2534.36   8
   5  -7   0 4647.46 1249.20   4
  -5  -7   0 5423.57 949.104   6
   5   7   0 2831.40 937.886   8
  -5   7   0 3356.15 1047.12   8
   6   7   0 48538.7 3105.72   8
  -6  -7   0 52374.3 3042.12   6
   6  -7   0 54875.1 3683.00   4
  -6   7   0 48141.3 3167.74   8
   7  -7   0 2314.78 834.745   4
  -7   7   0 2929.55 778.550   8
   7   7   0 3627.32 1011.99   8
  -7  -7   0 2408.10 764.697   6
  -8   7   0 18196.1 1976.89   8
   8   7   0 17073.3 1876.88   8
  -8  -7   0 17246.6 1756.89   6
   9   7   0 19396.3 1966.47   8
  -9  -7   0 19273.8 1881.99   6
  10   7   0 2514.66 726.344   8
 -10  -7   0 2767.87 764.758   6
  11   7   0 23902.9 2225.32   8
 -11  -7   0 27338.8 2139.39   6
  12   7   0 919.115 492.627   8
 -12  -7   0 1863.02 634.883   6
  13   7   0 7315.58 1233.49   8
 -27   0   1 43.7129 267.214   1
 -26   0   1 473.995 614.611   1
  26   0  -1-524.342 488.125   4
 -25   0   1 438.756 581.585   1
 -24   0   1-279.157 408.937   1
 -23   0   1-86.4925 451.464   1
 -22   0   1 430.334 397.960   1
 -21   0   1 84.8973 361.833   1
 -21   0   1 109.167 312.500   6
 -20   0   1-141.479 381.891   1
 -20   0   1-238.926 329.252   6
 -19   0   1-2.22701 275.800   1
 -19   0   1 563.762 325.307   6
 -18   0   1-52.4515 283.650   1
 -18   0   1 35.4219 268.559   6
  17   0  -1 426.376 248.769   6
 -17   0   1-63.2086 120.080   1
 -17   0   1 323.231 310.604   6
 -16   0   1 163.820 209.407   6
  16   0  -1 100.013 148.724   6
 -16   0   1 270.485 341.794   1
  15   0  -1 75.2354 85.5121   6
 -15   0   1-54.8666 284.197   1
 -14   0   1-58.5837 282.382   1
  14   0  -1-250.177 186.507   6
 -13   0   1-13.1310 306.409   1
  13   0  -1 43.4977 195.385   3
  13   0  -1-98.9089 183.649   6
 -12   0   1 368.721 277.166   1
 -12   0   1 94.8351 157.204   6
  12   0  -1-69.6268 142.148   3
  12   0  -1-202.199 163.446   6
 -11   0   1 284.643 186.866   6
  11   0  -1-75.4812 123.742   6
 -11   0   1-112.988 197.598   1
  11   0  -1 33.3332 130.291   3
  10   0  -1 5.42689 143.794   3
  10   0  -1-32.4763 116.220   6
 -10   0   1 208.911 189.571   6
  -9   0   1 17.6062 147.762   6
   9   0  -1 128.436 161.198   3
   9   0  -1 58.6559 90.7625   6
  -8   0   1 72.2685 158.329   6
   8   0  -1 100.826 139.799   6
   8   0  -1 177.819 151.561   3
  -8   0   1 54.5749 54.0568   2
   7   0  -1 26.4156 113.818   3
   7   0  -1-57.4677 106.566   6
  -7   0   1 12.6174 60.6287   2
  -7   0   1 25.7523 127.065   6
   6   0  -1 22.6453 103.317   6
  -6   0   1-1.33119 130.087   6
   6   0  -1-103.378 109.549   3
  -6   0   1-3.60201 70.3319   2
  -5   0   1 57.2604 141.024   1
   5   0  -1 19.2448 69.3698   2
   5   0  -1 37.2346 91.7451   3
  -5   0   1 42.2094 84.1356   2
   5   0  -1 57.6241 95.9366   6
  -4   0   1 99.9878 163.723   1
  -4   0   1 32.3725 81.3311   2
   4   0  -1 22.7918 73.2044   2
   4   0  -1 34.8558 75.2432   6
   3   0  -1 38.1053 60.4566   6
   2   0   1 26.7115 90.8588   2
   3   0   1 69.8759 96.0770   5
   3   0   1 20.3687 90.1940   6
   3   0   1-2.81624 81.2235   2
   4   0   1 6.30791 79.3454   2
   4   0   1-12.9554 118.585   6
  -4   0  -1 16.5843 75.9573   2
   5   0   1-25.9258 156.103   3
  -5   0  -1 29.7982 69.1689   2
   5   0   1-56.9744 126.961   6
   5   0   1-7.14953 70.4938   2
   6   0   1 30.3925 122.836   6
   6   0   1 71.5851 176.655   3
   6   0   1 85.9564 67.7862   2
   7   0   1 69.6980 62.9367   2
   7   0   1 51.1714 129.138   6
   7   0   1 240.015 195.080   3
  -7   0  -1-56.7305 139.235   8
  -8   0  -1 69.4072 144.150   8
   8   0   1 16.9446 131.424   6
   8   0   1 22.7339 132.975   3
  -9   0  -1 86.3179 142.407   8
   9   0   1-160.284 139.377   6
   9   0   1-16.8334 130.371   3
 -10   0  -1 105.241 148.976   8
  10   0   1-33.3518 63.7496   6
  11   0   1 13.7211 113.967   6
 -11   0  -1 75.5475 142.660   8
  11   0   1 17.7156 206.766   3
  12   0   1 4.98900 173.343   6
  12   0   1-64.6757 194.364   3
 -12   0  -1-91.5788 159.025   8
  13   0   1 345.895 342.166   3
 -13   0  -1-36.5845 225.816   6
 -13   0  -1-123.664 180.311   8
  13   0   1-121.965 244.997   6
 -14   0  -1-111.324 276.134   6
 -14   0  -1 32.5604 165.373   8
  14   0   1 502.293 320.151   3
  14   0   1 1.46390 250.521   6
 -15   0  -1 55.2621 152.688   8
 -15   0  -1-41.1947 307.308   6
  15   0   1-233.828 257.828   3
 -16   0  -1 83.7054 280.692   6
 -16   0  -1 288.408 224.267   8
  16   0   1 57.7466 198.053   3
 -17   0  -1 184.735 196.501   8
 -17   0  -1 191.595 403.684   6
  17   0   1 417.112 173.158   5
  17   0   1 89.4496 208.630   3
  18   0   1 134.829 133.639   5
 -18   0  -1-124.243 187.778   8
  18   0   1 213.174 163.605   3
 -18   0  -1 433.880 302.526   1
 -18   0  -1 266.854 288.157   6
 -19   0  -1-213.132 396.003   6
  19   0   1-334.215 293.738   3
 -19   0  -1 158.003 117.261   8
  19   0   1-121.528 196.872   5
 -19   0  -1-374.182 331.105   1
 -20   0  -1-433.356 361.045   1
 -20   0  -1-245.126 349.064   6
  20   0   1-133.347 338.443   3
 -21   0  -1 35.4526 150.590   6
 -21   0  -1 188.091 349.414   1
 -22   0  -1 446.190 333.016   6
 -22   0  -1-108.210 364.295   1
 -23   0  -1 523.332 396.110   6
 -23   0  -1 482.557 462.887   1
 -24   0  -1-331.253 497.991   6
  24   0   1-70.7750 487.778   4
 -24   0  -1 637.491 410.837   1
 -25   0  -1-680.727 505.778   6
  25   0   1 265.113 453.865   4
 -26   0  -1-482.753 598.069   6
  26   0   1 970.134 653.571   4
 -28  -1   1 5701.76 1370.42   1
 -27  -1   1 2545.79 771.077   1
  26  -1  -1 3464.79 994.693   4
 -26  -1   1 3450.02 719.394   6
 -26  -1   1 3042.38 812.840   1
 -25  -1   1 27125.7 2332.10   1
 -25   1   1 27082.5 2016.76   1
  25  -1  -1 26969.3 2483.26   4
 -25  -1   1 26701.1 2054.00   6
  24  -1  -1 3353.60 852.725   4
 -24  -1   1 2258.98 709.302   6
 -24   1   1 4313.95 925.535   1
 -24  -1   1 2419.00 823.063   1
 -23   1   1 25495.3 1887.09   1
  23  -1  -1 22029.2 2130.47   4
 -23  -1   1 23240.0 2048.95   1
 -23  -1   1 28255.1 1926.59   6
 -22  -1   1 541.693 455.959   1
 -22  -1   1 715.558 401.468   6
 -22   1   1 325.788 403.325   1
  22  -1  -1 229.233 379.960   3
  22  -1  -1 151.575 379.327   4
  21  -1  -1 55902.0 2427.92   3
 -21  -1   1 56704.7 2562.37   6
 -21  -1   1 59051.0 3083.46   1
 -21   1   1 58212.2 2709.42   1
  21  -1  -1 51293.4 3045.20   4
  20  -1  -1 27713.9 1672.48   3
  20  -1  -1 27523.5 2191.41   4
 -20  -1   1 28541.0 1774.15   6
 -20   1   1 26799.8 1802.30   1
 -19   1   1 64037.4 1275.16   8
  19  -1  -1 70906.1 2571.05   3
 -19   1   1 71359.2 2813.75   1
  19  -1  -1 66565.6 3214.08   4
 -19  -1   1 70843.5 2670.65   6
 -19   1   1 56193.5 1258.07   8
  19   1  -1 62569.5 1558.52   5
  18  -1  -1 23522.4 1885.32   4
 -18   1   1 22892.3 825.995   8
  18  -1  -1 25829.5 1521.71   3
 -18  -1   1 25267.8 1542.46   6
 -18   1   1 25569.5 1649.15   1
 -18   1   1 19766.3 817.903   8
  18   1  -1 22255.8 915.256   5
 -17  -1   1 13709.9 1094.01   6
  17   1  -1 11888.1 653.942   5
  17  -1  -1 13538.5 1394.92   4
 -17   1   1 12916.3 646.010   8
  17  -1  -1 12452.3 1021.86   3
 -17   1   1 14822.4 1211.93   1
  17   1  -1 12488.1 1034.03   6
 -16   1   1 36544.8 1846.00   1
  16   1  -1 38664.3 1673.43   6
  16   1  -1 33787.7 1038.55   5
 -16   1   1 38772.2 1127.01   8
 -16  -1   1 38620.2 1764.11   6
  16  -1  -1 38676.1 1711.71   3
  16  -1  -1 36099.1 2157.20   4
  15  -1  -1 7830.13 848.769   6
 -15   1   1 7398.27 849.770   1
  15  -1  -1 8644.73 807.832   3
  15  -1  -1 7452.00 1004.93   4
  15   1  -1 6670.39 462.367   5
  15   1  -1 7334.08 716.634   6
 -15   1   1 8019.96 526.178   8
 -14   1   1 5726.85 452.580   8
  14   1  -1 6334.59 648.187   6
  14  -1  -1 6800.34 912.639   4
  14  -1  -1 7307.50 794.051   6
  14  -1  -1 5357.18 619.637   3
 -14  -1   1 4533.01 301.251   2
  14   1  -1 5158.72 384.076   5
  14  -1  -1 4176.78 244.880   2
 -14   1   1 6054.14 746.492   1
 -14  -1   1 4736.75 241.175   8
  13  -1  -1 23500.4 1183.68   3
  13  -1  -1 24193.2 1348.29   6
 -13  -1   1 24230.5 1220.14   6
  13  -1  -1 19255.1 624.872   2
  13   1  -1 21624.0 699.849   5
 -13   1   1 23236.8 869.391   8
 -13  -1   1 20681.7 684.531   2
 -13  -1   1 20609.1 538.301   8
 -13   1   1 23917.1 1353.81   1
  13   1  -1 23704.6 1148.99   6
 -12  -1   1 6828.77 639.727   6
  12  -1  -1 6028.66 650.707   6
 -12  -1   1 5745.28 309.719   8
  12  -1  -1 5922.04 381.573   2
 -12   1   1 6658.43 480.606   8
 -12  -1   1 6825.70 673.786   3
 -12   1   1 5530.04 646.682   1
  12   1  -1 7073.57 614.192   6
  12   1  -1 5929.67 347.867   5
  11   1  -1 12049.4 740.330   6
 -11  -1   1 12407.0 792.708   6
 -11   1   1 11251.6 597.254   8
 -11  -1   1 12788.1 866.752   3
  11  -1  -1 12224.6 877.477   6
  11   1  -1 11371.5 477.589   8
  11  -1  -1 11813.7 555.516   2
 -11  -1   1 11425.3 440.835   8
  11   1  -1 10935.6 421.777   5
 -11   1   1 12266.9 874.787   1
 -10  -1   1 36893.7 1263.23   6
 -10   1   1 37185.4 1050.86   8
  10  -1  -1 37627.6 1007.08   2
 -10  -1   1 36435.7 792.318   8
  10   1  -1 32730.5 644.956   5
 -10  -1   1 39997.8 1472.49   3
 -10   1   1 38658.0 1496.88   1
  10   1  -1 36743.0 862.883   8
  10   1  -1 38866.8 1252.43   6
  10  -1  -1 38665.8 1482.10   6
   9   1  -1 57730.0 1058.83   8
   9   1  -1 60339.8 1460.67   6
  -9   1   1 62684.4 1828.40   1
   9  -1  -1 61856.1 1814.43   6
  -9  -1   1 61534.8 1517.40   6
  -9   1   1 58770.4 1317.62   8
  -9  -1   1 55040.8 984.904   8
  -9  -1   1 58331.6 1707.12   3
   8   1  -1 104216. 1406.88   8
   8  -1  -1 105841. 2260.65   6
  -8   1   1 96309.7 1661.59   8
   8  -1  -1 103269. 2256.03   1
  -8  -1   1 97584.3 1320.12   8
   8   1  -1 100957. 1760.06   6
  -8   1   1 102330. 2225.54   1
  -8  -1   1 100668. 1813.31   6
  -7   1   1 48164.0 1147.41   8
   7   1  -1 47310.1 1124.46   6
  -7  -1   1 46060.5 919.601   8
   7   1  -1 48204.6 952.961   8
  -7  -1   1 47794.2 1155.77   6
   7  -1  -1 45527.6 1413.08   6
   7  -1  -1 50434.4 1490.93   1
  -7   1   1 48914.0 1456.41   1
   7  -1  -1 45189.9 1069.06   8
   6  -1  -1 200234. 2231.24   8
  -6  -1   1 200418. 2146.18   6
  -6   1   1 202957. 2320.00   8
   6   1  -1 207450. 1976.59   8
   6  -1  -1 200627. 2821.77   1
   6   1  -1 199080. 2152.51   6
   5  -1  -1 2793.35 344.647   1
   5   1  -1 2701.58 260.652   8
  -5  -1   1 3033.44 277.059   8
  -5   1   1 2338.06 282.134   8
  -5   1   1 2943.97 399.723   4
   5  -1  -1 2378.66 284.293   8
  -5  -1   1 3018.07 266.723   6
   5   1  -1 2914.72 257.613   6
   4  -1  -1 633919. 3955.78   8
  -4  -1   1 653848. 3284.21   6
  -4   1   1 652603. 4874.27   4
   4  -1  -1 642297. 4619.59   1
   4   1  -1 657769. 3571.20   8
  -4  -1   1 642630. 3592.00   8
  -3  -1   1 100957. 1464.70   8
   3   1  -1 101932. 1438.25   8
   3  -1  -1 101125. 1593.44   8
  -3   1   1 102748. 1807.47   4
   3   1  -1 105328. 1922.74   4
   2   1  -1 35295.8 1066.59   4
   2  -1  -1 36080.4 879.674   7
  -2   1   1 33638.3 975.095   4
   2  -1  -1 35199.6 939.486   8
  -2  -1   1 33185.1 855.310   8
   1  -1  -1 200494. 2233.93   8
   1  -1  -1 192993. 1817.79   7
  -1   1   1 197341. 1829.74   7
  -1   1   1 195389. 2210.98   4
   1   1  -1 202057. 2388.13   4
   0   1  -1 29.1472 132.781   4
   0   1   1 119.891 128.578   4
   0  -1  -1 58.4895 139.979   8
  -1   1  -1 239548. 2548.13   4
  -1   1  -1 235699. 2695.77   7
   1   1   1 240895. 2504.49   4
  -1  -1  -1 235452. 2505.33   8
   2  -1   1 17992.5 725.241   6
   2   1   1 18123.7 730.125   4
  -2  -1  -1 17051.7 693.135   8
  -2   1  -1 18780.9 796.523   7
   2   1   1 16641.0 688.443   6
  -2   1  -1 16627.1 718.937   4
   3   1   1 21003.6 805.895   6
   3   1   1 21366.4 833.074   4
  -3   1  -1 21295.2 846.070   4
  -3   1  -1 22762.8 916.658   7
  -3  -1  -1 20678.3 782.561   8
   3  -1   1 21941.9 858.175   6
   4   1   1 9012.15 562.336   8
  -4  -1  -1 8670.21 450.668   5
  -4   1  -1 9260.68 608.401   4
  -4  -1  -1 8089.29 506.363   8
   4   1   1 8169.55 528.413   6
   4  -1   1 7964.79 568.717   6
  -5  -1  -1 21860.0 833.323   8
   5  -1   1 21179.4 945.799   6
  -5  -1  -1 22361.7 724.366   5
  -5   1  -1 22968.5 1000.90   4
   5   1   1 22228.1 904.612   6
   5   1   1 21454.3 714.310   5
   5   1   1 21512.5 865.920   8
  -6  -1  -1 39517.3 1143.96   8
  -6  -1  -1 38947.9 992.905   5
   6   1   1 39578.5 998.013   5
   6   1   1 39288.9 1198.19   8
  -6   1  -1 39055.0 836.188   1
   6   1   1 41220.5 1293.95   6
   6  -1   1 38583.0 1357.06   6
  -7   1  -1 4731.47 341.066   1
   7   1   1 4807.24 466.331   6
   7   1   1 4660.47 462.602   8
   7  -1   1 4982.35 526.720   6
  -7  -1  -1 4499.55 413.042   8
  -7  -1  -1 5363.95 393.508   5
   7   1   1 4989.32 377.771   5
  -8   1  -1 71293.9 1408.33   1
   8   1   1 68878.0 1421.32   5
   8   1   1 70273.7 1844.58   6
  -8  -1  -1 68476.3 1566.79   8
   8   1   1 69940.2 1700.27   8
   8  -1   1 71965.0 2012.37   6
  -8  -1  -1 71550.6 1884.12   6
  -9  -1  -1 75854.8 2040.87   6
  -9   1  -1 74968.1 1569.66   1
  -9  -1  -1 74617.8 2226.65   3
   9   1   1 75399.4 1981.56   6
  -9  -1  -1 72818.1 1643.83   8
   9   1   1 72668.5 1769.53   8
   9   1   1 70205.4 1496.61   5
   9  -1   1 75065.9 2170.55   6
 -10  -1  -1 178.912 109.054   2
  10   1   1 216.307 199.898   8
  10  -1   1 293.993 254.308   6
  10   1   1 367.787 229.726   6
 -10   1  -1 458.481 182.466   1
 -10  -1  -1 1011.23 240.491   8
  10   1   1 362.333 145.369   5
 -11  -1  -1 146193. 1931.98   2
 -11  -1  -1 145927. 2404.37   8
 -11   1  -1 151598. 2591.72   1
  11   1   1 145384. 2332.91   5
  11   1   1 149967. 3037.80   6
  11  -1   1 154158. 3377.26   6
 -12   1  -1 24057.4 1427.30   6
 -12   1  -1 22341.8 1067.66   1
  12   1   1 20760.0 921.728   5
  12  -1   1 21484.3 1436.86   4
  12  -1   1 21283.2 1326.93   6
  12  -1   1 18388.9 620.969   2
 -12  -1  -1 19156.2 669.992   2
  12   1   1 21709.7 1226.86   6
 -12  -1  -1 22436.8 1355.07   3
 -12  -1  -1 21141.5 940.643   8
 -13   1  -1 76536.3 2660.28   6
  13   1   1 76746.0 2352.83   6
  13  -1   1 75514.2 2541.98   6
 -13  -1  -1 71468.5 1727.64   8
 -13  -1  -1 62683.2 1106.01   2
  13  -1   1 77376.6 2801.55   4
  13  -1   1 60515.9 1003.23   2
  13   1   1 74732.9 1794.32   5
 -13   1  -1 78201.6 2083.76   1
 -13  -1  -1 77116.6 2442.23   6
 -14   1  -1 70810.1 2609.04   6
  14   1   1 68488.5 2310.62   6
  14  -1   1 66593.8 2687.00   4
 -14  -1  -1 69442.9 2448.44   6
  14   1   1 64390.6 1733.56   5
 -14   1  -1 65261.8 2000.14   1
 -14  -1  -1 64230.6 1673.06   8
 -15  -1  -1 19183.8 1345.13   6
  15  -1   1 18598.6 1515.05   4
 -15  -1  -1 16743.4 858.790   8
 -15   1  -1 17610.4 1110.57   1
  15  -1   1 17427.0 1303.97   3
  15   1   1 17642.2 953.739   5
 -15   1  -1 15720.0 1349.31   6
 -16  -1  -1 51928.3 2246.66   6
 -16  -1  -1 46992.0 1439.66   8
 -16   1  -1 51496.5 1670.02   8
 -16   1  -1 54257.8 2452.02   6
  16  -1   1 53458.9 2323.58   3
  16  -1   1 49280.7 2504.88   4
  16   1   1 48174.5 1600.50   5
 -16   1  -1 51024.9 1940.83   1
  17  -1   1 5049.77 865.678   4
 -17  -1  -1 4059.95 457.186   8
 -17  -1  -1 6169.78 836.348   6
 -17   1  -1 4533.91 653.701   1
  17  -1   1 4619.15 774.376   3
 -17   1  -1 5317.07 857.353   6
  17   1   1 3796.19 519.923   5
 -17   1  -1 4684.70 538.324   8
 -18   1  -1 44498.2 1571.37   8
 -18   1  -1 43533.5 1925.29   1
  18  -1   1 41309.6 2456.38   4
 -18   1  -1 43090.3 2328.35   6
 -18   1  -1 39964.8 1625.61   8
  18   1   1 39205.2 1536.30   5
 -18  -1  -1 44028.9 1400.44   8
 -18  -1  -1 42705.9 2196.60   6
  18  -1   1 39987.7 2168.14   3
  19  -1   1 7592.93 1027.53   3
 -19   1  -1 9159.32 1144.97   6
  19   1   1 8293.42 733.732   5
 -19  -1  -1 7744.17 1016.52   6
  19  -1   1 6911.63 1066.95   4
 -19   1  -1 7518.38 686.742   8
 -19   1  -1 8342.10 903.590   1
 -20   1  -1 24479.6 1553.11   1
 -20  -1  -1 18994.5 1596.70   6
  20  -1   1 22976.0 1972.03   4
 -20   1  -1 16379.9 970.506   8
  20  -1   1 24876.0 1796.29   3
 -21   1  -1 6956.59 894.052   1
 -21  -1  -1 6145.34 1017.29   6
  21  -1   1 5921.40 954.275   3
  21  -1   1 5260.91 1120.37   4
 -22  -1  -1 1605.40 475.530   6
  22  -1   1 2227.00 728.146   4
 -22   1  -1 1787.22 508.881   1
  22  -1   1 2275.89 580.925   3
  23  -1   1 15830.4 1602.20   3
  23  -1   1 18640.4 2017.89   4
 -23  -1  -1 19310.2 1750.35   6
  24  -1   1 3640.44 856.917   3
  24  -1   1 1792.02 689.318   4
 -24  -1  -1 2667.29 668.920   6
  25  -1   1 3682.75 1007.24   4
 -25  -1  -1 6058.72 1078.62   1
 -25  -1  -1 6451.48 1128.73   6
  25  -1   1 4705.81 1019.10   3
  26  -1   1 5302.10 1127.06   4
 -26  -1  -1 5494.74 1140.56   1
 -26  -1  -1 6914.11 1155.06   6
 -27  -1  -1 529.334 368.486   6
 -28  -1  -1 10870.4 1550.01   6
 -27  -2   1 17344.4 2227.02   1
 -26  -2   1 4170.46 978.662   1
  25  -2  -1 10177.6 1620.57   4
 -24  -2   1 11855.5 1302.41   6
  24  -2  -1 11852.1 1727.25   4
 -23  -2   1 4911.30 814.510   6
  23  -2  -1 4870.36 1130.60   4
 -22  -2   1 22210.9 1646.11   6
  22  -2  -1 22927.7 1611.45   3
  22  -2  -1 20524.2 2049.42   4
 -21  -2   1 6938.08 927.546   6
  21  -2  -1 7574.95 949.730   3
  21  -2  -1 6205.69 1192.28   4
 -20  -2   1 38239.1 2021.76   6
  20  -2  -1 38347.2 2006.99   3
  20  -2  -1 38931.3 2656.41   4
 -20   2   1 39780.5 1512.87   8
 -19   2   1 47299.1 1677.04   8
 -19  -2   1 52193.3 2272.27   6
  19  -2  -1 53093.8 2278.20   3
  19  -2  -1 52008.8 2951.43   4
 -18  -2   1 7684.74 897.605   6
  18  -2  -1 6104.44 444.304   2
 -18  -2   1 6832.45 514.560   2
  18  -2  -1 8236.96 1214.14   4
 -18   2   1 6655.32 651.833   8
  17  -2  -1 82692.4 3502.85   4
  17  -2  -1 75841.4 1699.47   2
 -17  -2   1 87306.4 2749.02   6
 -17  -2   1 75673.4 1512.40   8
  17   2  -1 83536.3 2615.75   6
 -17   2   1 82222.3 2235.15   8
 -16  -2   1 28091.3 991.411   8
 -16  -2   1 29436.8 1553.36   6
  16   2  -1 26805.1 1038.05   8
  16  -2  -1 30718.4 2080.78   4
  16  -2  -1 24864.3 1036.26   2
  16   2  -1 27185.4 1475.92   6
 -16   2   1 28850.8 1339.45   8
  15  -2  -1 31585.1 2036.68   4
  15   2  -1 28892.9 1458.89   6
 -15  -2   1 29003.5 1674.31   3
 -15   2   1 32409.4 1409.02   8
 -15  -2   1 28526.2 1024.45   8
  15   2  -1 27975.0 1114.22   8
  15  -2  -1 29163.1 1174.96   2
  14  -2  -1 73723.4 2998.88   4
 -14   2   1 73474.3 2084.06   8
  14   2  -1 68592.2 2143.38   6
 -14  -2   1 69218.4 1613.39   8
  14   2  -1 69349.6 1758.17   8
 -14  -2   1 69860.2 2535.42   3
  13  -2  -1 17343.3 1436.95   4
  13   2  -1 17432.7 1052.67   6
 -13   2   1 19077.8 1078.45   8
 -13  -2   1 16763.1 1240.41   3
  13   2  -1 16811.0 869.696   8
 -13  -2   1 16720.9 823.985   8
 -12   2   1 126489. 2678.71   8
  12   2  -1 123584. 2327.55   8
  12  -2  -1 126819. 2984.73   1
 -12  -2   1 124663. 2677.04   6
  12   2  -1 123552. 2662.00   6
 -12  -2   1 117130. 2149.12   8
  12  -2  -1 133446. 3387.91   6
 -12  -2   1 123107. 3200.88   3
  12  -2  -1 127821. 3691.61   4
 -11  -2   1 7218.42 568.937   8
  11   2  -1 5912.56 523.959   8
 -11  -2   1 6809.52 618.437   6
  11   2  -1 7180.73 643.576   6
  11  -2  -1 6457.78 678.012   1
 -11   2   1 6844.16 652.222   8
  11  -2  -1 7594.07 816.933   6
 -10   2   1 141805. 2774.20   8
  10  -2  -1 137609. 2939.45   1
  10  -2  -1 148728. 3386.21   6
 -10  -2   1 134322. 2334.94   8
  10   2  -1 136602. 2588.61   6
  10   2  -1 142356. 2454.14   8
 -10  -2   1 141018. 2603.38   6
  -9   2   1 18370.9 1247.46   4
  -9   2   1 17851.0 1014.53   8
  -9  -2   1 18869.1 897.671   8
   9  -2  -1 17887.9 1050.23   1
   9   2  -1 16799.9 852.155   8
   9   2  -1 18057.3 926.346   6
   9  -2  -1 18698.8 1185.82   6
  -9  -2   1 18383.4 921.272   6
  -8  -2   1 212209. 2958.76   6
   8  -2  -1 213667. 3245.42   8
   8   2  -1 218307. 3026.80   8
  -8  -2   1 207895. 2946.62   8
  -8   2   1 207415. 3290.62   8
   8  -2  -1 209403. 3451.29   1
   7  -2  -1 125130. 2607.97   1
   7   2  -1 133038. 2355.26   8
  -7  -2   1 125070. 2308.02   8
  -7   2   1 128878. 2589.96   8
   7   2  -1 132485. 3143.48   4
   7  -2  -1 130953. 2517.69   8
  -7   2   1 134049. 3079.24   4
  -7  -2   1 130276. 2241.71   6
   7  -2  -1 135938. 2981.15   7
   6   2  -1 29462.7 1116.86   8
   6  -2  -1 28701.0 1187.97   8
   6   2  -1 27105.1 1400.97   4
   6  -2  -1 30714.4 1373.42   7
  -6  -2   1 28174.4 1036.15   6
  -6   2   1 29181.6 1394.09   4
  -6   2   1 27917.5 1208.14   8
  -6  -2   1 26627.9 1070.95   8
  -5  -2   1 188402. 2831.09   8
   5   2  -1 192758. 2851.95   8
  -5   2   1 196018. 3147.72   8
  -5   2   1 188265. 3356.62   4
   5   2  -1 198200. 3606.99   4
  -5  -2   1 191585. 2620.53   6
   5  -2  -1 191557. 3222.63   7
   5  -2  -1 193254. 3046.06   8
   4  -2  -1 54689.6 1598.66   8
  -4   2   1 51273.4 1709.20   4
  -4  -2   1 50336.1 1488.89   8
   4  -2  -1 50018.1 1594.84   7
   4   2  -1 51643.0 1474.30   8
   4   2  -1 55305.6 1852.77   4
  -3   2   1 62438.1 1862.95   4
   3   2  -1 63938.6 1933.45   4
   3  -2  -1 60324.1 1655.18   7
  -3   2   1 61221.8 1658.68   7
   3  -2  -1 62682.5 1706.44   8
  -3  -2   1 63304.3 1677.27   8
   3   2  -1 65476.2 1660.40   8
  -2   2   1 122669. 2271.49   7
   2  -2  -1 124756. 2404.28   8
   2   2  -1 125894. 2331.75   8
   2   2  -1 124913. 2651.60   4
  -2  -2   1 127201. 2379.36   8
  -2   2   1 122745. 2540.03   4
   1   2  -1 14545.2 904.879   4
  -1  -2   1 15825.6 864.465   8
  -1   2   1 14335.8 771.642   7
  -1   2   1 14757.6 882.778   4
   1  -2  -1 14180.7 827.666   8
   0  -2   1 136164. 2487.90   8
   0  -2  -1 134449. 2507.27   8
   0   2  -1 139206. 2724.11   4
   0   2   1 136869. 2629.64   4
   1  -2   1 92158.5 2078.19   8
  -1  -2  -1 90583.2 2078.16   8
  -1   2  -1 90432.6 2189.04   4
   1   2   1 91794.1 2177.70   4
   2   2   1 145310. 2794.21   4
  -2   2  -1 142305. 2814.96   7
  -2  -2  -1 140302. 2782.46   4
  -2  -2  -1 142651. 2608.25   8
  -2   2  -1 142839. 2791.65   4
  -3   2  -1 128561. 2698.59   4
   3   2   1 125617. 2644.48   4
  -3  -2  -1 125425. 2446.34   8
  -3  -2  -1 127735. 2681.30   4
  -3   2  -1 130119. 2737.85   7
   3   2   1 132912. 2589.19   8
  -4   2  -1 139445. 2871.37   4
  -4   2  -1 144246. 2952.29   7
  -4  -2  -1 136155. 2568.13   8
   4   2   1 138032. 2635.12   8
   4   2   1 137822. 2869.57   4
  -5   2  -1 291040. 4279.53   4
   5   2   1 294180. 4376.29   4
  -5  -2  -1 291698. 3749.23   8
   5  -2   1 290035. 4179.32   6
   5   2   1 294292. 3899.99   8
  -6  -2  -1 2653.38 413.427   6
   6   2   1 3032.89 441.555   6
  -6   2  -1 4511.13 567.106   8
  -6  -2  -1 3188.88 441.588   8
   6   2   1 2748.82 484.597   4
   6   2   1 2564.11 428.672   8
  -6   2  -1 3137.43 495.795   4
  -6  -2  -1 3152.04 356.918   5
   6  -2   1 3021.54 478.941   6
   7  -2   1 270530. 2806.31   1
   7   2   1 294134. 4043.87   6
  -7  -2  -1 281375. 3745.42   8
   7   2   1 294470. 4016.22   8
  -7   2  -1 272334. 3921.10   8
  -7   2  -1 289718. 4542.34   4
   7  -2   1 286507. 4484.94   6
  -7  -2  -1 280458. 3000.97   5
   7   2   1 285362. 4511.86   4
  -7  -2  -1 285645. 3971.41   6
   8  -2   1 50842.1 1259.82   1
  -8  -2  -1 54158.9 1664.07   8
  -8   2  -1 55488.7 1818.00   8
  -8   2  -1 55056.2 2071.19   4
   8   2   1 54636.7 1753.39   8
   8   2   1 55085.2 1809.51   6
  -8  -2  -1 53837.0 1314.22   5
   8  -2   1 57844.3 2083.48   6
  -9  -2  -1 107405. 2352.99   8
   9  -2   1 105317. 1854.29   1
   9   2   1 111639. 2553.28   8
   9   2   1 110231. 2649.54   6
  -9  -2  -1 106182. 1846.89   5
   9  -2   1 109831. 2933.84   6
 -10  -2  -1 87113.0 2749.65   3
  10   2   1 87891.4 2289.58   8
  10   2   1 86181.2 2405.89   6
 -10  -2  -1 84126.5 1658.82   5
 -10  -2  -1 85295.4 2127.49   8
  10  -2   1 86752.9 2667.55   6
  11  -2   1 650.855 286.460   6
  11   2   1-64.9624 70.9765   6
  11  -2   1 219.910 371.858   4
  11   2   1 346.756 192.501   8
  11  -2   1 203.980 294.805   7
 -11  -2  -1 332.282 240.510   3
 -12  -2  -1 84706.0 2859.72   3
 -12  -2  -1 81585.6 2104.53   8
  12   2   1 87196.5 2383.24   8
  12  -2   1 91799.2 3193.41   7
  12   2   1 87652.9 2574.36   6
 -12  -2  -1 88215.4 2599.61   6
  12  -2   1 86715.5 3042.94   4
  13   2   1 2846.59 479.665   8
 -13  -2  -1 2716.54 548.965   6
  13  -2   1 2514.13 609.924   4
 -13  -2  -1 2810.66 454.265   8
  13   2   1 2827.36 529.564   6
 -14  -2  -1 38262.1 1838.41   6
 -14  -2  -1 37035.7 1447.24   8
  14   2   1 35734.0 1588.76   8
  14  -2   1 38996.2 2190.12   4
 -15  -2  -1 35621.3 1305.69   2
 -15  -2  -1 42418.2 1991.83   6
 -15  -2  -1 39092.6 1490.23   8
  15  -2   1 43422.0 2389.41   4
  15   2   1 38650.2 1654.81   8
 -16  -2  -1 244.962 170.560   2
 -16  -2  -1 557.970 308.364   6
 -16  -2  -1 322.531 228.914   8
 -17  -2  -1 48340.6 2279.97   6
  17  -2   1 38768.3 1138.05   2
  17  -2   1 43486.6 2544.06   4
 -17  -2  -1 35892.6 1175.54   2
 -17  -2  -1 40785.7 1527.57   8
 -17   2  -1 47022.6 1894.82   8
  18  -2   1 9181.76 468.852   2
 -18  -2  -1 12905.1 1247.31   6
  18  -2   1 11598.8 1401.09   4
 -18   2  -1 13163.5 1021.66   8
 -19   2  -1 34065.8 1637.99   8
 -19  -2  -1 31009.2 1957.82   6
  19  -2   1 30201.3 2276.26   4
 -20   2  -1 39834.7 1764.34   8
  20  -2   1 34870.1 2500.87   4
  20  -2   1 33289.3 2120.26   3
 -20  -2  -1 38274.5 2243.60   6
 -21   2  -1 3337.44 560.773   8
  21  -2   1 2968.78 849.817   4
  21  -2   1 3535.56 738.618   3
 -21  -2  -1 3626.81 778.159   6
 -22  -2  -1 56407.6 2835.88   6
  22  -2   1 55191.6 3315.29   4
  22  -2   1 53140.2 2812.29   3
  23  -2   1 1146.64 653.963   3
  23  -2   1 2560.61 766.553   4
 -23  -2  -1 1540.97 700.765   6
 -24  -2  -1 34768.9 2379.41   6
  24  -2   1 37515.6 2509.25   3
  24  -2   1 38393.8 2935.67   4
 -25  -2  -1 7761.11 1214.67   6
  25  -2   1 6994.71 1314.28   4
 -26  -2  -1 15693.1 1720.75   6
 -27  -2  -1 27638.5 2283.23   6
  24  -3  -1 2398.44 960.886   4
  24  -3  -1 302.431 340.173   7
  23  -3  -1 3782.72 1009.73   4
  23  -3  -1 2594.67 967.769   7
  22  -3  -1-231.480 346.789   4
  22  -3  -1-375.128 551.518   7
 -22  -3   1-265.087 288.673   6
  21  -3  -1 1670.67 661.214   7
 -21  -3   1 2307.09 604.478   6
  21  -3  -1 2619.47 789.102   4
  20  -3  -1 2539.07 847.359   4
  20  -3  -1 838.898 494.939   7
 -20   3   1 2262.47 485.838   8
 -20  -3   1 2001.44 550.878   6
  19  -3  -1 2107.73 642.985   4
 -19  -3   1 567.301 357.979   6
  19  -3  -1 687.172 484.639   7
 -19   3   1 1563.59 466.921   8
 -18  -3   1 17053.3 1304.04   6
  18   3  -1 16571.5 1079.30   8
 -18   3   1 16621.3 1279.66   8
  18  -3  -1 15704.2 1667.07   7
  18  -3  -1 17762.8 1800.89   4
  17   3  -1-146.669 241.835   8
 -17  -3   1 87.8022 293.172   6
 -17   3   1 313.266 278.461   8
  17  -3  -1-824.472 575.136   7
  17  -3  -1-395.582 434.846   4
  16  -3  -1 19300.6 1747.60   7
  16  -3  -1 18923.9 1797.70   4
  16   3  -1 18540.2 1138.79   8
 -16   3   1 20267.8 1382.13   8
 -16  -3   1 18568.7 1291.70   6
 -16  -3   1 15641.4 990.600   8
  15   3  -1 11178.8 904.478   8
 -15   3   1 11840.3 1055.43   8
  15  -3  -1 11524.9 1032.54   1
 -15  -3   1 10613.5 969.570   6
  15  -3  -1 12456.6 1326.48   7
  15  -3  -1 11774.1 1380.04   4
 -15  -3   1 10397.1 825.380   8
  14  -3  -1 14596.0 1436.45   7
 -14  -3   1 13400.4 1028.40   6
 -14  -3   1 12744.2 939.155   8
  14  -3  -1 14371.7 1133.88   1
  14   3  -1 14805.0 1029.95   8
 -14   3   1 12495.3 1094.29   8
  14  -3  -1 13484.3 1411.66   4
  13  -3  -1 47305.8 1999.07   1
 -13  -3   1 42582.9 1679.89   8
  13  -3  -1 45275.8 2499.17   4
 -13   3   1 46042.2 2015.05   8
 -13  -3   1 47264.8 1870.99   6
  13  -3  -1 43697.3 2368.27   7
  13   3  -1 45107.5 1782.68   8
 -12   3   1 2233.72 543.914   8
  12  -3  -1 2164.32 508.194   1
 -12  -3   1 2472.15 458.880   8
  12  -3  -1 2951.11 737.157   4
  12   3  -1 2631.23 477.146   8
  12  -3  -1 2344.69 610.075   7
 -11  -3   1 28890.2 1388.46   8
  11   3  -1 28357.3 1404.85   8
  11  -3  -1 30759.0 1866.73   7
 -11   3   1 27311.7 1542.36   8
  11  -3  -1 28004.3 1507.47   1
  11  -3  -1 30733.6 1962.68   4
  10   3  -1 656.301 318.390   8
 -10  -3   1 420.788 95.6819   5
 -10   3   1 709.819 348.746   8
  10  -3  -1 1070.49 314.932   1
  10  -3  -1 951.775 426.430   4
  10  -3  -1 252.160 367.466   7
 -10  -3   1 1038.83 343.589   8
   9  -3  -1 14291.5 1038.66   1
   9  -3  -1 14764.3 1093.73   8
   9   3  -1 14743.4 1014.68   8
  -9   3   1 13582.6 1089.51   8
   9  -3  -1 14138.0 1260.56   4
   9  -3  -1 12711.6 1147.98   7
  -9  -3   1 12849.9 955.186   8
   8  -3  -1 5213.39 792.130   4
  -8   3   1 4188.02 639.987   8
   8   3  -1 4222.66 707.450   4
   8  -3  -1 4136.08 601.565   8
   8   3  -1 3573.72 562.104   8
  -8  -3   1 3788.66 572.230   8
   8  -3  -1 5982.44 778.448   7
  -8   3   1 4349.68 671.760   4
   7   3  -1 15385.7 1268.05   4
  -7   3   1 16560.9 1259.34   4
   7  -3  -1 15642.2 1175.94   7
  -7  -3   1 14258.6 998.064   8
   7   3  -1 15146.1 1046.75   8
  -7  -3   1 12479.0 859.928   6
   7  -3  -1 16903.0 1140.15   8
  -6  -3   1 39590.3 1652.36   8
  -6   3   1 39738.9 1876.59   4
  -6  -3   1 40053.0 1504.73   6
   6   3  -1 39815.8 1947.11   4
   6  -3  -1 41001.6 1717.86   8
   6  -3  -1 39266.3 1790.35   7
   6   3  -1 38319.4 1601.09   8
   5   3  -1 109.887 181.814   4
  -5  -3   1 258.761 173.709   6
   5  -3  -1-43.1461 244.679   8
   5   3  -1 443.645 309.799   8
  -5   3   1 485.277 297.773   4
  -5  -3   1 381.677 257.994   8
  -4   3   1 19060.1 1165.64   7
   4  -3  -1 19241.3 1185.67   8
   4   3  -1 20667.8 1360.88   4
  -4   3   1 18728.1 1263.70   4
   4   3  -1 18383.9 1127.45   8
  -4  -3   1 19908.7 1187.64   8
  -3  -3   1 44701.1 1757.13   8
   3   3  -1 44634.8 1735.76   8
   3  -3  -1 46817.8 1824.36   8
  -3   3   1 48369.5 1994.51   4
  -3   3   1 45853.2 1758.79   7
   3   3  -1 44868.3 1970.07   4
   2  -3  -1 18643.4 1158.80   8
  -2   3   1 18382.2 1233.86   4
  -2   3   1 17950.2 1107.19   7
  -2  -3   1 17731.3 1116.13   8
   2   3  -1 16789.0 1082.32   8
   2   3  -1 18402.6 1255.91   4
  -1   3   1 28441.9 1357.55   7
  -1   3   1 27702.5 1506.11   4
   1   3  -1 29729.6 1568.28   4
   1  -3  -1 28475.4 1421.33   8
  -1  -3   1 28809.0 1422.31   8
   0   3  -1 8196.71 834.292   4
   0  -3  -1 7340.30 739.900   8
   0  -3  -1 7061.80 802.627   4
   0   3   1 7502.99 800.988   4
   0  -3   1 8151.51 779.557   8
   1   3   1 32384.7 1615.97   4
   1  -3   1 32361.7 1515.50   8
  -1   3  -1 30945.5 1579.52   7
  -1   3  -1 32185.5 1619.72   4
  -1  -3  -1 34108.4 1534.84   8
  -1  -3  -1 31325.1 1603.55   4
  -2  -3  -1 23867.3 1299.91   8
  -2  -3  -1 21929.3 1359.11   4
   2  -3   1 23035.1 1292.48   8
  -2   3  -1 21877.4 1352.48   7
  -2   3  -1 22669.5 1380.53   4
   2   3   1 21708.9 1344.53   4
  -3   3  -1 39095.9 1797.40   7
   3   3   1 38139.1 1801.79   4
  -3   3  -1 40270.7 1850.79   4
  -3  -3  -1 39676.9 1656.71   8
  -3  -3  -1 37763.4 1793.25   4
   3   3   1 40928.5 1764.90   8
  -4  -3  -1 21736.5 1389.29   4
  -4   3  -1 22421.6 1403.16   4
   4   3   1 22360.1 1311.01   8
  -4   3  -1 21251.5 1337.96   7
   4   3   1 20914.1 1343.70   4
  -4  -3  -1 20898.9 1222.36   8
  -5   3  -1 4159.19 642.917   4
   5   3   1 3757.82 592.570   8
  -5  -3  -1 4278.53 614.806   8
   5   3   1 4176.91 679.303   4
  -5   3  -1 3041.59 585.949   7
   6   3   1 49586.7 2141.79   4
  -6   3  -1 47355.0 1909.02   8
  -6   3  -1 50878.5 2146.40   4
   6   3   1 47345.6 1909.75   8
  -6  -3  -1 47453.3 1833.59   8
  -7   3  -1 2959.97 570.493   4
  -7  -3  -1 2586.70 491.068   6
  -7   3  -1 3796.81 633.557   8
   7   3   1 2842.15 525.784   8
  -7  -3  -1 3517.20 536.239   8
   7   3   1 2178.89 588.217   4
   7  -3   1 4067.74 627.936   6
   7  -3   1 4235.28 713.504   7
   8  -3   1 45883.7 2181.40   4
   8   3   1 42492.3 2102.67   4
  -8   3  -1 42250.8 1851.45   8
  -8  -3  -1 44626.5 1800.60   8
  -8  -3  -1 45349.5 1833.89   6
   8   3   1 41931.2 1817.62   8
   8  -3   1 49566.1 2300.45   7
  -8  -3  -1 43552.0 1393.33   5
   9  -3   1 27009.8 1141.77   1
   9   3   1 27603.8 1506.93   8
  -9   3  -1 27380.9 1554.73   8
  -9  -3  -1 26401.9 1400.37   8
   9  -3   1 26169.4 1738.10   7
  -9  -3  -1 26533.3 1059.79   5
   9  -3   1 27144.3 1752.50   4
  -9  -3  -1 28086.7 1485.69   6
  10  -3   1 3020.77 648.989   4
  10  -3   1 2949.41 418.575   1
 -10  -3  -1 3348.68 389.661   5
  10   3   1 2953.09 523.729   8
 -10  -3  -1 4366.43 611.640   8
  10  -3   1 2618.01 648.607   7
 -10   3  -1 3644.20 675.852   8
 -10  -3  -1 3526.69 589.297   6
  11   3   1 24754.2 1467.57   8
 -11  -3  -1 25203.2 999.793   5
  11  -3   1 25037.6 1099.27   1
 -11  -3  -1 26472.5 1483.60   6
  11  -3   1 25206.0 1767.54   4
 -11   3  -1 24266.1 1472.71   8
 -11  -3  -1 25395.5 1386.06   8
  11  -3   1 27032.5 1854.17   7
 -12   3  -1 5339.95 777.807   8
  12   3   1 4243.08 670.594   8
  12  -3   1 5023.88 899.673   4
  12  -3   1 4926.10 512.732   1
 -12  -3  -1 4542.28 448.546   5
 -12  -3  -1 5655.16 693.012   8
 -12  -3  -1 4140.55 628.664   6
  12  -3   1 5087.58 943.438   7
  13   3   1 6500.25 786.092   8
  13  -3   1 7797.38 1091.19   4
  13  -3   1 8331.35 1124.08   7
 -13  -3  -1 6910.63 821.778   6
 -13  -3  -1 7081.27 778.589   8
 -13   3  -1 6661.93 861.184   8
  14   3   1 589.390 307.094   8
  14  -3   1 1071.88 507.791   4
 -14  -3  -1 856.324 301.750   6
  14  -3   1 934.883 472.403   7
 -14   3  -1 776.722 475.532   8
 -14  -3  -1 556.381 277.205   8
 -15  -3  -1 3470.02 675.435   6
  15  -3   1 3596.86 811.502   7
 -15  -3  -1 2594.08 503.550   8
 -15   3  -1 3352.66 626.146   8
  15  -3   1 3276.04 794.370   4
  15   3   1 4038.53 656.423   8
 -16   3  -1 7713.27 901.538   8
 -16  -3  -1 7155.42 794.502   8
  16  -3   1 8008.22 1180.44   4
 -16  -3  -1 8152.90 972.074   6
  16   3   1 9333.35 967.243   8
  16  -3   1 9615.78 1340.67   7
 -17  -3  -1 96.4235 315.240   6
  17   3   1 65.0228 192.061   8
 -17   3  -1-465.389 376.389   8
  17  -3   1-69.3241 368.474   4
  17  -3   1 495.936 438.381   7
 -18  -3  -1 21463.4 1630.56   6
 -18   3  -1 21747.7 1500.78   8
  18  -3   1 21038.8 1945.89   4
  18   3   1 22005.9 1439.00   8
  18  -3   1 19855.7 1930.76   7
 -19  -3  -1 2191.21 578.730   6
  19  -3   1 2270.34 754.321   4
 -19   3  -1 2550.37 593.444   8
  19  -3   1 2688.06 823.320   7
 -20   3  -1 4308.36 761.243   8
  20  -3   1 4761.75 1093.02   7
  20  -3   1 2626.49 906.575   4
 -20  -3  -1 2948.76 720.660   6
 -21  -3  -1 15286.7 1499.13   6
  21  -3   1 18711.6 2025.72   7
  21  -3   1 18379.2 2023.71   4
 -21   3  -1 17763.5 1374.02   8
 -22  -3  -1 336.652 305.029   6
  22  -3   1 500.284 370.522   7
  23  -3   1 10909.4 1400.63   3
  23  -3   1 11267.0 1608.84   7
 -23  -3  -1 8521.48 1256.53   6
  23  -3   1 10958.7 1708.55   4
 -24  -3  -1 2203.46 673.954   6
  24  -3   1 3202.42 862.411   4
 -25  -3  -1 1861.06 620.460   6
  22  -4  -1 1340.97 745.136   7
  22  -4  -1 1410.45 603.237   4
  21  -4  -1 958.705 494.201   7
  21  -4  -1 2437.31 742.069   4
  20  -4  -1 304.330 447.370   7
  20  -4  -1 1397.59 806.126   4
 -20   4   1 545.192 359.149   8
 -20  -4   1 319.928 328.505   6
 -19   4   1 1233.45 538.948   8
 -19  -4   1 146.509 258.555   6
  19  -4  -1 1214.41 665.529   7
  18  -4  -1-66.7140 337.379   7
 -18  -4   1 19.6723 332.285   6
  18  -4  -1 661.166 496.677   4
 -18   4   1 322.410 216.778   8
  17  -4  -1 6382.47 1227.53   7
 -17   4   1 6806.30 1010.92   8
  17   4  -1 7048.67 872.376   8
 -17  -4   1 6491.04 861.872   6
  17  -4  -1 8670.05 1347.16   4
  16   4  -1 4645.34 711.785   8
  16  -4  -1 3573.39 857.533   4
 -16  -4   1 4716.03 720.743   6
 -16   4   1 5717.77 896.826   8
  16  -4  -1 4354.10 945.310   7
 -15  -4   1 6197.05 792.448   6
  15  -4  -1 6795.55 1193.91   4
  15   4  -1 6252.68 844.245   8
 -15   4   1 7849.84 1050.54   8
  15  -4  -1 5793.37 1058.67   7
  14   4  -1 16960.8 1302.60   8
  14  -4  -1 14532.2 1552.13   7
  14  -4  -1 16115.5 1719.64   4
 -14  -4   1 17056.8 1252.04   6
 -14   4   1 17077.0 1452.39   8
  13  -4  -1 3256.75 554.933   1
  13   4  -1 2545.26 562.747   8
  13  -4  -1 2262.08 654.968   7
 -13  -4   1 2774.15 564.123   6
  13  -4  -1 3007.64 812.517   4
 -13   4   1 3626.11 726.224   8
 -12   4   1 32715.9 1969.77   8
 -12  -4   1 32488.8 1666.31   6
  12  -4  -1 31755.2 1769.78   1
  12  -4  -1 30652.5 2202.73   4
  12   4  -1 29631.0 1701.85   8
  12  -4  -1 33614.6 2188.34   7
 -11   4   1 604.059 475.843   8
  11  -4  -1 468.733 433.002   7
  11  -4  -1 1073.93 577.422   4
  11   4  -1 778.769 400.444   8
 -11  -4   1 624.161 184.363   5
 -11  -4   1 854.262 298.349   6
  11  -4  -1 1027.09 340.531   1
 -10  -4   1 3546.60 572.511   6
  10   4  -1 3055.91 634.184   8
  10  -4  -1 5273.40 704.864   1
  10  -4  -1 4096.57 814.563   4
  10  -4  -1 4932.88 836.802   7
 -10   4   1 4338.93 778.756   8
  -9   4   1 276.951 361.753   8
   9   4  -1 237.958 411.481   8
  -9  -4   1 660.056 286.049   6
   9  -4  -1 642.250 417.794   4
  -8   4   1 33762.3 1926.80   8
   8  -4  -1 32566.9 2057.28   4
   8   4  -1 33789.0 1804.15   8
  -8  -4   1 35000.7 1676.88   6
  -7  -4   1 254.651 247.675   6
  -7   4   1 660.194 460.722   8
   7   4  -1 52.8927 439.628   8
   7  -4  -1-114.108 361.044   4
   6  -4  -1 20072.0 1608.60   4
  -6  -4   1 19289.1 1236.29   6
   6   4  -1 18523.5 1363.70   8
  -6   4   1 16913.1 1386.58   8
  -5   4   1 911.519 444.122   8
   5   4  -1 600.528 460.711   8
   5  -4  -1 661.832 430.981   4
  -4  -4   1 4022.52 761.383   4
   4   4  -1 3996.47 693.024   8
  -4   4   1 4016.34 694.045   7
   4  -4  -1 2513.33 639.861   4
  -4   4   1 3585.91 681.667   8
  -3   4   1 1329.65 421.378   7
   3  -4  -1 993.778 436.253   4
  -3  -4   1 1164.23 502.933   4
  -3   4   1 1191.67 443.517   8
   3   4  -1 1437.85 506.262   8
  -2   4   1 4792.94 740.524   8
  -2   4   1 4551.37 705.850   7
   2   4  -1 5119.45 785.222   8
   2  -4  -1 4057.76 721.051   4
  -2  -4   1 3470.91 731.012   4
   1  -4  -1 5501.07 850.699   4
  -1   4   1 5692.69 842.546   8
  -1   4   1 7336.67 848.449   7
   1   4  -1 7191.39 890.351   8
  -1  -4   1 6934.18 953.659   4
   0   4   1 32570.1 1827.82   8
   0  -4   1 31402.4 1903.41   4
   0   4  -1 29551.5 1710.09   8
   0   4   1 33548.2 1735.50   7
   0  -4  -1 32793.5 1909.73   4
  -1   4  -1 40633.1 1978.05   8
   1   4   1 38318.9 2006.90   8
   1  -4   1 38499.6 2108.33   4
  -1  -4  -1 39777.0 2113.36   4
  -1   4  -1 39048.1 2057.01   7
  -2   4  -1 1979.27 590.654   8
  -2  -4  -1 1861.78 595.928   4
   2   4   1 1825.47 578.335   8
   2  -4   1 1924.53 477.473   4
   3   4   1 51319.3 2299.17   8
   3  -4   1 54191.3 2492.71   4
  -3   4  -1 52016.3 2264.24   8
  -3  -4  -1 55164.9 2518.15   4
  -4  -4  -1 26.8279 324.306   4
  -4  -4  -1 200.677 242.300   6
  -4   4  -1 370.205 394.103   8
   4  -4   1-90.3581 298.724   4
   4   4   1 102.089 260.938   8
  -5  -4  -1 16433.2 1256.15   6
   5   4   1 14794.2 1263.71   8
  -5   4  -1 15967.5 1299.00   8
   5  -4   1 16687.5 1454.64   4
  -6   4  -1 920.361 483.110   8
  -6  -4  -1 62.8517 210.172   6
   6  -4   1 154.566 376.801   4
   6   4   1 275.756 337.069   8
  -7   4  -1 23042.2 1582.76   8
   7  -4   1 25529.9 1824.10   4
  -7  -4  -1 24200.3 1506.65   6
   7   4   1 23389.9 1581.49   8
  -8   4  -1 3218.71 676.674   8
   8   4   1 4187.49 739.266   8
   8  -4   1 4254.67 782.542   4
  -8  -4  -1 4013.53 668.514   6
  -9   4  -1 57261.1 2489.40   8
   9   4   1 53863.6 2399.90   8
   9  -4   1 56258.7 2789.08   4
  -9  -4  -1 52647.4 2251.83   6
  -9  -4  -1 51468.1 1728.13   5
  10   4   1 1979.28 633.710   8
 -10   4  -1 1736.50 571.632   8
 -10  -4  -1 2026.25 485.768   6
  10  -4   1 2336.52 656.576   4
 -10  -4  -1 2123.46 391.158   5
  10  -4   1 3170.83 495.880   1
  11  -4   1 2445.18 425.255   1
  11  -4   1 2887.76 703.627   7
  11  -4   1 2566.61 690.160   4
 -11  -4  -1 2579.91 589.689   6
 -11   4  -1 3188.84 705.813   8
 -11  -4  -1 3048.44 440.789   5
  11   4   1 2513.77 579.551   8
  12  -4   1 9417.58 1246.17   4
  12  -4   1 11309.6 1376.80   7
  12  -4   1 9000.65 794.394   1
 -12  -4  -1 9831.92 1057.35   6
  12   4   1 9144.73 1046.42   8
 -12  -4  -1 9039.46 666.149   5
 -12   4  -1 9444.57 1128.64   8
  13   4   1 322.577 312.920   8
 -13  -4  -1 480.361 208.078   5
 -13  -4  -1 610.419 254.790   6
  13  -4   1 1315.64 572.687   4
 -13   4  -1 763.865 426.572   8
  13  -4   1 180.827 406.049   7
  14  -4   1 853.531 596.012   4
  14   4   1 1501.02 434.678   8
 -14  -4  -1 1128.66 482.683   6
  14  -4   1 732.452 513.581   7
 -14   4  -1 1474.78 519.830   8
 -14  -4  -1 1109.76 239.426   5
  15  -4   1 3390.35 856.913   7
  15  -4   1 2940.41 871.996   4
 -15  -4  -1 2595.55 557.033   6
 -15   4  -1 2608.73 669.965   8
  15   4   1 3597.29 724.076   8
  16  -4   1 1228.78 724.817   7
 -16  -4  -1 1325.96 470.825   6
  16  -4   1 395.166 473.378   4
  16   4   1 1153.44 491.804   8
 -16   4  -1 1497.27 608.220   8
  17   4   1-226.777 216.182   8
 -17  -4  -1-464.197 363.107   6
  17  -4   1-36.1198 581.375   7
  17  -4   1 776.130 509.978   4
 -17   4  -1 264.953 455.040   8
  18  -4   1 6354.64 1185.89   7
  18   4   1 8208.78 1096.10   8
 -18  -4  -1 7066.26 1020.66   6
  18  -4   1 7563.08 1323.33   4
 -18   4  -1 7505.97 1041.67   8
  19  -4   1-363.087 346.427   4
 -19   4  -1 205.008 272.502   8
  19  -4   1 187.153 522.496   7
 -19  -4  -1 120.614 436.088   6
  20  -4   1 5420.63 1156.25   7
 -20   4  -1 4981.38 885.264   8
 -20  -4  -1 4362.46 850.618   6
  20  -4   1 6120.57 1171.68   4
 -21  -4  -1-77.0212 374.839   6
  21  -4   1 208.085 539.068   4
  21  -4   1 350.836 536.801   7
 -22  -4  -1 6654.61 1101.59   6
  22  -4   1 8446.07 1547.37   4
 -23  -4  -1-145.153 293.296   6
  20  -5  -1 8419.01 1557.94   7
  19  -5  -1 16100.6 2044.95   4
 -19   5   1 13125.3 1555.73   8
  19  -5  -1 12840.5 1870.13   7
  18  -5  -1 21658.7 2315.78   4
  18  -5  -1 20980.1 2155.98   7
 -18   5   1 21154.4 1835.50   8
 -17  -5   1 1970.47 534.182   6
  17  -5  -1 1040.29 720.023   4
  17  -5  -1 2027.10 646.804   7
 -17   5   1 1254.71 550.514   8
  16  -5  -1 23729.1 2185.40   7
 -16   5   1 25947.5 2046.98   8
 -16  -5   1 25641.7 1724.03   6
  16  -5  -1 24054.8 2288.60   4
  16   5  -1 24922.9 1801.33   8
  15  -5  -1 7629.58 1238.04   4
 -15   5   1 7259.43 1152.56   8
  15   5  -1 5714.93 898.387   8
 -15  -5   1 5980.21 860.002   6
  14  -5  -1 14167.7 1710.84   4
 -14   5   1 17428.5 1705.67   8
  14   5  -1 12209.8 1292.57   8
 -14  -5   1 13325.6 1259.36   6
 -13  -5   1 29358.1 1808.25   6
 -13   5   1 30903.9 2159.78   8
  13   5  -1 26437.3 1839.48   8
  13  -5  -1 28815.2 2380.27   4
 -12  -5   1 5801.62 842.818   6
  12  -5  -1 5898.77 1106.43   4
 -12   5   1 4099.69 926.419   8
  12   5  -1 4577.91 808.348   8
 -11   5   1 30241.3 2166.61   8
 -11  -5   1 31613.7 1834.33   6
  11  -5  -1 31841.1 2395.75   4
  11   5  -1 28699.0 1916.95   8
 -10   5   1 6879.82 1125.77   8
  10   5  -1 8292.41 1086.51   8
 -10  -5   1 8184.45 957.609   6
  10  -5  -1 7917.67 1307.84   4
  -9  -5   1 25792.6 1660.79   6
   9  -5  -1 27297.3 2194.04   4
  -9   5   1 23149.7 1880.36   8
   9   5  -1 26029.3 1829.24   8
   8  -5  -1 68005.8 3348.43   4
   8   5  -1 67625.1 2924.16   8
  -8  -5   1 68623.9 2672.50   6
  -8   5   1 65802.6 3046.62   8
   7   5  -1 7762.83 1060.61   8
  -7   5   1 10117.6 1242.77   8
   7  -5  -1 10512.1 1352.86   4
  -7  -5   1 9452.27 1059.84   6
   6   5  -1 56632.4 2652.16   8
  -6   5   1 59183.2 2853.61   8
  -6  -5   1 59461.1 2492.82   6
   6  -5  -1 59208.3 3054.32   4
  -5  -5   1 2436.99 572.989   6
   5  -5  -1 1456.59 617.652   4
   5   5  -1 1906.56 610.836   8
  -5   5   1 2194.41 677.810   8
   4  -5  -1 72697.7 3322.57   4
  -4   5   1 72356.9 3126.58   8
   4   5  -1 68381.7 2892.41   8
  -4  -5   1 66879.7 3225.76   4
   3  -5  -1 45086.8 2610.02   4
  -3   5   1 43690.9 2419.39   8
  -3  -5   1 44113.8 2627.98   4
   3   5  -1 46004.7 2377.54   8
  -2   5   1 30512.5 2025.69   8
   2   5  -1 27413.3 1867.51   8
  -2  -5   1 29643.2 2179.23   4
   2  -5  -1 34700.2 2294.60   4
  -1  -5   1 78458.2 3444.07   4
  -1   5   1 69756.1 3040.69   8
   1  -5  -1 79120.7 3428.60   4
   1   5  -1 73546.4 3013.17   8
   0  -5   1 352.062 595.793   4
   0   5  -1 982.182 540.192   8
   0   5   1 1008.32 589.640   8
   0  -5  -1-52.1900 487.715   4
   1  -5   1 71978.0 3291.80   4
   1   5   1 67914.6 2990.70   8
  -1  -5  -1 72535.7 3272.09   4
  -1   5  -1 67459.7 2915.33   8
   2   5   1 9068.63 1144.86   8
  -2  -5  -1 9633.29 1261.92   4
   2  -5   1 11444.8 1381.95   4
  -2   5  -1 11265.7 1232.22   8
  -3   5  -1 48027.8 2497.51   8
  -3  -5  -1 54313.6 2858.88   4
  -3  -5  -1 49136.0 2395.12   6
   3  -5   1 47956.2 2707.90   4
   3   5   1 44104.0 2404.93   8
   4  -5   1 17820.1 1697.85   4
  -4  -5  -1 16137.4 1576.26   4
  -4   5  -1 16705.3 1514.13   8
   4   5   1 15823.5 1474.59   8
  -4  -5  -1 17750.5 1442.89   6
  -5  -5  -1 2645.09 626.137   6
  -5   5  -1 3288.03 760.679   8
   5  -5   1 1825.56 662.036   4
   5   5   1 1701.50 628.667   8
   6  -5   1 49323.5 2806.54   4
  -6   5  -1 45666.9 2492.20   8
  -6  -5  -1 46367.9 2335.45   6
   6   5   1 39155.1 2294.82   8
  -7   5  -1 18952.3 1645.46   8
   7   5   1 15836.1 1490.58   8
  -7  -5  -1 14865.1 1402.65   6
   7  -5   1 16395.4 1662.30   4
  -8   5  -1 42554.2 2402.06   8
  -8  -5  -1 43056.3 2278.31   6
   8   5   1 38027.7 2249.40   8
   8  -5   1 40616.1 2614.02   4
  -9  -5  -1 22745.8 1679.48   6
   9  -5   1 24762.7 2095.43   4
  -9   5  -1 23122.9 1829.73   8
   9   5   1 20457.0 1694.31   8
 -10  -5  -1 753.648 387.341   6
 -10   5  -1 885.957 531.174   8
  10   5   1 910.298 470.725   8
  10  -5   1 2275.01 726.434   4
 -11  -5  -1 54472.7 2578.59   6
  11   5   1 47447.8 2594.77   8
  11  -5   1 58510.9 3275.08   4
 -11   5  -1 50122.6 2716.26   8
 -12   5  -1 10650.4 1307.07   8
 -12  -5  -1 10197.9 1152.66   6
  12  -5   1 11912.8 1581.23   4
  12   5   1 9800.02 1247.01   8
  13   5   1 52572.6 2744.70   8
 -13  -5  -1 52546.7 2584.23   6
 -13   5  -1 57915.3 2933.01   8
  14  -5   1 28219.9 2466.15   4
  14   5   1 24680.4 1882.12   8
 -14   5  -1 26422.6 2042.36   8
 -14  -5  -1 24049.7 1824.17   6
 -15   5  -1 9511.07 1312.96   8
 -15  -5  -1 10019.7 1218.54   6
  15   5   1 10398.2 1291.94   8
  15  -5   1 9856.56 1489.18   4
  16  -5   1 33215.1 2686.97   4
 -16  -5  -1 28673.6 2042.13   6
 -16   5  -1 26517.4 2054.95   8
  16   5   1 29201.6 2105.51   8
 -17   5  -1-101.446 210.816   8
  17   5   1 972.657 503.480   8
 -17  -5  -1-424.482 394.333   6
  17  -5   1 754.193 637.309   4
  18  -5   1 28641.6 2654.41   4
 -18  -5  -1 30082.9 2116.29   6
 -18   5  -1 27158.5 2149.39   8
  19  -5   1 3450.60 1013.58   7
  19  -5   1 3102.41 909.365   4
 -19  -5  -1 2875.34 685.010   6
 -19   5  -1 1800.98 610.236   8
 -20   5  -1 11643.6 1433.18   8
 -20  -5  -1 12579.6 1457.66   6
 -18   6   1 4172.80 1038.26   8
 -17   6   1 18207.7 1996.02   8
 -16   6   1 891.776 420.771   8
  15   6  -1 18924.6 1767.34   8
 -15   6   1 21155.7 2072.66   8
  15  -6  -1 20818.9 2289.79   4
 -14   6   1 11530.8 1602.06   8
 -14  -6   1 14871.8 1409.14   6
  14  -6  -1 13531.8 1879.62   4
  14   6  -1 12974.8 1509.36   8
  13  -6  -1 10277.0 1626.66   4
 -13   6   1 10600.5 1447.85   8
 -13  -6   1 9202.16 1106.15   6
  13   6  -1 11018.7 1329.53   8
 -12   6   1 12583.6 1648.62   8
  12   6  -1 11890.8 1399.68   8
 -12  -6   1 12792.1 1311.96   6
  12  -6  -1 16507.0 1945.22   4
 -11  -6   1 600.387 289.890   6
  11   6  -1-398.519 293.298   8
 -11   6   1-390.627 504.117   8
  11  -6  -1-63.8876 319.714   4
  10   6  -1 16463.4 1666.12   8
 -10   6   1 19024.5 1862.25   8
 -10  -6   1 16239.3 1470.04   6
  10  -6  -1 19848.7 2104.69   4
  -9  -6   1 10922.8 1203.23   6
   9   6  -1 11398.4 1431.37   8
   9  -6  -1 14669.1 1822.50   4
  -9   6   1 11585.8 1528.61   8
   8   6  -1 5593.73 1046.96   8
  -8  -6   1 6934.26 951.448   6
  -8   6   1 5491.40 1125.66   8
   8  -6  -1 4933.84 1203.78   4
   7   6  -1 43878.6 2642.40   8
  -7  -6   1 41111.8 2340.46   6
   7  -6  -1 48783.1 3134.66   4
  -7   6   1 39756.6 2662.62   8
   6  -6  -1 987.889 658.382   4
  -6  -6   1-184.704 213.976   6
  -6   6   1 65.1099 536.680   8
   6   6  -1 107.337 422.857   8
   5   6  -1 55846.4 2991.13   8
  -5  -6   1 61230.1 2858.11   6
  -5   6   1 56009.2 3122.25   8
   5  -6  -1 62977.4 3477.98   4
  -4   6   1 15659.3 1708.60   8
  -4  -6   1 19636.1 1978.74   4
   4   6  -1 15373.2 1608.48   8
   4  -6  -1 17172.4 1884.63   4
  -3   6   1 26982.2 2180.42   8
   3   6  -1 30478.3 2226.35   8
  -3  -6   1 29978.6 2417.04   4
   3  -6  -1 32314.2 2509.97   4
   2  -6  -1 35004.4 2642.53   4
  -2   6   1 33641.8 2398.01   8
   2   6  -1 32865.9 2305.20   8
  -2  -6   1 36422.6 2685.05   4
  -1   6   1 13653.6 1569.06   8
  -1  -6   1 14537.9 1782.26   4
   1  -6  -1 15448.5 1837.83   4
   1   6  -1 13422.2 1482.11   8
   0   6  -1 49815.9 2824.04   8
   0   6   1 54323.6 3040.17   8
   0  -6   1 51151.3 3146.35   4
   0  -6  -1 49204.7 3103.10   4
  -1  -6  -1 232.265 669.563   4
   1  -6   1 150.491 422.899   4
  -1   6  -1 690.335 549.303   8
   1   6   1 534.487 568.330   8
  -2   6  -1 55670.0 2993.06   8
   2   6   1 55238.9 3033.37   8
  -2  -6  -1 54523.1 3222.68   4
   2  -6   1 52683.5 3197.79   4
  -3   6  -1 10593.4 1416.91   8
  -3  -6  -1 10089.5 1220.47   6
   3   6   1 8579.94 1255.85   8
   3  -6   1 9210.47 1457.78   4
  -3  -6  -1 9328.78 1388.13   4
  -4   6  -1 3726.87 901.571   8
   4   6   1 2802.13 866.037   8
  -4  -6  -1 4201.32 822.530   6
  -4  -6  -1 4824.04 1003.11   4
   4  -6   1 4196.66 1076.58   4
   5   6   1 19878.1 1863.78   8
  -5   6  -1 20125.1 1877.03   8
   5  -6   1 21564.7 2113.22   4
  -5  -6  -1 22201.0 1815.36   6
  -6  -6  -1 2500.87 634.942   6
   6  -6   1 2577.23 884.343   4
  -6   6  -1 2286.76 810.090   8
   6   6   1 2373.41 745.970   8
   7  -6   1 27082.0 2407.27   4
  -7   6  -1 23522.8 2027.20   8
  -7  -6  -1 23586.7 1887.61   6
   7   6   1 21340.5 1929.04   8
  -8   6  -1 16019.3 1686.55   8
   8   6   1 16994.5 1678.57   8
   8  -6   1 17301.9 1943.41   4
  -8  -6  -1 18019.9 1661.18   6
  -9   6  -1 1950.43 778.282   8
  -9  -6  -1 3532.57 834.873   6
   9  -6   1 4596.94 1165.49   4
   9   6   1 4853.95 1001.06   8
  10   6   1 24564.3 2101.27   8
  10  -6   1 27387.2 2490.34   4
 -10   6  -1 27199.7 2237.61   8
 -10  -6  -1 23900.5 1905.61   6
 -11   6  -1 636.187 615.405   8
  11  -6   1-8.06509 630.495   4
  11   6   1-142.243 256.271   8
 -11  -6  -1 1139.32 452.346   6
 -12   6  -1 27468.5 2282.34   8
  12  -6   1 32459.2 2778.25   4
 -12  -6  -1 27260.8 2073.33   6
  12   6   1 26436.6 2173.22   8
 -13   6  -1 11110.7 1545.20   8
  13   6   1 10827.9 1479.86   8
 -13  -6  -1 10402.5 1294.16   6
  13  -6   1 11950.5 1777.42   4
  14  -6   1 22668.1 2448.73   4
 -14  -6  -1 21034.7 1839.94   6
  14   6   1 23736.1 2094.48   8
 -14   6  -1 23050.4 2109.92   8
 -15  -6  -1 21501.6 1864.08   6
  15   6   1 18662.9 1854.14   8
 -15   6  -1 22416.1 2081.30   8
 -16   6  -1 5462.96 1120.56   8
 -16  -6  -1 5798.11 1035.15   6
  16   6   1 3804.44 870.731   8
 -17   6  -1 28846.5 2389.09   8
 -17  -6  -1 32948.3 2388.89   6
 -18   6  -1 2308.12 725.429   8
  13   7  -1 1888.84 644.021   8
  12   7  -1 1854.27 615.571   8
  11   7  -1 5142.13 1123.28   8
 -11  -7   1 5516.56 947.215   6
 -10  -7   1 1775.25 617.058   6
  10   7  -1 1632.89 619.884   8
   9   7  -1 3779.33 1038.57   8
  -9  -7   1 4441.96 925.029   6
   8   7  -1-1315.35 725.654   8
  -8   7   1 429.114 625.489   8
  -8  -7   1 373.352 526.452   6
  -7   7   1 229.892 667.047   8
  -7  -7   1 999.642 404.655   6
   7   7  -1 771.152 783.441   8
   7  -7  -1-312.597 545.201   4
  -6   7   1 810.451 793.182   8
   6  -7  -1 474.687 577.439   4
  -6  -7   1 176.384 347.902   6
   6   7  -1 189.897 500.525   8
   5  -7  -1-437.677 406.238   4
  -5  -7   1 18.0799 176.108   6
   5   7  -1 355.863 475.771   8
  -4   7   1-276.754 610.207   8
   4   7  -1-81.2649 393.957   8
  -4  -7   1-466.112 316.150   6
   4  -7  -1-98.7257 469.552   4
  -3   7   1-195.631 598.130   8
  -3  -7   1 234.294 381.896   6
  -3  -7   1 353.672 549.615   4
   3  -7  -1 507.932 547.301   4
   3   7  -1-181.043 328.802   8
  -2   7   1 1516.82 843.644   8
   2   7  -1 1401.14 530.790   8
  -2  -7   1 2358.54 855.272   4
   2  -7  -1 1698.01 718.889   4
  -1   7   1 48.3240 408.140   8
   1  -7  -1 464.855 613.017   4
  -1  -7   1 654.969 514.803   4
   0  -7  -1 2754.35 893.246   4
   0   7   1 4044.49 964.957   8
   0   7  -1 3400.99 834.890   8
   0  -7   1 3540.95 1025.74   4
   1  -7   1-1320.56 612.911   4
  -1  -7  -1-436.526 512.518   6
   1   7   1-591.317 468.154   8
  -1   7  -1-1497.27 722.339   8
  -1  -7  -1 438.363 676.086   4
  -2  -7  -1 1084.45 455.138   6
  -2  -7  -1 276.525 448.760   4
  -2   7  -1-420.825 497.268   8
   2  -7   1 947.006 553.228   4
  -3   7  -1 50.7226 687.850   8
   3   7   1 446.637 442.608   8
  -3  -7  -1 356.281 452.664   4
  -3  -7  -1 482.350 659.620   6
   3  -7   1 999.281 769.442   4
   4  -7   1 10572.1 1767.46   4
  -4  -7  -1 8248.50 1261.51   6
  -4   7  -1 6630.48 1288.15   8
   4   7   1 10707.0 1473.79   8
   5   7   1 1309.16 632.356   8
   5  -7   1 851.370 564.479   4
  -5  -7  -1-687.855 368.173   6
  -5   7  -1 612.529 535.699   8
   6   7   1 20332.1 2057.76   8
  -6   7  -1 16476.5 1967.95   8
   6  -7   1 18740.3 2224.25   4
  -6  -7  -1 17023.6 1718.11   6
  -7   7  -1 71.5987 337.507   8
   7   7   1-381.316 376.918   8
   8   7   1 3947.02 1030.86   8
  -8  -7  -1 5963.34 1047.53   6
   9   7   1 2264.24 723.490   8
  -9  -7  -1 3437.17 866.395   6
  10   7   1 952.134 529.261   8
 -10  -7  -1 1065.74 428.325   6
 -11  -7  -1 809.500 629.657   6
  11   7   1-1620.02 671.905   8
 -12  -7  -1 766.105 486.284   6
 -28   0   2 833.644 402.130   1
 -27   0   2 29361.6 2480.05   1
 -26   0   2 6231.16 1060.58   1
  26   0  -2 5005.15 1215.83   4
 -25   0   2 28498.3 2308.80   1
 -24   0   2 34304.8 2494.03   1
 -23   0   2 4728.45 1012.38   1
 -22   0   2 48459.9 2762.11   1
 -21   0   2 1445.82 548.310   1
 -20   0   2 74698.8 3243.31   1
 -19   0   2 15834.9 1492.15   1
 -18   0   2 4807.92 833.589   1
  18   0  -2 4950.77 663.329   6
 -17   0   2 46045.5 2333.93   1
  17   0  -2 46700.6 1883.24   6
 -16   0   2 6125.40 895.084   1
  16   0  -2 6261.45 672.069   6
  15   0  -2 23004.4 1228.78   6
 -15   0   2 25885.2 1650.96   1
 -14   0   2 82286.0 2821.01   1
  14   0  -2 77110.0 2128.86   6
  13   0  -2 17038.2 974.908   6
 -13   0   2 16792.4 1263.20   1
 -12   0   2 157973. 3643.02   1
  12   0  -2 150828. 2697.49   6
  11   0  -2 13534.0 773.454   6
 -11   0   2 13858.3 576.312   2
 -11   0   2 14892.7 1102.83   1
 -10   0   2 111649. 2822.75   1
 -10   0   2 109968. 1647.23   2
  10   0  -2 110646. 2056.38   6
  -9   0   2 122067. 1763.09   2
  -9   0   2 121150. 2846.24   1
   9   0  -2 116356. 1967.53   6
   8   0  -2 200967. 2292.03   2
  -8   0   2 211531. 2345.50   2
  -8   0   2 215817. 3590.75   1
   8   0  -2 206267. 2409.52   6
  -7   0   2 224984. 2442.39   2
   7   0  -2 216619. 2259.07   6
   7   0  -2 214129. 2395.52   2
  -7   0   2 228148. 3518.48   1
  -6   0   2 66290.5 1334.39   2
  -6   0   2 70246.1 1851.88   1
   6   0  -2 63290.7 800.375   8
   6   0  -2 65161.5 1124.40   6
  -6   0   2 63303.8 868.479   3
   6   0  -2 67115.1 1343.29   2
  -5   0   2 557837. 3869.14   2
   5   0  -2 539788. 2872.46   6
   5   0  -2 545045. 2690.31   8
   5   0  -2 554347. 3874.30   2
  -5   0   2 561822. 4961.06   1
   4   0  -2 41283.6 828.754   8
  -4   0   2 42273.5 1292.97   1
   4   0  -2 41859.1 1071.17   2
  -4   0   2 41858.9 1068.85   2
   3   0  -2 153352. 1720.16   8
  -3   0   2 148099. 2221.43   1
  -3   0   2 152787. 2017.52   2
  -2   0   2 444015. 3422.62   2
   2   0  -2 440208. 2115.92   6
   2   0  -2 439090. 3113.38   8
  -2   0   2 439441. 3522.45   1
  -1   0   2 2408.36 255.196   5
   1   0  -2 2623.12 196.487   6
  -1   0   2 3320.04 348.468   2
  -1   0   2 2576.02 286.093   1
   1   0  -2 2678.54 280.220   8
   0   0   2 337405. 2354.24   6
   0   0   2 341084. 3001.66   2
   0   0  -2 345482. 3048.57   8
   0   0   2 335345. 2820.30   5
   1   0   2 15330.3 566.529   6
  -1   0  -2 16315.1 518.850   7
   1   0   2 16129.7 648.751   5
   1   0   2 16510.5 677.900   2
  -1   0  -2 15757.1 702.472   8
   2   0   2 98207.7 1671.07   5
   2   0   2 98451.6 1566.70   6
   2   0   2 99472.2 1630.99   2
   3   0   2 148787. 2145.96   5
   3   0   2 147815. 2096.67   6
   3   0   2 150204. 2004.15   2
   4   0   2 12890.2 679.012   6
   4   0   2 13447.6 610.037   2
  -4   0  -2 13443.7 615.507   2
   4   0   2 13036.5 683.012   5
  -5   0  -2 88274.1 1909.56   8
   5   0   2 87120.1 1852.37   6
  -5   0  -2 85079.4 1517.45   2
   5   0   2 91191.8 1560.19   2
   5   0   2 91054.2 1830.17   5
   6   0   2 32167.2 1304.90   3
   6   0   2 33269.1 1233.96   6
  -6   0  -2 31113.6 917.348   2
   6   0   2 33418.3 946.203   2
   6   0   2 33428.3 1160.45   5
  -6   0  -2 31805.8 1185.28   8
  -7   0  -2 121016. 2399.98   8
  -7   0  -2 115350. 1743.09   2
   7   0   2 124805. 1816.88   2
   7   0   2 123855. 2470.72   6
   7   0   2 128977. 2756.05   3
   7   0   2 119870. 2282.30   5
   8   0   2 37972.3 1331.80   5
   8   0   2 39136.5 1009.62   2
   8   0   2 37877.6 1442.28   6
   8   0   2 42014.0 1647.31   3
  -8   0  -2 38504.9 1374.25   8
   9   0   2 85525.3 2285.15   6
   9   0   2 83293.3 2053.13   5
   9   0   2 87969.6 1482.98   2
   9   0   2 91340.8 2530.22   3
  -9   0  -2 86145.6 2125.22   8
  10   0   2 266393. 4526.21   3
  10   0   2 263071. 4142.48   6
 -10   0  -2 252710. 3692.00   8
  10   0   2 247294. 3665.82   5
  11   0   2 2215.01 389.665   5
 -11   0  -2 2508.90 421.454   8
  11   0   2 2932.22 556.132   3
  11   0   2 2135.65 417.631   6
 -12   0  -2 230884. 4329.77   6
  12   0   2 232709. 4212.56   6
  12   0   2 226176. 3720.93   5
  12   0   2 235570. 4609.01   3
 -12   0  -2 229597. 3664.67   8
 -13   0  -2 52213.8 2170.31   6
 -13   0  -2 48991.1 1721.54   8
  13   0   2 54965.7 2297.16   3
  13   0   2 51118.7 2068.54   6
  13   0   2 51147.5 1832.69   5
  14   0   2 123383. 2932.14   5
 -14   0  -2 121577. 2751.18   8
 -14   0  -2 129918. 3517.40   6
  14   0   2 131902. 3657.25   3
 -15   0  -2 112102. 2684.95   8
  15   0   2 120948. 3629.83   3
 -15   0  -2 113923. 3398.34   6
  15   0   2 110615. 2857.36   5
 -16   0  -2 64970.9 2692.93   6
  16   0   2 63702.8 2228.80   5
 -16   0  -2 61552.3 2013.13   8
  17   0   2 11307.1 981.911   5
 -17   0  -2 9047.93 1073.93   6
  17   0   2 11217.2 1254.93   3
 -17   0  -2 10359.6 850.454   8
 -18   0  -2 252.550 242.574   8
  18   0   2-233.544 301.587   3
 -18   0  -2 183.892 368.986   6
  19   0   2 20054.7 1682.21   3
 -19   0  -2 20073.2 1651.59   6
 -20   0  -2 21382.3 1761.51   6
  20   0   2 21974.7 1822.22   3
 -20   0  -2 21694.2 1567.98   1
 -21   0  -2 596.187 426.701   1
 -21   0  -2 1352.07 596.570   6
  21   0   2 1279.77 594.442   3
  22   0   2 14967.7 1651.02   4
 -22   0  -2 13274.9 1494.79   6
 -22   0  -2 16559.9 1482.11   1
  23   0   2 1439.45 636.008   4
 -23   0  -2 1885.63 639.802   1
  24   0   2 27225.4 2423.00   4
 -24   0  -2 29175.7 2299.19   6
  25   0   2 17093.0 1965.17   4
 -25   0  -2 21075.4 2067.43   6
 -26   0  -2 10723.6 1546.77   6
  26   0   2 9742.76 1555.90   4
 -27   0  -2 52958.7 3304.97   6
 -28  -1   2 8931.14 1608.97   1
 -27  -1   2 1091.08 726.220   1
 -26   1   2 8682.54 1207.01   1
  26  -1  -2 9263.13 1565.86   4
 -26  -1   2 11123.1 1646.87   1
 -25   1   2 2610.93 866.028   1
  25  -1  -2 2573.60 989.005   4
 -25  -1   2 3426.08 1023.51   1
  24  -1  -2 2731.80 798.956   4
 -24  -1   2 2643.66 855.259   1
 -24   1   2 3410.07 812.263   1
 -23   1   2 23446.7 1872.53   1
 -23  -1   2 24512.4 2148.04   1
  23  -1  -2 22836.6 2149.85   4
 -23  -1   2 22249.4 1664.88   6
 -22  -1   2 6640.90 948.724   6
 -22  -1   2 6897.02 1163.99   1
 -22   1   2 5155.30 901.678   1
  22  -1  -2 5486.07 1055.40   4
 -21  -1   2 30465.7 1805.28   6
 -21   1   2 30000.4 2027.31   1
 -21  -1   2 28950.9 2237.72   1
  21  -1  -2 28712.8 2270.99   4
  20  -1  -2 15708.1 1644.33   4
 -20   1   2 15793.8 1469.31   1
 -20  -1   2 16095.6 1651.80   1
 -20  -1   2 17068.1 1312.92   6
  19  -1  -2 548.813 261.248   3
  19  -1  -2 935.817 460.519   4
 -19  -1   2 781.961 501.819   1
 -19   1   2 350.316 366.435   1
 -19  -1   2 701.165 400.243   6
  19   1  -2 381.507 182.509   5
  19   1  -2 328.104 211.221   6
  18   1  -2 15344.3 1102.16   6
 -18   1   2 15575.3 1382.75   1
  18  -1  -2 19560.9 1194.70   3
  18  -1  -2 16274.1 1543.48   4
  18   1  -2 14327.9 639.470   5
 -18  -1   2 18487.5 1256.39   6
  17  -1  -2 436.773 405.043   4
  17  -1  -2-1.19271 195.353   3
  17   1  -2 238.017 102.670   5
 -17   1   2 80.4834 75.1763   8
  17   1  -2 380.719 264.955   6
 -17   1   2 284.564 430.871   1
  16  -1  -2 28487.6 1562.13   6
  16  -1  -2 29734.2 1351.74   3
 -16   1   2 29164.8 1735.55   1
  16   1  -2 23717.4 749.874   5
 -16   1   2 27957.2 770.716   8
  16  -1  -2 28454.6 1909.38   4
 -16  -1   2 24304.9 723.667   2
  16   1  -2 27108.7 1323.03   6
  15  -1  -2 1417.70 352.933   3
 -15  -1   2 1292.69 214.744   2
  15   1  -2 1302.42 302.397   6
  15  -1  -2 1983.01 537.095   4
  15   1  -2 996.453 148.901   5
 -15   1   2 1786.23 220.096   8
  15  -1  -2 1148.77 384.881   6
 -15   1   2 1263.63 460.779   1
 -15  -1   2 492.420 201.814   6
  15  -1  -2 1130.55 188.314   2
  14   1  -2 35971.2 1371.63   6
 -14   1   2 38274.4 1856.00   1
  14  -1  -2 34553.0 1007.77   2
 -14   1   2 37823.3 988.522   8
  14  -1  -2 38143.1 2052.48   4
  14  -1  -2 40582.4 1736.47   6
 -14  -1   2 37693.0 1082.17   2
 -14  -1   2 38452.4 1580.58   3
  14  -1  -2 37518.8 1384.83   3
 -14  -1   2 38343.3 1481.45   6
 -13  -1   2 33095.1 1057.53   2
 -13  -1   2 32050.6 1389.24   3
  13  -1  -2 35123.7 1897.94   4
  13  -1  -2 30406.0 988.588   2
  13  -1  -2 34341.5 1254.89   3
  13   1  -2 31569.7 1219.52   6
 -13  -1   2 30854.8 1259.62   6
 -13   1   2 34310.4 969.907   8
  13  -1  -2 31669.3 1471.75   6
 -13   1   2 32220.4 1665.80   1
 -12   1   2 56123.7 2095.60   1
 -12   1   2 56853.4 1261.45   8
  12  -1  -2 51897.8 1334.97   2
  12  -1  -2 56690.8 1886.57   6
 -12  -1   2 54856.5 1397.53   2
 -12  -1   2 52948.7 1720.52   3
  12   1  -2 53239.5 1476.16   6
 -12  -1   2 54717.9 1580.85   6
  12  -1  -2 54912.3 1491.84   3
  11   1  -2 63683.4 1517.57   6
 -11   1   2 62697.9 2149.39   1
  11  -1  -2 59656.3 1451.16   2
 -11  -1   2 63075.1 1571.75   6
  11  -1  -2 63149.7 1935.65   6
 -11  -1   2 61962.8 1792.45   3
 -11  -1   2 62682.1 1526.33   2
 -11   1   2 63132.9 1337.18   8
  10   1  -2 3113.94 210.004   8
 -10   1   2 2738.18 474.889   1
  10  -1  -2 3363.05 456.124   6
  10   1  -2 3666.21 356.983   6
 -10  -1   2 2993.10 345.175   6
  10  -1  -2 3036.80 353.279   2
 -10   1   2 3420.13 342.595   8
 -10  -1   2 3703.75 458.496   3
  10  -1  -2 3500.73 512.188   1
  -9   1   2 88271.6 2381.29   1
   9   1  -2 89975.5 1548.71   6
   9  -1  -2 93197.9 2468.28   1
   9  -1  -2 91414.3 1852.95   2
   9  -1  -2 89689.4 1519.37   8
  -9   1   2 94512.5 1639.92   8
   9  -1  -2 92340.0 2164.81   6
  -9  -1   2 91371.2 1627.39   6
   9   1  -2 87481.7 1145.93   8
   8  -1  -2 123362. 2707.53   1
   8   1  -2 124634. 1431.44   8
   8   1  -2 120589. 1635.21   6
  -8  -1   2 120668. 1677.09   6
   8  -1  -2 121071. 1766.41   8
  -8   1   2 124777. 2686.14   1
   8  -1  -2 122705. 2156.92   2
  -8   1   2 124301. 1885.49   8
   7   1  -2 15.9008 92.0614   6
   7  -1  -2-3.98478 234.361   4
  -7  -1   2 122.550 113.701   6
   7  -1  -2 41.7691 130.227   2
  -7   1   2 219.220 214.231   1
   7   1  -2 132.925 124.534   8
  -7   1   2 167.053 161.504   8
   7  -1  -2 88.1151 179.434   1
   7  -1  -2 19.9717 108.429   8
   6  -1  -2 104721. 2304.68   1
  -6  -1   2 95673.9 1165.66   6
   6   1  -2 97146.9 1182.00   6
   6  -1  -2 97889.0 1650.31   8
   6  -1  -2 100541. 1964.56   2
  -6   1   2 101052. 1727.36   8
   6   1  -2 100012. 1412.20   8
   6  -1  -2 103659. 2261.20   4
  -5  -1   2 9064.48 327.586   5
   5  -1  -2 9322.40 612.611   2
   5  -1  -2 10896.0 698.011   4
  -5   1   2 9853.33 568.167   8
   5  -1  -2 9392.42 523.002   8
  -5  -1   2 9610.57 328.256   6
   5   1  -2 9565.72 468.093   8
   4  -1  -2 886.073 255.004   4
  -4   1   2 671.312 206.731   4
  -4  -1   2 953.847 136.647   5
   4  -1  -2 1259.20 216.107   8
  -4  -1   2 826.163 107.525   6
   4   1  -2 1053.07 202.599   8
  -3   1   2 4480.77 397.156   4
   3  -1  -2 4373.25 406.863   4
   3   1  -2 4302.21 411.870   4
   3  -1  -2 4215.46 377.312   8
  -3  -1   2 4251.99 289.518   5
   2   1  -2 223.162 173.290   4
   2  -1  -2 257.330 162.129   8
  -2  -1   2 201.280 119.272   5
  -2   1   2 226.009 143.034   4
   2  -1  -2 220.167 161.361   4
  -1  -1   2 229961. 2048.73   6
   1  -1  -2 237149. 2752.50   8
   1  -1  -2 229672. 2366.56   4
   1  -1  -2 225981. 1561.09   7
  -1   1   2 231534. 2370.90   4
   0  -1  -2 44114.4 1015.66   4
   0  -1   2 43570.5 1000.14   6
   0   1   2 43280.7 1003.06   4
   0   1  -2 44154.8 1117.67   4
   0  -1  -2 43967.6 1218.53   8
  -1   1  -2 248098. 2590.97   6
   1  -1   2 244383. 2559.09   6
   1   1   2 236534. 2390.82   4
  -1   1  -2 250432. 2659.00   4
   1   1   2 246690. 2831.81   6
  -1  -1  -2 241863. 2426.22   4
  -1  -1  -2 247655. 2950.84   8
   2   1   2 60917.1 1297.99   4
  -2   1  -2 63542.5 1609.46   7
   2  -1   2 61645.0 1404.96   6
   2   1   2 63130.8 1488.77   6
  -2  -1  -2 60440.8 1506.76   8
  -2   1  -2 63594.7 1395.96   4
  -3   1  -2 130536. 2095.05   4
   3   1   2 132823. 2029.84   4
   3  -1   2 127625. 2172.67   6
  -3  -1  -2 127526. 2240.24   8
  -3   1  -2 137321. 2432.68   7
   3   1   2 133050. 2239.89   6
  -4  -1  -2 60094.3 1561.04   8
   4   1   2 60378.0 1573.70   6
  -4  -1  -2 60734.6 1543.56   2
  -4   1  -2 60942.0 1527.20   4
   4   1   2 62709.2 1654.20   8
   4  -1   2 59950.7 1583.11   6
   4   1   2 59888.5 1432.71   5
  -4  -1  -2 59774.4 1436.36   5
  -5   1  -2 18936.1 914.649   4
   5   1   2 19426.0 963.694   8
  -5  -1  -2 19246.1 829.181   5
   5   1   2 18233.8 809.123   5
   5  -1   2 19520.1 969.029   6
   5   1   2 17993.2 900.797   6
  -5  -1  -2 19220.7 870.362   2
  -5  -1  -2 19275.2 905.834   8
   6  -1   2 144197. 2740.35   6
  -6  -1  -2 138563. 2273.16   5
  -6  -1  -2 137104. 2300.77   2
  -6  -1  -2 137318. 2448.53   8
   6  -1   2 141801. 2681.92   4
   6   1   2 139176. 2612.87   8
   6   1   2 134361. 2550.16   6
   6   1   2 137688. 2253.54   5
   7   1   2 19296.6 1000.81   6
   7  -1   2 19532.4 1071.80   4
  -7  -1  -2 18905.2 859.291   2
  -7  -1  -2 19445.6 952.035   8
   7  -1   2 20131.9 1085.37   6
  -7  -1  -2 19293.4 887.180   5
   7   1   2 19046.2 865.406   5
  -7   1  -2 17738.2 477.948   1
   7   1   2 19452.7 1017.40   8
   8  -1   2 66244.0 2042.18   6
   8   1   2 63339.2 1883.18   6
   8   1   2 64761.9 1886.67   8
  -8   1  -2 60865.6 1067.28   1
  -8  -1  -2 62746.5 1541.17   2
   8  -1   2 63727.3 2020.29   4
  -8  -1  -2 63804.7 1631.80   5
   8   1   2 67022.0 2218.45   3
   8   1   2 62043.6 1600.79   5
  -8  -1  -2 60963.1 1708.42   8
   9   1   2 7321.19 577.699   5
   9   1   2 8053.71 703.745   8
   9  -1   2 7952.29 531.750   2
  -9   1  -2 7466.20 435.784   1
   9  -1   2 8822.67 794.485   6
   9   1   2 7897.50 714.027   6
  -9  -1  -2 7752.89 631.336   8
  -9  -1  -2 8002.63 554.608   2
   9   1   2 8450.37 831.977   3
  10  -1   2 1389.82 248.738   2
  10   1   2 1709.11 369.092   6
 -10  -1  -2 1244.40 233.793   2
  10   1   2 1315.66 298.438   5
 -10   1  -2 1639.27 250.777   1
  10  -1   2 1871.68 416.698   6
 -10  -1  -2 1649.55 341.419   8
 -11   1  -2 24571.0 940.664   1
 -11  -1  -2 23717.3 1123.50   8
  11  -1   2 25090.3 915.282   2
 -11  -1  -2 24206.1 911.365   2
  11   1   2 24812.2 1329.37   6
 -11  -1  -2 25776.9 1406.02   6
  11   1   2 24773.5 1108.49   5
  11  -1   2 25928.8 1438.45   6
 -12   1  -2 3058.41 587.987   6
  12  -1   2 3041.55 330.077   2
 -12  -1  -2 2619.04 401.065   8
 -12  -1  -2 3377.95 584.716   6
 -12  -1  -2 2786.81 325.509   2
 -12   1  -2 3437.20 408.255   1
  12  -1   2 2917.21 538.695   4
  12   1   2 3422.11 543.362   6
  12  -1   2 3948.36 615.957   6
  12   1   2 2598.18 423.568   5
  13   1   2 19947.9 1299.57   6
  13  -1   2 22192.8 1507.20   4
  13  -1   2 20280.1 754.445   2
 -13  -1  -2 19968.0 769.779   2
  13   1   2 20030.5 1060.52   5
 -13  -1  -2 21299.2 1105.43   8
 -13  -1  -2 22290.7 1405.22   6
 -13   1  -2 22480.7 1037.31   1
 -13   1  -2 20932.9 1480.77   6
  14  -1   2 40827.1 2101.40   4
 -14  -1  -2 44142.3 2058.71   6
 -14  -1  -2 37926.2 996.921   2
 -14  -1  -2 38578.9 1509.10   8
  14  -1   2 38093.9 952.348   2
 -14   1  -2 41386.6 2088.19   6
 -14   1  -2 42379.6 1492.12   1
  14   1   2 41452.1 1569.32   5
 -15  -1  -2 20120.9 1450.57   6
  15  -1   2 18052.8 1478.20   4
 -15   1  -2 18723.2 1053.44   1
 -15  -1  -2 14899.8 552.552   2
 -15  -1  -2 17810.5 1039.52   8
  15  -1   2 13887.2 477.675   2
 -15   1  -2 17970.7 1428.51   6
  15  -1   2 17599.3 1407.85   3
  15   1   2 17409.7 1043.13   5
  16  -1   2 32668.9 1945.01   3
 -16  -1  -2 36322.1 1992.09   6
  16  -1   2 32401.5 2026.57   4
 -16   1  -2 36135.4 2062.52   6
  16   1   2 34511.7 1502.91   5
 -16  -1  -2 31320.7 1388.70   8
 -16   1  -2 35831.7 1529.48   1
  17   1   2-181.066 149.505   5
  17  -1   2 518.630 388.836   3
 -17  -1  -2 426.977 194.321   8
 -17   1  -2 508.865 213.435   8
  17  -1   2 359.650 393.472   4
 -17  -1  -2 225.014 342.472   6
 -17   1  -2 426.319 294.725   1
 -17   1  -2 774.363 458.305   6
  18  -1   2 11010.9 1206.83   3
  18  -1   2 8069.71 1116.22   4
 -18   1  -2 10206.4 886.921   1
 -18  -1  -2 11593.0 1172.74   6
 -18   1  -2 9867.87 1181.15   6
  18   1   2 10443.3 868.168   5
 -18   1  -2 9634.61 910.405   8
 -18  -1  -2 9215.77 755.588   8
 -19  -1  -2 9824.85 1171.05   6
  19   1   2 10135.2 918.898   5
 -19   1  -2 11239.9 1301.70   6
  19  -1   2 11410.6 1288.45   3
  19  -1   2 9305.72 1260.52   4
 -19   1  -2 11465.2 994.366   1
  20  -1   2 13887.0 1438.58   3
  20  -1   2 15130.3 1617.92   4
 -20   1  -2 16403.9 1212.52   1
 -20   1  -2 15347.6 1547.28   6
 -20  -1  -2 16131.2 1499.20   6
 -21   1  -2 14198.6 1179.20   1
 -21   1  -2 16054.8 1088.20   8
 -21   1  -2 13981.9 1525.06   6
  21  -1   2 12541.1 1402.51   3
  21  -1   2 13001.7 1523.57   4
 -21  -1  -2 12790.2 1382.99   6
  22  -1   2 4900.44 878.018   3
 -22  -1  -2 2788.66 722.694   6
  22  -1   2 3130.18 819.555   4
 -22   1  -2 3092.08 779.613   6
  23  -1   2 31571.5 2317.18   3
 -23  -1  -2 31147.6 2277.50   6
  23  -1   2 29037.4 2431.70   4
  24  -1   2 531.230 619.046   3
 -24  -1  -2 1029.13 558.780   6
  24  -1   2 2094.09 787.057   4
 -25  -1  -2 7612.19 1181.33   6
 -25  -1  -2 7596.05 1175.38   1
  25  -1   2 7652.64 1263.70   3
  25  -1   2 5947.90 1207.82   4
  26  -1   2 8369.14 1303.98   3
 -26  -1  -2 7889.01 1390.83   6
  26  -1   2 8742.94 1477.15   4
 -27  -1  -2 1267.64 563.530   6
 -27  -2   2-1173.30 758.136   1
 -26  -2   2-1140.30 921.968   1
  25  -2  -2 2307.07 880.134   4
 -25  -2   2 2697.48 1005.35   1
  24  -2  -2 5786.98 1119.24   4
 -24  -2   2 6359.20 1287.05   1
  23  -2  -2 2822.23 919.999   4
 -23  -2   2 5124.83 825.810   6
 -22  -2   2 697.623 427.144   6
  22  -2  -2-312.275 254.779   4
  21  -2  -2 242.550 251.268   3
  21  -2  -2-128.647 241.543   4
 -21  -2   2 566.579 402.534   6
  20  -2  -2 826.142 483.346   4
  20  -2  -2 1106.92 377.830   3
 -20  -2   2 971.370 397.893   6
 -19   2   2-389.870 162.721   8
  19  -2  -2 170.919 172.491   3
  19  -2  -2-318.215 321.480   4
 -19  -2   2-59.4607 147.469   6
 -19  -2   2-8.56844 25.8571   2
  18  -2  -2 15.2201 93.9281   2
  18  -2  -2 35.8763 223.547   3
 -18  -2   2 64.5208 153.549   2
 -18  -2   2-361.197 218.939   6
  18   2  -2-210.285 264.288   6
  18  -2  -2 344.290 399.006   4
 -18   2   2 279.587 238.054   8
  17   2  -2 990.633 303.528   6
  17  -2  -2 1179.13 298.107   2
 -17  -2   2 1587.71 315.706   2
 -17   2   2 1812.31 383.529   8
  17  -2  -2 972.363 545.490   4
 -16   2   2 131.234 220.835   8
  16  -2  -2 340.695 191.650   2
  16   2  -2 151.940 121.120   8
  16   2  -2 278.518 162.840   6
 -16  -2   2 82.8978 262.207   3
  16  -2  -2-2.48527 304.874   4
  15  -2  -2 130.285 237.288   4
 -15  -2   2 616.671 252.454   3
  15  -2  -2 401.369 174.643   2
 -15   2   2 7.13819 139.518   8
  15   2  -2 311.876 183.830   6
  15   2  -2 122.591 107.696   8
 -14  -2   2 6.18375 196.043   6
  14   2  -2 154.970 166.772   8
  14  -2  -2-55.9747 128.014   2
 -14  -2   2 201.688 195.473   3
  14   2  -2 92.5530 91.1863   6
 -14   2   2 110.767 223.802   8
  14  -2  -2 224.116 211.340   4
 -13  -2   2 3105.73 542.415   3
  13   2  -2 2866.16 361.380   8
  13  -2  -2 5198.61 712.288   1
 -13   2   2 3715.76 481.989   8
  13  -2  -2 3724.86 468.270   2
  13   2  -2 3796.47 472.847   6
 -13  -2   2 4083.75 495.059   6
  13  -2  -2 3730.28 599.864   6
  13  -2  -2 4100.05 718.958   4
  12   2  -2 5145.79 474.643   8
  12  -2  -2 5618.07 809.892   4
 -12   2   2 4797.79 564.620   8
 -12  -2   2 6019.01 566.385   6
  12  -2  -2 5817.14 735.335   1
  12  -2  -2 5250.77 708.014   6
  12   2  -2 5333.32 536.776   6
 -11  -2   2 221.041 171.599   6
 -11   2   2-49.5210 181.827   8
  11  -2  -2-116.058 150.719   1
  11   2  -2-122.358 157.987   8
  11   2  -2 241.780 168.651   6
  11  -2  -2 47.4939 304.728   4
  11  -2  -2-306.311 237.607   6
  11  -2  -2-112.085 188.358   8
  10   2  -2 19850.1 885.561   8
  10  -2  -2 19595.6 1010.20   8
 -10   2   2 19363.8 1044.32   8
 -10  -2   2 20089.4 891.318   6
  10  -2  -2 20331.0 1389.76   4
  10  -2  -2 20187.4 1250.78   1
   9  -2  -2 1619.67 349.196   8
   9   2  -2 1096.03 268.882   8
   9  -2  -2 1323.63 397.657   4
  -9   2   2 1710.78 358.838   8
  -9  -2   2 1279.77 264.323   6
   9  -2  -2 1422.76 371.536   1
  -8   2   2 39761.2 1483.13   8
   8  -2  -2 41431.9 1808.16   4
   8   2  -2 39033.7 1246.87   8
  -8  -2   2 37847.9 1118.26   6
  -8   2   2 37831.6 1704.58   4
   8  -2  -2 39358.8 1646.08   1
   8  -2  -2 38834.8 1382.32   8
  -7  -2   2 45617.4 1192.33   6
   7  -2  -2 49761.9 1902.99   4
   7   2  -2 47888.9 1915.01   4
   7   2  -2 47744.1 1387.07   8
   7  -2  -2 46624.2 1513.25   8
  -7   2   2 45672.4 1577.29   8
  -7   2   2 44937.5 1782.80   4
  -6   2   2 3283.19 492.996   4
   6  -2  -2 3390.22 529.206   4
  -6  -2   2 3059.22 331.237   6
   6  -2  -2 3314.06 482.615   7
  -6   2   2 2819.03 441.511   8
   6  -2  -2 3002.99 418.296   8
   6   2  -2 3504.37 420.517   8
   6   2  -2 2900.60 492.805   4
   5  -2  -2 6719.09 679.295   4
  -5   2   2 6950.73 651.801   8
  -5  -2   2 6821.96 471.845   6
  -5   2   2 6948.27 663.033   4
   5  -2  -2 7010.35 607.349   7
   5   2  -2 7097.21 712.033   4
   5  -2  -2 6684.81 596.144   8
   5   2  -2 6665.74 553.317   8
   4  -2  -2 686.160 238.608   7
  -4   2   2 1100.99 277.371   4
   4  -2  -2 1043.41 317.959   4
   4   2  -2 930.423 261.355   8
   4  -2  -2 924.008 254.422   8
   4   2  -2 1112.84 295.997   4
   3  -2  -2 5395.00 547.806   8
   3   2  -2 4451.61 545.647   4
   3  -2  -2 4092.47 414.642   7
  -3   2   2 4386.66 498.239   4
   3   2  -2 4645.27 492.522   8
   3  -2  -2 4832.80 533.704   4
   2   2  -2 3055.44 414.384   8
   2   2  -2 3493.05 462.228   4
   2  -2  -2 3075.91 446.425   4
   2  -2  -2 3038.59 422.355   8
  -2   2   2 3087.93 426.558   4
   1  -2  -2 5881.14 572.872   4
  -1   2   2 6639.85 596.974   4
   1  -2  -2 6389.56 592.432   8
   1   2  -2 6814.48 635.486   4
  -1   2   2 6314.99 459.070   7
   0   2  -2 178.168 179.823   4
   0  -2  -2 122.439 195.329   8
   0   2   2 428.876 166.570   7
   0   2   2 321.626 206.246   4
   0  -2  -2 94.6060 220.278   4
  -1  -2  -2 11729.2 795.772   8
   1   2   2 12219.8 813.717   4
  -1  -2  -2 12085.2 792.452   4
  -1   2  -2 12497.9 840.629   4
  -2  -2  -2 1391.97 321.382   4
  -2   2  -2 1515.85 354.267   7
   2   2   2 1401.63 301.847   4
  -2  -2  -2 925.080 277.898   8
  -2   2  -2 1108.54 300.871   4
  -3   2  -2 1679.57 347.301   4
  -3   2  -2 1782.38 385.670   7
   3  -2   2 1240.72 275.111   6
   3   2   2 1553.76 343.049   4
  -3  -2  -2 1359.88 312.661   8
  -3  -2  -2 1700.59 342.885   4
  -4   2  -2 9004.13 806.011   7
   4   2   2 10026.4 801.548   8
   4  -2   2 8404.88 724.382   6
   4   2   2 8483.19 729.780   4
  -4   2  -2 9652.24 771.285   4
  -4  -2  -2 9424.89 736.274   8
   5  -2   2 4100.58 546.280   6
   5   2   2 4425.43 533.596   6
   5   2   2 4424.31 579.728   8
   5   2   2 3902.05 522.561   4
  -5  -2  -2 4949.07 488.118   5
  -5   2  -2 4964.62 634.920   7
  -5   2  -2 4320.74 552.021   4
  -5  -2  -2 4024.87 515.566   8
   6  -2   2 7410.81 732.369   6
  -6  -2  -2 8173.04 617.580   5
  -6  -2  -2 7745.77 694.072   8
   6   2   2 9004.00 790.320   8
  -6   2  -2 9309.56 801.913   4
   6  -2   2 6176.06 311.239   1
   6   2   2 7865.40 695.883   6
   6   2   2 7808.02 754.562   4
   7   2   2 2948.77 447.652   6
   7   2   2 2624.34 457.041   8
  -7   2  -2 2854.47 468.909   4
   7   2   2 2980.69 503.551   4
   7  -2   2 1853.61 165.665   1
  -7  -2  -2 2233.22 352.256   5
   7  -2   2 2920.61 488.540   6
  -7  -2  -2 2175.28 401.845   8
   8   2   2 38906.5 1633.51   6
  -8   2  -2 38983.5 1751.59   4
   8   2   2 38130.1 1617.37   8
   8  -2   2 40345.0 1766.69   6
  -8  -2  -2 35060.5 1461.48   8
  -8  -2  -2 38765.2 1317.09   5
   9  -2   2 513.621 265.247   6
  -9   2  -2 158.705 218.989   4
   9   2   2 178.257 204.192   6
  -9  -2  -2 590.845 254.620   8
  -9  -2  -2 410.761 214.379   5
   9  -2   2 485.155 312.208   4
   9   2   2 741.662 309.077   8
  10   2   2 47084.0 1898.93   6
 -10  -2  -2 47060.0 2117.89   3
 -10  -2  -2 48682.1 1504.25   5
 -10  -2  -2 46952.7 1886.80   6
 -10  -2  -2 46846.8 1715.19   8
  10  -2   2 47454.4 2034.33   6
  10   2   2 48242.3 1888.62   8
  10  -2   2 45969.1 2082.38   4
  11   2   2 4724.54 606.964   8
  11  -2   2 4687.39 757.103   7
 -11  -2  -2 4475.22 588.246   8
  11  -2   2 2787.17 578.811   4
 -11  -2  -2 3801.40 453.434   5
  11   2   2 4457.68 623.854   6
 -11  -2  -2 3973.67 623.056   6
  12  -2   2 5086.47 787.202   7
 -12  -2  -2 5790.53 758.863   6
  12   2   2 5900.95 719.694   8
  12  -2   2 5459.72 818.096   4
 -12  -2  -2 5320.13 619.542   8
 -12  -2  -2 4850.59 563.173   2
 -13  -2  -2 300.572 156.303   2
 -13  -2  -2 100.703 204.377   8
  13  -2   2-235.946 261.922   7
  13  -2   2 20.3767 250.103   4
  13   2   2 478.193 314.536   8
 -13   2  -2-83.1202 243.324   8
 -13  -2  -2 182.768 290.509   6
 -14  -2  -2 7783.04 745.992   8
 -14  -2  -2 8355.13 693.578   2
  14   2   2 7411.54 844.731   8
 -14   2  -2 8092.88 839.531   8
 -14  -2  -2 8076.41 922.251   6
  14  -2   2 7147.23 955.990   4
  14  -2   2 9178.46 1155.64   7
 -15  -2  -2 315.971 229.460   2
 -15  -2  -2 493.948 213.527   8
  15  -2   2 455.833 348.663   7
 -15   2  -2 1059.91 415.886   8
  15  -2   2 872.374 454.044   4
 -15  -2  -2 616.355 360.472   6
  15  -2   2 802.711 233.213   2
  16  -2   2 5745.99 944.514   4
 -16  -2  -2 6334.95 694.123   8
 -16   2  -2 7040.96 810.233   8
 -16  -2  -2 5445.24 543.244   2
  16  -2   2 6315.02 557.281   2
  16  -2   2 5646.72 976.168   7
 -16  -2  -2 7646.81 940.095   6
 -17   2  -2 1659.78 472.109   8
  17  -2   2 628.318 420.554   7
  17  -2   2 770.703 206.777   2
  17  -2   2 588.997 375.820   4
 -17  -2  -2 665.650 185.754   2
 -17  -2  -2 545.185 308.260   8
 -17  -2  -2 390.502 468.117   6
  18  -2   2 6537.25 454.188   2
  18  -2   2 7805.60 1237.61   7
 -18  -2  -2 8886.16 1103.50   6
 -18   2  -2 7716.46 855.033   8
  18  -2   2 7839.87 1144.57   4
  19  -2   2-281.811 422.166   7
  19  -2   2 438.191 301.691   4
 -19   2  -2-54.6248 284.918   8
 -19  -2  -2 460.149 396.377   6
 -20  -2  -2 187.122 344.392   6
  20  -2   2 968.973 430.673   7
  20  -2   2-666.395 413.621   3
  20  -2   2 280.558 378.304   4
 -20   2  -2 474.795 308.553   8
  21  -2   2 524.877 456.403   4
 -21  -2  -2 269.302 354.170   6
  21  -2   2 192.974 398.865   7
 -21   2  -2 212.342 291.325   8
  21  -2   2-373.248 363.843   3
 -22  -2  -2 303.524 481.529   6
  22  -2   2 1080.32 619.084   4
  22  -2   2 520.305 520.487   7
  22  -2   2-741.350 520.045   3
  23  -2   2 2644.89 759.720   7
  23  -2   2 3697.22 996.862   4
 -23  -2  -2 5262.73 1006.08   6
  23  -2   2 3701.14 827.017   3
  24  -2   2 259.696 568.441   3
  24  -2   2 1916.72 850.655   4
  24  -2   2 1007.26 599.767   7
 -24  -2  -2 959.756 519.279   6
  25  -2   2 9054.88 1558.38   4
 -25  -2  -2 6944.28 1226.73   6
  25  -2   2 8178.37 1237.52   3
 -26  -2  -2 2049.22 787.675   6
 -27  -2  -2 844.154 456.947   6
  24  -3  -2 788.317 669.463   4
  23  -3  -2 16542.2 2036.60   4
  22  -3  -2 1527.15 637.256   4
  21  -3  -2 34793.7 2660.31   4
 -21  -3   2 31287.9 1795.66   6
  20  -3  -2 36244.2 2683.23   4
 -20   3   2 33813.2 1695.78   8
 -20  -3   2 35458.8 1870.74   6
 -19   3   2 13611.6 1140.25   8
  19  -3  -2 12684.4 1605.99   4
 -19  -3   2 13818.3 1157.17   6
 -18  -3   2 63318.9 2334.36   6
 -18   3   2 66346.4 2430.79   8
  18   3  -2 57360.0 1801.32   8
  18  -3  -2 58432.0 3205.45   4
  17   3  -2 269.197 211.304   8
 -17   3   2 1131.24 407.584   8
 -17  -3   2 518.746 290.858   6
  17  -3  -2 805.018 599.190   4
  16   3  -2 84669.6 2281.77   8
  16  -3  -2 82276.1 3620.35   4
 -16   3   2 84194.0 2732.94   8
 -16  -3   2 84967.8 2530.26   6
  15  -3  -2 8690.77 1204.30   4
 -15   3   2 9447.73 946.724   8
  15   3  -2 10513.9 823.261   8
  15  -3  -2 10862.3 1095.41   1
  15  -3  -2 9094.80 1119.06   7
  14  -3  -2 24439.6 1801.81   7
 -14   3   2 26443.1 1545.20   8
  14  -3  -2 25369.3 1612.30   1
  14   3  -2 28277.3 1348.16   8
  14  -3  -2 24800.5 1888.82   4
  13  -3  -2 35615.1 2076.20   7
  13  -3  -2 37985.8 1945.84   1
 -13   3   2 36453.1 1805.81   8
  13  -3  -2 35667.4 2210.87   4
  13   3  -2 37973.1 1568.19   8
  12  -3  -2 29537.6 1682.88   1
  12  -3  -2 28564.8 1823.44   7
 -12   3   2 29820.8 1616.12   8
  12  -3  -2 31728.6 2045.81   4
 -12  -3   2 26876.4 1324.37   8
  12   3  -2 31056.5 1431.62   8
  11  -3  -2 77759.6 2666.61   1
  11  -3  -2 74588.7 3006.78   4
 -11  -3   2 66896.3 1933.62   6
  11  -3  -2 75675.6 2825.92   7
  11   3  -2 80446.5 2269.59   8
  11  -3  -2 75918.1 2381.19   8
 -11   3   2 76759.9 2556.15   8
 -11  -3   2 73927.0 2161.30   8
  10   3  -2 1745.34 403.306   8
 -10  -3   2 1028.27 371.350   8
  10  -3  -2 1245.77 460.186   8
  10  -3  -2 1654.46 418.592   7
 -10  -3   2 1151.51 311.461   6
  10  -3  -2 1207.58 352.776   1
  10  -3  -2 2156.91 573.192   4
 -10   3   2 1596.96 464.008   8
  -9   3   2 23826.6 1420.94   8
   9   3  -2 23444.6 1234.53   8
   9  -3  -2 23727.7 1624.82   4
   9  -3  -2 23047.9 1461.12   7
  -9  -3   2 22409.4 1085.37   6
  -9  -3   2 23137.9 1262.05   8
   9  -3  -2 25066.0 1483.90   1
   9  -3  -2 22693.6 1297.71   8
   8   3  -2 20670.2 1182.07   8
   8  -3  -2 22940.5 1297.21   8
  -8  -3   2 20330.1 1189.87   8
  -8   3   2 19993.8 1412.13   4
  -8  -3   2 21246.7 1058.53   6
   8  -3  -2 20660.8 1345.24   7
   8  -3  -2 20604.4 1456.89   4
  -8   3   2 20564.5 1317.78   8
  -7   3   2 25139.4 1457.58   8
   7   3  -2 26931.5 1335.59   8
   7  -3  -2 25339.0 1587.85   4
   7   3  -2 26031.6 1645.07   4
  -7  -3   2 25162.1 1307.84   8
  -7  -3   2 25650.3 1147.11   6
   7  -3  -2 25259.8 1440.21   7
   7  -3  -2 28019.4 1442.46   8
  -7   3   2 25436.1 1545.93   4
   6  -3  -2 60347.9 2351.96   4
  -6   3   2 57677.0 2264.04   4
   6   3  -2 58548.8 2369.03   4
   6   3  -2 57835.4 1948.97   8
  -6  -3   2 60344.7 2032.73   8
  -6  -3   2 60102.0 1740.22   6
   6  -3  -2 56939.3 2030.65   8
   6  -3  -2 57089.8 2066.30   7
  -6   3   2 59757.4 2225.99   8
  -5  -3   2 2672.11 475.971   8
  -5   3   2 2651.15 545.125   4
   5  -3  -2 1430.81 461.314   4
   5   3  -2 2617.51 486.546   8
   5   3  -2 2256.57 557.092   4
   5  -3  -2 2337.86 447.247   8
  -4   3   2 64587.9 2308.83   4
   4  -3  -2 61891.3 2280.02   4
   4   3  -2 63994.7 2408.89   4
   4   3  -2 63692.4 2039.90   8
   4  -3  -2 62719.4 2127.02   8
  -3   3   2 126043. 3222.60   4
   3   3  -2 132854. 3385.05   4
   3  -3  -2 120047. 3122.69   4
   3   3  -2 124792. 2861.09   8
   3  -3  -2 127704. 3003.04   8
  -2   3   2 1999.43 492.474   4
   2  -3  -2 2623.78 518.791   8
   2   3  -2 1657.99 458.874   8
   2   3  -2 1589.98 433.041   4
   2  -3  -2 1139.50 432.737   4
  -2   3   2 1785.92 402.873   7
  -1   3   2 256161. 4443.16   4
   1  -3  -2 246868. 4411.08   4
   1   3  -2 264266. 4700.85   4
   1  -3  -2 260197. 4308.07   8
   1   3  -2 256627. 4185.83   8
  -1   3   2 246626. 3694.77   7
   0   3   2 7715.66 813.512   4
   0  -3  -2 7029.88 811.587   4
   0   3  -2 7335.93 836.797   4
   0   3   2 6020.68 627.329   7
   0  -3  -2 7152.00 765.750   8
  -1  -3  -2 252084. 4276.49   8
   1   3   2 253313. 4473.19   4
  -1   3  -2 254963. 4571.71   4
  -1  -3  -2 246153. 4412.97   4
  -2   3  -2 56860.7 2262.50   7
   2   3   2 50901.8 2055.05   4
  -2  -3  -2 54450.6 1994.51   8
  -2  -3  -2 54784.3 2110.20   4
  -2   3  -2 52398.0 2088.24   4
  -3   3  -2 103996. 2961.14   4
  -3  -3  -2 106891. 2817.30   8
   3   3   2 98044.4 2819.20   8
  -3  -3  -2 101277. 2908.78   4
  -3   3  -2 108451. 3118.94   7
   3   3   2 102484. 2901.89   4
   4   3   2 90205.5 2714.63   8
   4   3   2 95177.7 2873.39   4
  -4   3  -2 97214.0 2893.91   4
  -4  -3  -2 92544.6 2629.55   8
  -4  -3  -2 92108.9 2772.47   4
  -4   3  -2 101104. 3040.74   7
  -5   3  -2 65728.1 2507.64   7
  -5  -3  -2 62286.3 2163.65   8
  -5   3  -2 64367.8 2404.96   4
   5  -3   2 59842.7 2366.69   4
  -5  -3  -2 61874.6 2179.54   6
   5  -3   2 64884.2 2319.42   6
   5   3   2 63519.5 2361.86   4
   5   3   2 63939.6 2324.28   8
  -6  -3  -2 61296.7 2165.97   8
  -6   3  -2 60792.7 2208.82   8
  -6   3  -2 65214.9 2441.84   4
   6   3   2 61890.7 2305.83   8
   6  -3   2 60008.5 2396.36   4
  -6  -3  -2 60384.3 2204.43   6
  -6   3  -2 60727.0 2433.57   7
   6   3   2 64041.3 2441.85   4
   6  -3   2 60094.6 2316.59   6
  -7   3  -2-39.8603 242.486   4
   7   3   2-174.098 296.336   8
  -7  -3  -2 424.785 289.210   6
   7  -3   2 665.658 373.600   4
  -7   3  -2 218.387 374.153   8
  -7  -3  -2 288.442 252.685   8
   7   3   2 266.652 233.219   4
  -7  -3  -2 85.1162 191.202   5
   7  -3   2 666.382 351.100   6
   8  -3   2 46884.9 2317.37   7
  -8  -3  -2 45641.2 1897.43   8
   8   3   2 44782.1 2130.33   4
  -8   3  -2 44701.1 1964.70   8
   8   3   2 42857.9 1947.56   8
   8  -3   2 41634.8 1170.75   1
  -8  -3  -2 43460.5 1548.05   5
   8  -3   2 44715.8 2176.02   4
  -8  -3  -2 45309.7 1937.26   6
  -9  -3  -2 5179.64 548.919   5
  -9  -3  -2 5769.10 718.117   8
   9  -3   2 6385.59 926.487   7
   9  -3   2 5208.50 420.306   1
  -9   3  -2 5254.49 768.234   8
  -9  -3  -2 5596.85 731.186   6
   9  -3   2 5745.95 852.673   4
   9   3   2 5475.31 746.172   8
  10  -3   2 22531.1 808.817   1
 -10   3  -2 24429.5 1510.50   8
  10  -3   2 25421.7 1737.88   4
 -10  -3  -2 23722.3 1494.60   6
  10   3   2 24403.7 1520.36   8
 -10  -3  -2 23840.3 1145.34   5
  10  -3   2 25712.1 1832.93   7
 -10  -3  -2 26021.5 1455.62   8
  11  -3   2 48672.3 2557.71   7
  11   3   2 52670.8 2229.14   8
 -11  -3  -2 51390.9 2184.77   6
  11  -3   2 50253.6 2491.49   4
 -11   3  -2 55753.3 2254.95   8
 -11  -3  -2 49457.2 2008.40   8
 -11  -3  -2 53831.6 1697.56   5
  12   3   2 15769.7 1267.68   8
 -12  -3  -2 16106.0 1156.38   8
  12  -3   2 16302.8 1512.23   4
  12  -3   2 17385.7 1604.53   7
 -12  -3  -2 16337.6 1283.74   6
 -12  -3  -2 16206.5 945.688   5
 -12   3  -2 17453.5 1307.20   8
 -13  -3  -2 30396.6 1258.10   5
  13  -3   2 28258.9 2054.95   7
 -13  -3  -2 32901.5 1826.07   6
 -13  -3  -2 28420.4 1550.19   8
  13   3   2 31303.9 1767.42   8
 -13   3  -2 32562.1 1770.47   8
  13  -3   2 31631.3 2110.61   4
 -14   3  -2 53671.2 2325.56   8
  14  -3   2 57227.9 2882.05   4
  14  -3   2 60455.7 3070.88   7
 -14  -3  -2 52687.7 2396.85   6
  14   3   2 53529.6 2367.04   8
 -14  -3  -2 49518.4 2035.58   8
  15  -3   2 9150.32 1225.57   7
 -15  -3  -2 8399.07 1013.01   6
  15  -3   2 7231.81 1128.58   4
  15   3   2 8108.30 972.817   8
 -15   3  -2 6577.54 881.239   8
 -15  -3  -2 7812.22 870.411   8
  16   3   2 53854.4 2403.00   8
  16  -3   2 50063.6 2830.81   4
 -16  -3  -2 52017.3 2507.36   6
 -16   3  -2 58554.1 2481.17   8
  16  -3   2 52548.4 2996.57   7
 -17   3  -2 1098.41 437.412   8
  17  -3   2 388.368 341.081   7
  17   3   2 638.237 435.016   8
  17  -3   2 1864.56 634.392   4
 -17  -3  -2 778.810 477.794   6
  18   3   2 33044.7 1903.14   8
  18  -3   2 28896.0 2313.98   4
 -18   3  -2 34739.8 1947.37   8
 -18  -3  -2 33970.5 2140.51   6
  18  -3   2 30140.3 2420.61   7
  19  -3   2 19790.7 1965.36   4
  19  -3   2 16924.0 1833.76   7
 -19  -3  -2 16610.5 1547.63   6
 -19   3  -2 16712.2 1388.04   8
  20  -3   2 12761.4 1613.20   4
  20  -3   2 12147.7 1698.73   7
 -20  -3  -2 14159.4 1489.23   6
 -20   3  -2 17179.2 1415.91   8
  21  -3   2 18565.6 2022.85   4
 -21  -3  -2 18030.7 1698.86   6
  21  -3   2 20951.3 2185.80   7
 -21   3  -2 25071.8 1696.06   8
  22  -3   2 6144.57 1218.74   4
  22  -3   2 6815.89 1340.21   7
 -22  -3  -2 4846.13 1001.27   6
  23  -3   2 27703.7 2602.83   7
  23  -3   2 25668.5 2179.93   3
  23  -3   2 28024.8 2592.39   4
 -23  -3  -2 26746.8 2172.23   6
  24  -3   2 385.315 589.637   3
 -24  -3  -2 1339.52 746.908   6
 -25  -3  -2 18465.1 1876.03   6
  23  -4  -2 766.141 498.785   7
  22  -4  -2 35642.4 3010.46   4
  22  -4  -2 34735.2 2838.58   7
  21  -4  -2 5325.96 1172.17   7
  21  -4  -2 4082.03 1147.70   4
  20  -4  -2 13655.1 1741.05   7
  20  -4  -2 16692.1 2015.31   4
  19  -4  -2 14602.5 1711.42   7
 -19  -4   2 14434.6 1222.78   6
 -19   4   2 13476.0 1347.42   8
  19  -4  -2 12377.9 1686.99   4
 -18   4   2 6106.96 968.083   8
  18  -4  -2 6275.55 1204.63   4
 -18  -4   2 5071.16 756.904   6
  18  -4  -2 4553.60 969.155   7
  17   4  -2 32323.9 1712.37   8
 -17   4   2 32802.8 2017.97   8
  17  -4  -2 26948.6 2219.50   7
 -17  -4   2 35642.6 1818.98   6
  17  -4  -2 30615.6 2461.76   4
  16   4  -2 24.9613 216.375   8
  16  -4  -2 210.650 469.858   7
 -16   4   2 778.196 465.595   8
  16  -4  -2 43.4092 179.017   4
 -16  -4   2 296.880 266.984   6
  15  -4  -2 42716.8 2592.96   7
  15  -4  -2 45041.3 2845.49   4
 -15  -4   2 43390.5 1908.71   6
 -15   4   2 47170.1 2406.29   8
  15   4  -2 46702.9 2082.91   8
 -14   4   2 20981.8 1624.31   8
  14  -4  -2 21155.0 1937.58   4
 -14  -4   2 22328.5 1348.64   6
  14   4  -2 21312.3 1410.62   8
  14  -4  -2 21091.6 1782.26   7
  13   4  -2 14807.4 1213.30   8
  13  -4  -2 14467.1 1576.64   4
  13  -4  -2 13991.5 1460.84   7
 -13  -4   2 15305.6 1114.46   6
 -13   4   2 14378.2 1340.42   8
 -12  -4   2 84414.6 2524.97   6
  12   4  -2 77979.5 2672.10   8
 -12   4   2 78200.6 3026.87   8
  12  -4  -2 81206.7 3315.58   7
  12  -4  -2 82680.0 3567.79   4
  11   4  -2 868.147 337.094   8
 -11  -4   2 491.857 121.869   5
 -11   4   2 1769.99 566.309   8
  11  -4  -2 999.473 439.259   7
  11  -4  -2 1772.16 609.078   4
 -11  -4   2 1085.35 325.051   6
 -10   4   2 52159.6 2440.98   8
  10   4  -2 53171.0 2204.02   8
  10  -4  -2 52705.3 2535.89   7
 -10  -4   2 56635.4 2038.47   6
  10  -4  -2 58863.8 2879.45   4
   9  -4  -2 36392.4 2053.44   7
   9  -4  -2 38271.9 2285.72   4
   9   4  -2 36964.8 1850.15   8
  -9  -4   2 36796.4 1646.58   6
  -9   4   2 39473.5 2139.08   8
  -8  -4   2 24885.5 1373.07   6
   8   4  -2 23799.8 1508.39   8
  -8   4   2 24209.9 1698.98   8
   8  -4  -2 26271.0 1879.72   4
   7  -4  -2 143579. 4213.83   4
  -7  -4   2 145404. 3266.17   6
   7   4  -2 138687. 3533.84   8
  -7   4   2 145374. 3985.22   8
   6   4  -2 9992.34 1032.64   8
  -6   4   2 9026.27 1094.76   8
  -6  -4   2 9511.46 856.224   6
   6  -4  -2 9459.79 1157.68   4
  -5   4   2 69799.8 2762.25   8
   5   4  -2 68653.7 2502.21   8
   5  -4  -2 68930.6 2840.14   4
   4   4  -2 9988.45 1008.86   8
   4  -4  -2 10342.3 1124.08   4
  -4  -4   2 12182.3 1291.99   4
  -4   4   2 10912.5 1124.88   8
  -3   4   2 43126.3 1915.18   7
  -3  -4   2 45289.7 2356.42   4
  -3   4   2 43896.5 2196.76   8
   3   4  -2 42533.4 1977.93   8
   3  -4  -2 42202.7 2176.78   4
   2   4  -2 49731.6 2157.74   8
   2  -4  -2 52531.6 2430.40   4
  -2   4   2 50828.4 2059.75   7
  -2  -4   2 53339.0 2558.48   4
  -2   4   2 52290.7 2377.21   8
   1  -4  -2 14320.0 1302.37   4
   1   4  -2 15980.9 1257.18   8
  -1  -4   2 16769.9 1461.91   4
  -1   4   2 16520.4 1376.92   8
  -1   4   2 16584.4 1212.56   7
   0  -4   2 100250. 3399.68   4
   0   4   2 98912.5 2813.01   7
   0   4  -2 96251.7 3007.39   8
   0   4   2 100164. 3264.01   8
   0  -4  -2 95525.3 3265.38   4
  -1   4  -2 2033.86 583.607   8
   1   4   2 2326.05 625.704   8
   1  -4   2 1775.96 592.612   4
   1   4   2 1950.08 493.114   7
  -1  -4  -2 1479.51 606.297   4
   2   4   2 81960.3 2968.23   8
  -2  -4  -2 78660.6 2965.54   4
   2  -4   2 80093.3 3073.28   4
  -2  -4  -2 77502.2 2728.30   6
  -2   4  -2 77026.8 2743.15   8
  -3  -4  -2 38381.5 2108.55   4
  -3  -4  -2 36350.7 1891.77   6
   3  -4   2 39126.8 2151.05   4
   3   4   2 36877.1 2025.94   8
  -3   4  -2 37395.2 1946.04   8
  -4  -4  -2 19783.7 1417.04   6
  -4   4  -2 19402.7 1440.47   8
   4  -4   2 20133.8 1575.25   4
  -4  -4  -2 16889.7 1426.64   4
   4   4   2 21517.0 1535.72   8
   5  -4   2 108652. 3647.23   4
  -5   4  -2 101745. 3226.60   8
   5   4   2 98071.1 3258.99   8
  -5  -4  -2 99507.0 3149.41   6
   6   4   2 2160.14 561.319   8
  -6  -4  -2 1765.65 529.106   6
  -6   4  -2 2209.00 624.248   8
   6  -4   2 1223.49 569.217   4
  -7  -4  -2 97207.3 3136.25   6
   7   4   2 96861.3 3292.56   8
   7  -4   2 97236.8 3535.93   4
  -7   4  -2 100022. 3259.72   8
  -8   4  -2 55520.2 2495.63   8
   8   4   2 49999.4 2405.70   8
   8  -4   2 58808.7 2816.65   4
  -8  -4  -2 54196.9 2397.90   6
   9  -4   2 37569.9 2306.61   4
   9   4   2 39688.9 2147.17   8
  -9  -4  -2 40982.2 2063.38   6
  -9   4  -2 40051.7 2135.71   8
   9  -4   2 39599.2 1435.14   1
  10  -4   2 39776.4 1398.89   1
 -10   4  -2 38161.7 2097.88   8
  10  -4   2 38452.1 2372.97   4
 -10  -4  -2 38617.9 2047.22   6
  10   4   2 35184.1 2040.31   8
 -11   4  -2 281.755 418.152   8
  11   4   2 324.874 327.413   8
 -11  -4  -2-448.673 304.549   6
  11  -4   2 107.194 207.025   4
  11  -4   2-1.63947 92.0694   1
  12   4   2 36819.0 2138.41   8
  12  -4   2 42153.4 2644.80   7
 -12  -4  -2 39839.0 2141.51   6
  12  -4   2 40443.6 2516.95   4
 -12   4  -2 40588.4 2203.22   8
  13  -4   2 13726.1 1555.79   4
  13  -4   2 15428.6 1665.94   7
  13   4   2 16201.5 1459.00   8
 -13  -4  -2 14466.4 1339.24   6
 -13   4  -2 17713.1 1500.55   8
  14  -4   2 40486.7 2637.71   4
  14  -4   2 39497.9 2686.71   7
 -14  -4  -2 39133.3 2201.19   6
  14   4   2 37941.8 2192.10   8
 -14  -4  -2 38994.2 1458.48   5
 -14   4  -2 41286.2 2273.77   8
  15  -4   2 25346.1 2165.78   4
  15  -4   2 24617.8 2169.14   7
  15   4   2 25952.4 1853.74   8
 -15   4  -2 26466.5 1859.54   8
 -15  -4  -2 27449.7 1895.49   6
  16  -4   2 4473.11 1022.17   4
  16  -4   2 4537.35 898.210   7
  16   4   2 3099.99 661.196   8
 -16   4  -2 3950.19 793.047   8
 -16  -4  -2 3853.85 824.562   6
  17   4   2 39352.8 2315.92   8
  17  -4   2 40267.9 2821.73   4
  17  -4   2 41275.6 2953.89   7
 -17   4  -2 38804.1 2261.48   8
 -17  -4  -2 34284.1 2215.36   6
 -18   4  -2 1159.36 534.146   8
 -18  -4  -2 1908.19 624.842   6
  18   4   2 434.819 247.261   8
  18  -4   2 1469.02 660.676   4
  18  -4   2 1168.49 558.544   7
  19  -4   2 23217.5 2329.00   7
 -19  -4  -2 19209.2 1722.07   6
  19  -4   2 20867.8 2104.75   4
 -19   4  -2 25440.8 1884.51   8
 -20   4  -2 24902.3 1908.41   8
  20  -4   2 23608.9 2295.88   4
  20  -4   2 21055.7 2288.55   7
 -20  -4  -2 19547.8 1803.95   6
  21  -4   2 11065.1 1636.21   7
  21  -4   2 8314.11 1507.62   4
 -21  -4  -2 7664.11 1191.07   6
 -22  -4  -2 31317.3 2342.24   6
 -23  -4  -2-81.8828 173.350   6
  20  -5  -2 639.763 528.161   7
  19  -5  -2 3541.79 873.242   7
  19  -5  -2 4856.83 1098.63   4
 -19   5   2 6082.39 987.009   8
  18  -5  -2 788.435 461.868   7
  18  -5  -2-250.881 526.051   4
 -18   5   2 1103.57 502.809   8
  17  -5  -2 514.084 357.980   4
  17  -5  -2 556.902 409.627   7
 -17   5   2 783.470 600.406   8
 -16   5   2-421.762 451.234   8
  16   5  -2-199.851 170.600   8
 -16  -5   2-85.2548 141.020   6
  16  -5  -2 1104.36 524.815   4
  16  -5  -2 669.711 469.141   7
  15   5  -2 357.819 276.994   8
 -15   5   2 1402.11 532.458   8
 -15  -5   2 695.352 375.054   6
  15  -5  -2 566.119 484.805   7
  15  -5  -2 906.863 588.939   4
 -14   5   2 6517.81 1127.68   8
  14  -5  -2 5325.91 1153.04   4
 -14  -5   2 5214.62 745.571   6
  14   5  -2 5348.17 835.777   8
 -13   5   2 3604.23 872.497   8
  13  -5  -2 5031.62 1036.10   4
  13   5  -2 4294.87 835.974   8
 -13  -5   2 4361.06 707.768   6
  12   5  -2 594.130 426.193   8
 -12   5   2 265.505 469.568   8
  12  -5  -2 930.313 491.780   4
 -12  -5   2 1261.00 376.448   6
 -11  -5   2 13646.2 1162.23   6
  11  -5  -2 11925.1 1538.41   4
  11   5  -2 12018.9 1254.50   8
 -11   5   2 10423.9 1366.25   8
  10  -5  -2 8488.63 1333.68   4
 -10   5   2 8712.39 1215.98   8
  10   5  -2 7558.28 1049.67   8
 -10  -5   2 9321.72 947.704   6
  -9   5   2 2339.18 784.141   8
   9   5  -2 2453.78 724.126   8
   9  -5  -2 1632.09 798.447   4
  -9  -5   2 2530.35 532.838   6
  -8   5   2 36132.0 2316.82   8
  -8  -5   2 35731.9 1864.42   6
   8  -5  -2 36120.1 2443.39   4
   8   5  -2 32887.0 2012.28   8
  -7   5   2 1674.94 694.650   8
  -7  -5   2 397.383 344.283   6
   7   5  -2 221.193 535.218   8
   7  -5  -2 297.702 444.336   4
  -6  -5   2 15935.8 1262.28   6
   6  -5  -2 16123.3 1610.74   4
   6   5  -2 14502.5 1367.08   8
  -6   5   2 15764.1 1556.64   8
   5   5  -2 8974.15 1086.88   8
  -5   5   2 9433.54 1264.44   8
   5  -5  -2 7041.28 1106.41   4
  -4  -5   2 14050.8 1527.15   4
   4   5  -2 14020.5 1348.96   8
  -4   5   2 14471.2 1479.19   8
   4  -5  -2 12716.2 1436.40   4
  -3   5   2 1622.40 613.688   8
   3   5  -2 2141.45 621.492   8
  -3  -5   2 1703.89 688.334   4
   3  -5  -2 1577.57 591.867   4
   2   5  -2 32426.3 1997.87   8
  -2  -5   2 30436.6 2207.90   4
   2  -5  -2 32931.6 2195.57   4
  -2   5   2 28188.3 2001.60   8
  -1  -5   2 1028.74 549.175   4
   1  -5  -2 478.757 502.630   4
  -1   5   2 1017.24 587.023   8
   1   5  -2 1933.08 584.875   8
   0   5  -2 2728.59 671.089   8
   0   5   2 3523.88 848.047   8
   0  -5  -2 3828.48 861.886   4
   0  -5   2 2874.41 772.452   4
  -1   5  -2 10440.5 1218.28   8
  -1  -5  -2 11371.1 1380.34   4
   1   5   2 11127.6 1122.57   7
   1  -5   2 12712.6 1432.32   4
   1   5   2 11147.9 1277.76   8
   2   5   2 488.795 463.290   8
   2  -5   2-675.777 551.053   4
   2   5   2-33.2303 259.885   7
  -2  -5  -2 39.8410 313.840   6
  -2   5  -2 67.0395 323.521   8
  -2  -5  -2-542.908 525.784   4
  -3  -5  -2 1505.54 577.957   6
  -3   5  -2 1607.15 666.155   8
   3  -5   2 1736.25 671.025   4
  -3  -5  -2 1719.52 659.778   4
   3   5   2 1222.60 605.867   8
  -4   5  -2 18127.5 1552.28   8
  -4  -5  -2 17991.2 1520.79   6
  -4  -5  -2 18825.6 1692.07   4
   4  -5   2 18715.5 1728.42   4
   4   5   2 18656.2 1631.99   8
  -5  -5  -2 38118.1 2200.52   6
  -5   5  -2 38109.7 2249.25   8
   5  -5   2 41885.2 2570.07   4
   5   5   2 37851.5 2300.82   8
  -6  -5  -2 3789.76 750.566   6
   6  -5   2 4376.23 882.113   4
   6   5   2 4730.50 898.689   8
  -6   5  -2 4662.02 886.988   8
  -7   5  -2 9814.96 1229.72   8
  -7  -5  -2 9191.06 1087.27   6
   7  -5   2 11755.4 1425.62   4
   7   5   2 8057.78 1128.22   8
  -8   5  -2 4285.69 883.990   8
  -8  -5  -2 5158.65 803.817   6
   8   5   2 4383.12 884.617   8
   8  -5   2 5972.16 1049.79   4
   9   5   2 7965.33 1163.63   8
  -9  -5  -2 6427.57 961.722   6
   9  -5   2 6922.84 1107.59   4
  -9  -5  -2 6449.40 809.493   5
  -9   5  -2 7382.15 1087.84   8
  10  -5   2 16440.8 1720.37   4
 -10  -5  -2 14897.3 1409.48   6
 -10   5  -2 16040.8 1546.75   8
 -10  -5  -2 16722.4 1192.84   5
  10   5   2 15119.6 1535.59   8
 -11  -5  -2 3704.27 571.947   5
  11   5   2 4317.71 942.728   8
 -11  -5  -2 3254.73 712.101   6
  11  -5   2 4292.67 886.095   4
 -11   5  -2 4500.80 895.688   8
 -12  -5  -2 1575.15 387.262   5
 -12   5  -2 1545.27 629.161   8
 -12  -5  -2 456.078 349.562   6
  12  -5   2 726.519 573.079   4
  12   5   2 1831.46 527.640   8
  13  -5   2 26428.8 2315.02   4
 -13  -5  -2 25566.8 1886.68   6
  13   5   2 25747.1 2017.38   8
 -13   5  -2 29954.4 2134.34   8
  14   5   2 1118.81 609.448   8
 -14  -5  -2 1889.48 554.141   6
  14  -5   2 1126.62 629.533   4
 -15   5  -2 8131.64 1188.01   8
 -15  -5  -2 6491.09 1076.45   6
  15  -5   2 6108.09 1319.49   4
  15   5   2 6979.75 1062.13   8
 -16   5  -2 6342.04 1104.68   8
  16   5   2 4366.80 952.066   8
 -16  -5  -2 4422.88 891.104   6
  16  -5   2 5176.03 1171.43   4
  17  -5   2 701.836 526.063   4
  17   5   2 638.410 360.498   8
 -17   5  -2 680.291 511.647   8
 -17  -5  -2-617.875 359.087   6
 -18   5  -2 867.003 641.756   8
 -18  -5  -2-401.449 361.982   6
  18  -5   2 1510.79 620.454   4
 -19   5  -2 2765.14 873.045   8
 -19  -5  -2 2198.59 714.124   6
 -20  -5  -2-196.045 293.360   6
 -20   5  -2 71.1631 177.154   8
 -21  -5  -2 2293.89 741.995   6
 -18   6   2-1654.89 789.820   8
 -17   6   2 7285.58 1250.72   8
 -16   6   2-387.210 611.592   8
  15   6  -2 97.2861 158.259   8
  15  -6  -2 99.1266 316.766   4
  14   6  -2 3565.89 747.772   8
 -14   6   2 2634.30 807.102   8
  14  -6  -2 4375.43 1150.97   4
 -13   6   2 1578.56 792.769   8
  13   6  -2 951.626 716.876   8
  13  -6  -2 1831.38 643.274   4
 -13  -6   2 1709.87 572.672   6
 -12   6   2 12186.3 1577.07   8
  12   6  -2 10885.6 1376.55   8
 -12  -6   2 13454.8 1298.96   6
  12  -6  -2 11896.0 1651.07   4
 -11  -6   2 785.561 349.185   6
 -11   6   2 683.877 525.193   8
  11  -6  -2 1152.04 599.105   4
  11   6  -2 914.211 470.414   8
 -10   6   2 8652.67 1335.37   8
 -10  -6   2 9043.75 1095.02   6
  10   6  -2 8375.78 1218.56   8
  10  -6  -2 10631.6 1512.43   4
   9   6  -2 4071.08 946.964   8
   9  -6  -2 4600.56 1006.30   4
  -9   6   2 5140.95 1034.37   8
  -9  -6   2 5054.84 786.002   6
  -8  -6   2 15458.4 1396.15   6
   8  -6  -2 14749.2 1785.71   4
   8   6  -2 12083.5 1409.90   8
  -8   6   2 15061.3 1674.03   8
   7   6  -2 19693.7 1808.59   8
   7  -6  -2 18254.5 1977.02   4
  -7   6   2 20740.2 1995.96   8
  -7  -6   2 20903.7 1622.94   6
  -6   6   2 2637.32 850.419   8
   6   6  -2 3454.55 799.339   8
   6  -6  -2 2851.97 896.518   4
  -6  -6   2 3239.20 716.997   6
   5   6  -2 27076.8 2082.68   8
   5  -6  -2 30494.5 2475.68   4
  -5   6   2 31373.7 2392.35   8
  -5  -6   2 26595.3 1864.99   6
  -4   6   2-690.553 597.940   8
   4   6  -2-279.448 484.610   8
  -4  -6   2-813.595 546.333   4
   4  -6  -2-703.031 574.985   4
  -3   6   2 13513.9 1633.69   8
  -3  -6   2 15497.9 1772.87   4
   3   6  -2 12089.6 1466.50   8
   3  -6  -2 16700.8 1811.55   4
   2   6  -2 9453.58 1311.17   8
  -2  -6   2 9823.83 1440.06   4
  -2   6   2 6727.65 1237.68   8
   2  -6  -2 9192.19 1388.80   4
   1  -6  -2 1755.28 720.754   4
   1   6  -2 2345.49 828.822   8
  -1   6   2 1686.57 739.329   8
  -1  -6   2 1903.59 734.871   4
   0  -6  -2 46.8005 496.366   4
   0   6   2-12.3306 473.258   8
   0  -6   2 104.034 429.701   4
   0   6  -2 643.733 444.731   8
  -1  -6  -2 98.1086 278.829   6
  -1   6  -2-22.7770 407.084   8
  -1  -6  -2 625.449 472.546   4
   1  -6   2-183.594 439.562   4
   1   6   2-1016.38 584.643   8
   2   6   2 484.817 471.061   8
  -2   6  -2-129.490 461.134   8
   2  -6   2 972.391 567.411   4
  -2  -6  -2 775.184 443.349   6
  -2  -6  -2-412.988 556.843   4
  -3  -6  -2 8258.71 1377.97   4
   3  -6   2 11188.4 1545.68   4
   3   6   2 9503.73 1341.19   8
  -3  -6  -2 8536.02 1139.60   6
  -3   6  -2 7359.69 1152.73   8
   4   6   2 2487.48 753.261   8
  -4  -6  -2 3452.26 799.578   6
  -4   6  -2 2494.86 725.332   8
   4  -6   2 3812.26 1020.63   4
   5   6   2 2351.64 745.637   8
   5  -6   2 1976.50 664.871   4
  -5  -6  -2 1731.57 511.374   6
  -5   6  -2 1439.63 683.571   8
   6  -6   2 397.071 503.782   4
   6   6   2 1597.89 550.087   8
  -6   6  -2 1250.82 641.104   8
  -6  -6  -2 2157.38 593.513   6
   7   6   2 7085.57 1103.88   8
  -7  -6  -2 6098.49 984.804   6
   7  -6   2 8037.73 1344.91   4
  -7   6  -2 8824.42 1329.28   8
   8  -6   2 8426.00 1396.41   4
  -8  -6  -2 8667.56 1188.88   6
  -8   6  -2 8173.21 1254.32   8
   8   6   2 9294.87 1338.68   8
  -9   6  -2 4733.11 1053.52   8
   9   6   2 3806.00 986.505   8
  -9  -6  -2 5617.19 980.793   6
   9  -6   2 3641.33 1071.73   4
  10   6   2 25058.1 2165.70   8
  10  -6   2 26045.0 2398.65   4
 -10   6  -2 30263.8 2334.75   8
 -10  -6  -2 28721.3 2157.29   6
 -11   6  -2-824.438 496.520   8
 -11  -6  -2-135.148 168.471   6
  11   6   2 1295.21 479.279   8
  11  -6   2 540.958 437.858   4
  12  -6   2 21976.5 2301.15   4
  12   6   2 22262.7 2042.82   8
 -12  -6  -2 20504.0 1868.88   6
 -12   6  -2 22341.0 2072.07   8
 -13   6  -2 738.271 424.964   8
  13   6   2 27.2876 80.4547   8
 -13  -6  -2 38.5633 174.225   6
  13  -6   2 904.350 591.713   4
 -14   6  -2 9864.58 1369.39   8
  14  -6   2 8683.41 1475.09   4
  14   6   2 7957.94 1241.39   8
 -14  -6  -2 8748.40 1256.56   6
 -15  -6  -2 3811.39 815.954   6
 -15   6  -2 2539.14 869.082   8
  15   6   2 3819.24 899.641   8
  16   6   2 2430.05 694.002   8
 -16   6  -2 2701.63 739.924   8
 -16  -6  -2 3973.39 1013.03   6
 -17  -6  -2 2169.91 668.090   6
 -17   6  -2 1039.13 610.258   8
  12   7  -2 1514.79 586.935   8
  11   7  -2 25962.2 2295.52   8
  10   7  -2 2069.92 624.664   8
   9   7  -2 18379.6 1995.09   8
  -9  -7   2 19915.1 1786.11   6
   8   7  -2 19827.4 1980.02   8
  -8  -7   2 21273.9 1815.40   6
  -8   7   2 19915.2 2125.43   8
   7   7  -2 3185.47 851.129   8
  -7   7   2 2536.56 734.079   8
  -7  -7   2 4108.24 790.387   6
   7  -7  -2 5503.63 1353.38   4
  -6   7   2 47966.9 3199.21   8
   6   7  -2 44748.0 2969.75   8
  -6  -7   2 52041.2 2873.45   6
   6  -7  -2 54975.5 3709.42   4
  -5  -7   2 588.437 475.103   6
   5   7  -2-376.998 477.720   8
   5  -7  -2-95.0321 661.214   4
   4   7  -2 33617.0 2569.40   8
  -4  -7   2 30471.8 2226.28   6
   4  -7  -2 36237.2 2971.43   4
  -4   7   2 35813.6 2829.00   8
   3   7  -2 7895.13 1324.76   8
  -3  -7   2 9723.14 1604.58   4
  -3   7   2 6358.06 1266.89   8
   3  -7  -2 10481.5 1691.04   4
  -2  -7   2 12726.0 1876.83   4
  -2   7   2 10639.6 1670.30   8
   2  -7  -2 17227.7 2072.08   4
   2   7  -2 16999.8 1867.33   8
  -1  -7   2 26527.3 2594.43   4
   1  -7  -2 29157.6 2672.88   4
  -1   7   2 23019.2 2228.29   8
   1   7  -2 25445.2 2282.84   8
   0  -7  -2 1496.84 531.630   6
   0   7  -2 1197.50 593.355   8
   0  -7   2-12.9816 606.559   4
   0   7   2 401.900 449.760   8
   0  -7  -2 639.280 799.700   4
  -1   7  -2 21269.9 2066.30   8
  -1  -7  -2 22169.9 2059.30   6
   1   7   2 18752.6 1985.48   8
   1  -7   2 21055.6 2322.61   4
  -1  -7  -2 20831.2 2241.80   4
   2   7   2 7029.02 1260.93   8
  -2  -7  -2 8523.79 1371.55   4
   2  -7   2 5475.21 1331.89   4
  -2  -7  -2 7607.15 1327.60   6
  -2   7  -2 6633.75 1206.66   8
   3  -7   2 16966.8 2168.45   4
  -3  -7  -2 15620.1 1724.28   6
  -3   7  -2 16430.9 1871.55   8
   3   7   2 15443.4 1843.09   8
  -4  -7  -2 31331.6 2443.69   6
   4  -7   2 31725.3 2821.63   4
   4   7   2 28522.4 2455.65   8
  -4   7  -2 28807.2 2434.63   8
   5   7   2 1183.64 643.070   8
  -5  -7  -2 1793.03 618.163   6
  -5   7  -2 3121.74 988.004   8
   5  -7   2 1736.82 927.411   4
   6   7   2 36382.1 2809.00   8
  -6  -7  -2 39327.6 2714.68   6
   7   7   2 4553.92 1104.30   8
  -7  -7  -2 6801.10 1184.86   6
  -8  -7  -2 25014.6 2207.39   6
   8   7   2 22703.4 2213.69   8
  -9  -7  -2 30501.2 2438.31   6
   9   7   2 24625.6 2366.81   8
 -10  -7  -2 6499.46 1097.55   6
 -28   0   3 200.238 576.434   1
 -27   0   3 489.289 574.469   1
 -26   0   3 364.281 705.050   1
 -25   0   3-89.6879 357.932   1
 -24   0   3-378.650 278.963   1
 -23   0   3 210.391 396.917   1
 -22   0   3-188.444 452.962   1
 -21   0   3 332.663 446.137   1
 -20   0   3-166.748 407.424   1
  19   0  -3-382.453 205.849   6
 -19   0   3 173.042 383.267   1
 -18   0   3-403.346 299.379   1
  18   0  -3-176.110 201.128   6
 -17   0   3 221.731 398.651   1
  17   0  -3-62.4111 209.052   6
 -16   0   3 125.650 300.222   1
  16   0  -3-202.702 187.472   6
 -15   0   3-53.9207 284.035   1
  15   0  -3 171.336 183.652   6
 -14   0   3-293.933 289.182   1
  14   0  -3 70.1685 96.7961   6
 -13   0   3-117.327 326.461   1
  13   0  -3 124.629 141.703   6
 -13   0   3 75.7330 129.066   2
  12   0  -3-129.970 100.045   6
 -12   0   3-91.4991 261.069   1
 -12   0   3 44.3193 111.193   2
 -11   0   3 213.748 152.372   2
 -11   0   3-71.4614 265.048   1
  11   0  -3 20.3384 109.940   6
 -10   0   3 122.679 141.909   2
  10   0  -3-38.8911 98.0851   6
 -10   0   3 243.091 227.655   1
   9   0  -3 100.995 67.0813   8
  -9   0   3 15.6870 262.948   1
   9   0  -3 49.5634 89.5570   2
   9   0  -3 12.6119 108.218   6
  -9   0   3 41.7987 145.193   2
   8   0  -3 267.752 166.497   2
  -8   0   3 96.7140 146.771   2
  -8   0   3 267.693 225.070   1
   8   0  -3-14.2796 62.4678   8
   8   0  -3 68.4856 90.8846   6
  -7   0   3 66.1853 130.162   2
   7   0  -3 42.0897 89.2245   8
   7   0  -3 121.827 92.1170   6
   7   0  -3 135.896 138.658   2
  -7   0   3-28.8887 276.046   1
  -6   0   3-26.4032 204.602   1
  -6   0   3 11.2915 136.139   2
   6   0  -3 10.5133 70.8871   8
   6   0  -3 130.566 131.797   2
  -5   0   3 16.9082 176.544   2
   5   0  -3 104.036 102.117   8
   5   0  -3 228.725 164.740   2
  -5   0   3 130.084 221.791   1
   4   0  -3-7.32533 129.749   5
   4   0  -3 44.3561 83.3072   6
  -4   0   3-36.6068 161.715   2
   4   0  -3 21.9446 120.708   2
  -4   0   3-23.4515 216.134   1
   4   0  -3 26.1894 107.759   8
   3   0  -3-80.3705 157.106   5
  -3   0   3 130.035 201.811   1
   3   0  -3 21.0329 154.107   8
   3   0  -3 1.61531 82.7693   6
  -3   0   3-6.32860 167.064   2
   2   0  -3 27.8633 123.059   8
  -2   0   3 25.6505 93.2100   6
  -2   0   3-35.8435 195.319   2
   2   0  -3-7.66708 93.1924   6
  -2   0   3 50.2420 151.777   5
  -2   0   3 145.841 179.603   1
  -1   0   3 4.19933 114.996   5
   1   0  -3-3.40015 157.417   8
  -1   0   3 49.9149 193.307   2
   1   0  -3 0.36734 108.813   6
  -1   0   3 64.2581 93.6848   6
   0   0   3-1.25705 115.455   5
   0   0   3 75.6669 105.385   6
   0   0  -3 200.982 139.903   6
   0   0  -3-0.72776 184.365   8
   0   0   3-8.44691 180.508   2
   1   0   3 40.7638 118.712   5
   1   0   3 66.2917 186.868   2
  -1   0  -3 16.4194 103.996   7
  -1   0  -3-54.2620 160.694   8
   1   0   3 33.6549 121.250   6
  -1   0  -3 28.3317 144.104   6
   2   0   3 128.732 185.239   2
  -2   0  -3 50.9128 113.919   7
  -2   0  -3 59.3312 150.972   8
   2   0   3-2.84383 135.430   5
   2   0   3 168.875 160.496   7
   2   0   3 83.7727 128.771   6
   2   0   3 28.4272 65.7936   4
   3   0   3-32.7269 98.7747   4
  -3   0  -3 423.923 200.107   8
   3   0   3 0.56328 143.339   7
   3   0   3 10.7527 123.880   6
   3   0   3 199.350 172.258   2
   3   0   3 92.1543 156.355   5
   4   0   3-57.5712 131.926   6
   4   0   3 47.6871 162.419   5
  -4   0  -3-78.6433 189.632   8
   4   0   3 24.9407 154.968   2
  -4   0  -3-45.3455 130.373   2
   4   0   3 8.52037 131.851   7
   5   0   3-196.410 167.053   5
  -5   0  -3 3.91152 199.787   8
   5   0   3-35.6640 138.263   2
  -5   0  -3-32.9510 87.7946   2
   5   0   3 131.280 172.350   6
  -6   0  -3-62.8963 146.094   8
  -6   0  -3-49.1110 99.9580   2
   6   0   3 128.283 152.111   2
   6   0   3-93.0035 139.217   6
   6   0   3 49.8401 124.081   5
  -7   0  -3 70.4839 176.458   8
   7   0   3-22.7684 105.430   2
   7   0   3 125.792 181.357   5
  -7   0  -3 94.2994 114.628   2
   7   0   3 178.852 196.551   6
   7   0   3-87.3586 213.147   3
   8   0   3 14.9511 115.434   2
  -8   0  -3 92.0400 243.726   8
   8   0   3 184.145 183.264   6
   8   0   3 261.933 230.439   3
  -8   0  -3 116.286 96.4145   2
   8   0   3 74.2329 163.993   5
   9   0   3 284.877 165.111   2
   9   0   3 92.2487 137.374   5
  -9   0  -3 109.430 180.538   8
   9   0   3 138.756 308.050   3
   9   0   3 89.6913 179.918   6
  10   0   3-208.961 113.476   2
 -10   0  -3 337.916 244.978   8
  10   0   3 3.99250 98.1680   6
  10   0   3-122.709 186.751   5
  10   0   3-176.113 257.806   3
 -11   0  -3 101.889 257.826   8
  11   0   3-293.076 252.800   3
  11   0   3 208.298 266.231   6
  11   0   3 86.5578 155.686   2
  11   0   3-32.5157 195.086   5
  12   0   3-185.291 261.067   5
  12   0   3-357.159 310.311   3
 -12   0  -3-403.565 265.553   8
 -12   0  -3 302.078 279.576   6
  13   0   3 32.5713 269.372   3
  13   0   3 141.256 209.118   5
 -13   0  -3-87.8888 244.686   6
 -13   0  -3 69.3511 261.540   8
 -14   0  -3 131.591 122.083   8
  14   0   3 426.640 339.004   3
 -14   0  -3-27.6580 309.013   6
  14   0   3-1.47577 46.5595   5
 -15   0  -3 116.116 321.766   8
  15   0   3-127.544 240.254   5
  15   0   3 214.977 306.725   3
 -15   0  -3 453.537 420.841   6
 -16   0  -3 275.869 270.901   8
 -16   0  -3-94.7204 377.989   6
  16   0   3 279.344 281.031   3
 -17   0  -3-112.793 258.116   8
  17   0   3 112.677 327.072   3
 -17   0  -3-190.576 383.757   6
  18   0   3 182.189 407.778   3
 -18   0  -3-208.351 297.820   8
 -18   0  -3 181.475 446.698   6
  19   0   3 85.3842 361.094   3
 -19   0  -3 713.837 381.836   6
 -20   0  -3 200.297 407.576   6
  20   0   3-367.398 315.215   4
  20   0   3-362.136 275.378   3
  21   0   3 164.617 261.378   3
 -21   0  -3 526.098 366.218   1
  21   0   3 184.139 387.837   4
 -21   0  -3 365.198 366.883   6
 -22   0  -3-375.133 393.649   1
  22   0   3 183.386 352.571   4
  22   0   3 594.115 548.720   3
 -22   0  -3-24.5641 313.181   6
  23   0   3 356.035 455.849   4
 -23   0  -3-348.824 434.922   6
 -24   0  -3-288.736 239.342   6
  24   0   3 765.835 633.902   4
  25   0   3-1047.34 515.529   4
 -25   0  -3 781.122 557.890   6
  26   0   3-817.627 697.505   4
 -26   0  -3 174.491 687.018   6
 -28  -1   3 22665.3 2413.98   1
 -27  -1   3-294.286 319.231   1
 -27   1   3-155.574 631.201   1
 -26   1   3 10751.5 1531.89   1
  26  -1  -3 10691.1 1739.55   4
 -26  -1   3 15721.7 1890.29   1
  25  -1  -3 4312.18 1131.83   4
 -25   1   3 5709.42 1179.02   1
 -25  -1   3 5202.09 1127.67   1
  24  -1  -3 16030.8 1846.76   4
 -24  -1   3 13341.6 1749.58   1
 -24   1   3 12231.4 1512.62   1
 -23   1   3 5072.60 998.107   1
 -23  -1   3 4188.29 1019.51   1
  23  -1  -3 5376.21 1149.17   4
 -22   1   3 1805.48 570.784   1
  22  -1  -3 710.752 604.164   4
 -22  -1   3 2089.80 733.733   1
  21  -1  -3 16386.9 1703.30   4
 -21  -1   3 14814.2 1616.02   1
 -21   1   3 14415.9 1508.52   1
  20  -1  -3 11960.2 1498.13   4
 -20   1   3 12230.5 1354.65   1
 -20  -1   3 13882.3 1617.89   1
  19   1  -3 19609.2 1190.51   6
 -19  -1   3 22046.1 1944.20   1
 -19   1   3 18667.4 1607.09   1
  19  -1  -3 18553.1 1735.42   4
  18  -1  -3 22339.5 1842.52   4
 -18  -1   3 23381.8 813.987   2
  18   1  -3 23842.1 1254.50   6
 -18  -1   3 25299.6 1970.91   1
 -18   1   3 26913.0 1874.79   1
 -17   1   3 405.403 313.879   1
 -17  -1   3 295.905 473.210   1
  17  -1  -3 508.714 488.094   4
 -17  -1   3 339.730 163.387   2
  17   1  -3 220.071 185.087   6
  17  -1  -3 483.656 267.255   6
  16  -1  -3 35862.1 2146.35   4
 -16  -1   3 23462.9 1223.07   3
  16   1  -3 35237.4 1366.55   6
 -16  -1   3 33046.4 1139.46   2
 -16   1   3 33293.6 1947.36   1
  16  -1  -3 35450.1 1683.08   6
  16  -1  -3 30776.0 1080.19   2
 -16  -1   3 34115.6 1446.61   6
 -16  -1   3 36301.9 2223.01   1
 -16   1   3 21998.8 552.858   8
  15  -1  -3 24410.5 1364.30   6
  15  -1  -3 23086.4 1680.79   4
  15  -1  -3 23957.0 977.059   3
 -15  -1   3 23246.4 1136.32   6
 -15  -1   3 23285.3 990.483   2
  15  -1  -3 21695.4 942.082   2
 -15  -1   3 24699.8 1810.64   1
 -15   1   3 22357.6 1574.04   1
 -15  -1   3 21976.4 1147.02   3
 -15   1   3 20073.3 641.585   8
  15   1  -3 22207.2 1042.20   6
 -14  -1   3 13675.9 892.598   3
 -14  -1   3 14991.5 874.210   6
  14  -1  -3 14235.1 1271.15   4
  14  -1  -3 14689.4 1025.63   6
  14   1  -3 14349.8 783.255   6
 -14  -1   3 15380.7 840.757   2
  14  -1  -3 14166.5 805.233   2
 -14   1   3 13208.9 573.312   8
 -14   1   3 14547.6 1225.67   1
  14  -1  -3 14476.4 714.612   3
  13  -1  -3 49697.4 1795.78   6
  13  -1  -3 50972.0 2279.96   4
 -13  -1   3 47079.8 1574.14   3
 -13  -1   3 48223.2 1418.84   6
  13  -1  -3 45404.7 1440.58   2
 -13  -1   3 45865.8 1469.06   2
  13  -1  -3 46772.1 1189.92   3
  13   1  -3 43490.4 893.556   5
 -13   1   3 46824.6 2119.91   1
  13   1  -3 49415.5 1351.31   6
 -13   1   3 48784.3 1147.94   8
  12  -1  -3 2950.95 296.247   3
 -12   1   3 3245.33 333.070   8
  12  -1  -3 4165.12 699.334   4
  12  -1  -3 3067.09 412.890   2
 -12   1   3 2397.75 549.539   1
 -12  -1   3 3251.91 435.342   3
  12   1  -3 3350.68 350.272   6
 -12  -1   3 3197.11 372.553   6
 -12  -1   3 2905.73 424.883   2
  12   1  -3 2636.37 230.902   5
  12  -1  -3 2541.47 284.732   8
  12  -1  -3 2233.91 426.652   6
 -11   1   3 116061. 1886.78   8
  11  -1  -3 112626. 2534.65   6
  11   1  -3 95290.5 1031.55   8
  11   1  -3 112754. 1728.57   6
  11  -1  -3 110200. 2305.61   2
  11  -1  -3 113108. 1728.26   8
 -11  -1   3 110590. 1820.17   6
  11  -1  -3 120879. 3207.74   1
 -11  -1   3 114074. 2345.04   2
  11  -1  -3 115802. 3140.46   4
 -11   1   3 114358. 3110.22   1
  11   1  -3 103262. 1304.34   5
  11  -1  -3 108200. 1507.75   3
 -10  -1   3 21762.5 735.616   6
  10  -1  -3 24175.5 1375.87   4
  10  -1  -3 22592.1 806.704   8
  10  -1  -3 22603.1 1052.12   2
  10  -1  -3 22347.2 1087.14   6
  10  -1  -3 21006.5 604.262   3
  10   1  -3 23516.4 717.187   6
  10  -1  -3 24100.4 1400.53   1
 -10  -1   3 25079.2 1124.77   2
 -10   1   3 23086.2 872.081   8
 -10   1   3 24152.7 1386.70   1
  10   1  -3 21463.0 599.237   5
  10   1  -3 21369.7 576.032   8
  -9   1   3 186823. 2501.06   8
   9  -1  -3 199254. 3862.20   1
   9   1  -3 178692. 1743.41   6
   9  -1  -3 182231. 2984.39   2
   9   1  -3 184320. 1840.19   8
  -9  -1   3 170007. 1779.45   6
   9  -1  -3 190831. 3664.63   4
  -9   1   3 180492. 3677.59   1
  -9  -1   3 190936. 3091.72   2
   9  -1  -3 182693. 2322.66   8
   9   1  -3 173266. 1703.73   5
   8  -1  -3 38418.5 1102.76   8
  -8   1   3 39694.2 1182.30   8
   8  -1  -3 39091.2 1693.96   1
  -8  -1   3 33919.3 665.004   6
   8  -1  -3 36210.1 1343.14   2
   8   1  -3 33543.9 647.076   6
   8  -1  -3 39606.0 1597.03   4
  -8  -1   3 39166.7 1402.08   2
   8   1  -3 37530.1 893.677   8
   8   1  -3 37103.0 815.072   5
  -8   1   3 38876.8 1652.28   1
   7  -1  -3 111909. 1912.50   8
   7  -1  -3 113326. 2536.47   4
  -7  -1   3 113255. 2384.62   2
   7  -1  -3 114037. 2375.94   2
  -7   1   3 115643. 2034.71   8
   7   1  -3 109798. 1447.74   5
   6  -1  -3 281032. 3733.42   4
   6  -1  -3 265958. 3634.06   2
   6  -1  -3 270159. 3048.60   8
  -6   1   3 272682. 3177.41   8
   6   1  -3 269499. 2368.40   5
   5  -1  -3 611.714 212.954   8
   5  -1  -3 393.898 198.473   4
  -5   1   3 547.940 239.177   8
   5  -1  -3 921.659 285.026   2
   5   1  -3 845.119 180.180   5
  -5  -1   3 860.796 174.596   5
   4  -1  -3 206990. 3193.23   2
   4  -1  -3 207300. 2764.41   4
   4  -1  -3 203170. 2741.16   8
   4   1  -3 203702. 2287.73   5
  -4   1   3 204429. 2860.83   8
  -4  -1   3 202756. 2324.83   5
   3  -1  -3 28332.3 842.264   3
   3  -1  -3 28862.0 1062.40   8
  -3   1   3 29858.7 956.568   4
  -3  -1   3 27532.7 570.062   6
   3   1  -3 30080.5 1070.93   4
  -3  -1   3 29204.6 931.771   5
   3  -1  -3 30384.9 982.756   4
   2  -1  -3 6923.64 542.880   8
   2  -1  -3 6782.29 443.185   4
  -2   1   3 7115.94 435.624   4
   2   1  -3 6756.96 489.064   4
  -2  -1   3 6863.44 349.122   6
  -2  -1   3 7173.88 554.522   1
   2  -1  -3 6823.03 458.540   3
  -2  -1   3 7450.98 511.795   5
   1  -1  -3 20820.5 956.759   8
  -1   1   3 21167.9 700.822   4
  -1  -1   3 22652.5 863.387   4
   1  -1  -3 21916.3 718.384   4
   1  -1  -3 21376.9 898.929   6
  -1  -1   3 20898.7 874.018   5
  -1  -1   3 20797.8 680.585   6
   1   1  -3 21812.3 706.346   6
  -1  -1   3 22796.0 909.557   1
   1   1  -3 20805.5 806.060   4
   1  -1  -3 20174.3 840.307   3
   0  -1  -3 60455.8 1536.52   3
   0  -1  -3 58884.7 1128.13   4
   0   1  -3 59293.1 1314.43   4
   0  -1   3 60478.4 1339.95   1
   0  -1  -3 59216.5 1631.15   8
   0  -1   3 59896.1 1271.58   6
   0   1  -3 62080.1 1315.44   6
   0  -1   3 63407.5 1398.34   4
   0   1   3 55499.6 1086.81   4
   0  -1   3 61950.4 1560.57   5
  -1   1  -3 15748.3 699.243   4
   1   1   3 15897.7 602.729   4
  -1  -1  -3 15408.6 603.238   4
   1  -1   3 15752.7 727.064   6
  -1   1  -3 16594.2 745.724   6
   1  -1   3 15239.7 810.074   5
   1   1   3 15854.6 807.681   6
  -1  -1  -3 16709.8 890.682   8
   1  -1   3 15881.4 712.533   4
   1  -1   3 16702.4 633.844   1
  -1  -1  -3 16853.6 875.506   3
  -2   1  -3 54869.8 1310.28   4
   2  -1   3 54506.5 1336.85   4
  -2  -1  -3 55225.3 1632.19   8
  -2   1  -3 56491.7 1642.61   7
   2   1   3 54481.0 1533.87   6
   2   1   3 53278.8 1168.71   4
   2  -1   3 53117.0 1417.84   6
  -2   1  -3 55272.3 1449.01   6
   2  -1   3 51365.7 965.175   1
   2   1   3 56806.1 1666.34   3
   3   1   3 41476.8 1501.81   3
  -3   1  -3 39588.7 1415.39   7
  -3   1  -3 40031.5 1187.12   4
   3  -1   3 38127.3 1286.69   6
   3  -1   3 40046.9 1196.48   4
   3   1   3 39885.8 1104.49   4
  -3  -1  -3 39658.5 1426.72   8
  -3   1  -3 41550.9 1350.33   6
   3   1   3 39747.6 1371.39   6
   4   1   3 213879. 3567.09   3
  -4  -1  -3 206064. 3191.00   2
  -4   1  -3 202083. 2821.34   4
   4   1   3 205811. 3073.28   5
   4   1   3 195338. 3140.37   6
  -4   1  -3 209909. 3325.56   7
   4  -1   3 201127. 3109.38   6
  -4   1  -3 205015. 3168.61   6
  -4  -1  -3 205366. 3297.93   8
   4  -1   3 209484. 3171.89   2
   4  -1   3 213450. 2928.70   4
   5   1   3 14723.3 1002.15   3
   5   1   3 14002.6 879.365   6
   5  -1   3 13589.0 798.714   4
  -5  -1  -3 13805.0 827.090   5
  -5  -1  -3 13936.0 840.376   2
  -5   1  -3 13342.4 776.728   4
  -5  -1  -3 14252.6 896.016   8
   5   1   3 14226.2 952.960   8
   5  -1   3 14518.7 891.254   6
   5  -1   3 14523.5 853.174   2
   5   1   3 13984.3 829.106   5
   6   1   3 491150. 5886.07   3
  -6  -1  -3 484418. 4940.84   5
  -6  -1  -3 463645. 5120.86   8
   6  -1   3 475770. 4769.38   2
  -6  -1  -3 470451. 4795.33   2
   6  -1   3 488651. 5312.93   6
   6  -1   3 484677. 4961.43   4
   6   1   3 495626. 5281.60   6
   6   1   3 469545. 5473.91   8
   6   1   3 480956. 4873.80   5
   7  -1   3 12076.4 845.267   4
   7   1   3 13877.4 1069.92   3
  -7  -1  -3 11332.0 763.521   2
   7  -1   3 11259.2 868.233   6
  -7  -1  -3 10855.0 840.348   8
   7   1   3 11493.2 842.315   6
   7  -1   3 10618.3 723.247   2
   7   1   3 10368.3 855.689   8
  -7  -1  -3 11319.3 788.135   5
   7   1   3 12061.5 796.162   5
   8   1   3 160180. 3300.35   8
   8   1   3 168791. 3734.00   3
  -8  -1  -3 162418. 3145.19   8
   8  -1   3 164163. 3232.14   4
  -8  -1  -3 161117. 2786.13   2
   8  -1   3 167366. 3391.83   6
   8   1   3 163697. 3276.73   6
   8  -1   3 161572. 2759.20   2
   8   1   3 164751. 2948.23   5
  -8  -1  -3 166737. 2998.48   5
   9  -1   3 59231.0 2098.17   6
   9   1   3 54817.2 1954.50   6
  -9  -1  -3 53683.1 1613.40   2
  -9  -1  -3 57298.4 1902.67   8
   9  -1   3 55255.3 1615.45   2
  -9   1  -3 50193.0 930.354   1
   9   1   3 58339.2 2283.91   3
   9   1   3 55389.9 1771.00   5
  10   1   3 27812.6 1650.12   3
 -10  -1  -3 27621.1 1350.74   8
  10  -1   3 29178.1 1647.43   7
  10  -1   3 27629.0 1504.68   6
  10   1   3 27732.8 1439.32   6
 -10   1  -3 25835.1 768.201   1
 -10  -1  -3 26626.5 1119.56   2
  10  -1   3 27506.4 1136.18   2
  10   1   3 26609.7 1253.88   5
  11   1   3 81108.3 2863.92   3
  11  -1   3 70773.0 2505.18   6
 -11  -1  -3 69103.9 1773.40   2
 -11  -1  -3 77983.8 2568.95   6
 -11  -1  -3 69847.0 2174.20   8
  11   1   3 75351.1 2475.57   6
 -11   1  -3 71535.2 1407.45   1
  11  -1   3 76142.9 1864.46   2
  11   1   3 73050.6 2119.23   5
  12   1   3 2535.07 573.606   3
 -12  -1  -3 2123.87 422.396   8
 -12  -1  -3 2163.88 346.534   2
  12  -1   3 1939.19 475.862   4
  12   1   3 2306.47 421.848   5
 -12   1  -3 2204.62 304.079   1
 -12  -1  -3 2466.98 541.576   6
 -12   1  -3 2181.26 515.697   6
  12  -1   3 2002.98 320.798   2
  13   1   3 5009.18 816.511   3
 -13  -1  -3 4049.84 586.558   8
 -13  -1  -3 4429.64 440.896   2
 -13   1  -3 5076.47 452.002   1
  13  -1   3 4694.61 465.228   2
 -13  -1  -3 4500.57 707.591   6
 -13   1  -3 4694.72 738.845   6
  13  -1   3 5151.43 752.439   4
  13   1   3 3993.85 529.070   5
  14   1   3 8251.60 1030.73   3
  14  -1   3 6053.65 846.318   4
 -14  -1  -3 5087.61 678.138   8
  14   1   3 5831.00 667.068   5
 -14   1  -3 5731.72 516.533   1
 -14  -1  -3 6490.26 880.094   6
 -14  -1  -3 4910.16 468.942   2
  14  -1   3 6205.93 506.830   2
 -14   1  -3 6352.00 883.115   6
  15  -1   3 11942.8 1208.61   3
 -15   1  -3 11607.0 1229.75   6
  15  -1   3 11286.5 1185.51   4
 -15   1  -3 10393.7 747.212   1
  15  -1   3 10061.8 593.354   2
  15   1   3 11546.6 942.285   5
 -15  -1  -3 10203.1 1123.54   6
 -15  -1  -3 10115.2 611.550   2
 -15  -1  -3 9846.49 876.107   8
  16  -1   3 27629.5 1903.50   3
  16  -1   3 25140.6 1817.08   4
 -16   1  -3 26578.5 1604.36   8
 -16   1  -3 28570.8 1243.13   1
 -16  -1  -3 26623.1 1809.29   6
 -16   1  -3 25259.3 1855.06   6
  16   1   3 25668.2 1436.84   5
  16  -1   3 24618.0 831.819   2
 -16  -1  -3 26016.0 1423.37   8
  17   1   3 864.931 264.706   5
 -17   1  -3 1039.65 337.659   8
  17  -1   3 184.031 396.958   4
 -17  -1  -3 384.714 304.915   8
 -17  -1  -3 1060.59 446.034   6
 -17   1  -3 1044.86 504.191   6
  17  -1   3 1178.13 531.988   3
 -17   1  -3 589.583 254.345   1
  18  -1   3 14631.7 1484.86   3
 -18  -1  -3 16267.0 1160.43   8
 -18   1  -3 17001.0 1067.33   1
  18  -1   3 16461.5 1592.83   4
 -18  -1  -3 18239.0 1594.61   6
 -18   1  -3 16313.1 1560.27   6
 -19   1  -3 8293.61 785.983   1
  19  -1   3 7742.98 1166.92   3
 -19  -1  -3 8728.53 1172.23   6
  19  -1   3 9057.45 1222.50   4
 -19   1  -3 8673.60 1178.76   6
  20  -1   3 12771.4 1474.69   3
  20  -1   3 11431.5 1453.22   4
 -20   1  -3 12775.8 1497.93   6
 -20  -1  -3 13856.5 1508.67   6
  21  -1   3 30091.1 2307.98   4
 -21  -1  -3 36914.2 2437.09   6
 -21   1  -3 33262.3 2394.33   6
  21  -1   3 35100.3 2462.58   3
  22  -1   3-475.805 434.779   3
  22  -1   3 505.465 354.739   4
 -22  -1  -3-68.5217 392.546   6
 -22   1  -3-540.521 640.678   6
 -23  -1  -3 26253.8 2184.90   6
  23  -1   3 25623.6 2299.78   4
 -23   1  -3 27928.1 2301.41   6
  23  -1   3 28996.0 2348.40   3
  24  -1   3 4552.45 1117.63   3
  24  -1   3 7322.69 1305.42   4
 -24  -1  -3 6057.45 1159.31   6
 -24   1  -3 6050.00 1180.67   6
  25  -1   3 10098.6 1656.70   3
  25  -1   3 10004.7 1491.00   4
 -25  -1  -3 10290.0 1477.87   6
 -26  -1  -3 15006.1 1814.20   6
  26  -1   3 15423.7 1852.38   3
 -26  -2   3 8325.87 1523.50   1
  25  -2  -3 15067.1 1901.07   4
 -25  -2   3 20391.9 2221.17   1
  24  -2  -3 23640.9 2339.84   4
 -24  -2   3 24027.5 2417.81   1
  23  -2  -3-554.330 432.397   4
 -23  -2   3 153.873 533.404   1
 -22  -2   3 49373.8 3250.98   1
  22  -2  -3 39552.7 2822.37   4
  21  -2  -3 23645.5 2136.62   4
 -21  -2   3 25029.1 1486.31   6
  20  -2  -3 63961.0 3410.86   4
 -20  -2   3 67147.8 2351.21   6
  20  -2  -3 64436.4 2047.82   3
 -19  -2   3 43271.9 1519.88   2
 -19   2   3 43616.2 1425.53   8
  19  -2  -3 46703.7 1704.20   3
  18  -2  -3 21513.5 1150.26   3
  18  -2  -3 21127.9 1856.23   4
  18   2  -3 18924.4 1117.15   6
 -18  -2   3 21662.8 1142.96   2
 -18   2   3 21165.9 1044.50   8
  17  -2  -3 54880.9 1749.86   3
  17  -2  -3 52440.7 2799.35   4
  17   2  -3 50266.9 1747.71   6
  17  -2  -3 49429.8 1695.62   2
 -17   2   3 55383.7 1706.83   8
 -17  -2   3 53068.0 1823.06   2
 -17  -2   3 49457.2 2116.11   3
 -16   2   3 5110.75 568.665   8
  16  -2  -3 4107.00 539.688   2
 -16  -2   3 4872.27 564.174   6
 -16  -2   3 4079.33 602.729   3
  16   2  -3 2760.46 216.488   8
  16  -2  -3 4188.67 820.076   4
  16   2  -3 3855.39 514.047   6
 -16  -2   3 5242.27 632.146   2
  15  -2  -3 57525.8 1911.27   2
  15  -2  -3 64078.9 2901.57   4
  15   2  -3 55465.8 1190.46   8
  15   2  -3 62014.7 1751.07   6
 -15  -2   3 61567.5 2270.45   3
 -15  -2   3 64746.9 1833.06   6
 -15  -2   3 64557.6 2102.16   2
 -15   2   3 68578.2 1955.96   8
  14   2  -3 15399.1 693.136   8
  14   2  -3 15631.6 848.569   6
  14  -2  -3 16698.0 1458.02   4
  14  -2  -3 15249.8 1013.68   2
 -14  -2   3 16392.1 886.228   6
 -14   2   3 17553.1 1018.83   8
  14  -2  -3 18917.0 1424.29   1
  13  -2  -3 22540.6 1072.02   8
  13  -2  -3 21610.1 1205.02   2
 -13  -2   3 23425.4 995.064   6
  13  -2  -3 26370.8 1656.76   1
  13   2  -3 22680.6 875.036   8
  13  -2  -3 26388.4 1537.82   6
 -13   2   3 22112.0 1132.01   8
  13  -2  -3 22832.9 1629.76   4
  12  -2  -3 61898.1 2446.94   1
 -12   2   3 62652.7 1913.82   8
  12  -2  -3 62697.0 2595.18   4
  12   2  -3 62983.5 1508.27   8
  12  -2  -3 59529.5 2011.05   2
 -12  -2   3 60740.6 1499.94   6
  12  -2  -3 63175.9 2302.44   6
  12  -2  -3 61433.7 1762.10   8
  11  -2  -3-38.5231 230.441   1
  11   2  -3 464.403 200.387   8
 -11   2   3 196.482 239.985   8
  11  -2  -3 422.362 293.887   4
 -11  -2   3 227.990 155.569   6
  11  -2  -3 142.649 222.355   8
  11  -2  -3 41.9650 135.477   2
  10  -2  -3 76743.0 2663.48   4
  10  -2  -3 81704.5 2682.05   1
  10  -2  -3 76018.6 2275.53   2
  10  -2  -3 76490.4 1987.66   8
 -10  -2   3 77786.2 1494.67   6
 -10   2   3 75499.6 2103.35   8
  10   2  -3 74728.5 1690.76   8
  -9  -2   3 56499.5 1207.52   6
   9  -2  -3 57049.6 2199.07   1
   9  -2  -3 51413.2 1877.77   2
   9  -2  -3 58900.0 2242.29   4
  -9   2   3 55147.0 1811.60   8
   9  -2  -3 55325.3 1681.82   8
   9   2  -3 55600.3 1492.28   8
   8  -2  -3 36868.4 1388.47   8
  -8   2   3 36076.0 1659.72   4
   8   2  -3 37661.2 1241.35   8
  -8   2   3 38277.7 1512.60   8
  -8  -2   3 37705.6 947.200   6
   8   2  -3 38059.3 1787.54   4
   8  -2  -3 36319.0 1700.86   4
   8  -2  -3 37274.2 1754.49   1
  -7   2   3 185072. 3582.63   4
   7  -2  -3 186115. 3131.02   8
  -7   2   3 185244. 3306.20   8
  -7  -2   3 186040. 2067.20   6
   7   2  -3 185687. 3821.73   4
   7  -2  -3 184296. 3805.85   1
   7   2  -3 193070. 2841.14   8
   7  -2  -3 192803. 3749.42   4
  -7  -2   3 176476. 1897.76   5
  -6  -2   3 3529.82 327.405   5
   6  -2  -3 3446.62 468.041   8
  -6  -2   3 3271.38 313.458   6
   6   2  -3 4592.76 610.414   4
  -6   2   3 2793.79 503.560   4
   6  -2  -3 3610.83 576.498   4
  -6   2   3 4178.19 543.113   8
   6   2  -3 3617.94 448.549   8
  -5   2   3 345645. 4552.84   8
  -5   2   3 346866. 4556.65   4
   5   2  -3 360118. 4019.85   8
   5  -2  -3 358036. 3952.15   7
   5   2  -3 359485. 4951.95   4
  -5  -2   3 354776. 3274.38   5
   5  -2  -3 361737. 4386.41   8
   5  -2  -3 356972. 4687.83   4
   4  -2  -3 21806.6 1103.36   8
  -4   2   3 20634.4 1081.70   4
   4  -2  -3 22341.5 1158.60   4
   4  -2  -3 20669.4 901.629   7
   4   2  -3 21568.5 1191.86   4
   4   2  -3 22016.6 1024.41   8
   3  -2  -3 170238. 2352.71   7
  -3   2   3 172116. 3000.36   4
   3  -2  -3 174053. 3104.26   8
   3  -2  -3 169545. 3001.86   4
  -3  -2   3 182919. 3403.26   4
   3   2  -3 177043. 3293.44   4
   3   2  -3 183917. 2931.99   8
   2   2  -3 107790. 2302.42   8
   2  -2  -3 103879. 2292.56   4
   2   2  -3 108881. 2538.37   4
  -2   2   3 106768. 2327.93   4
  -2  -2   3 108339. 2592.93   4
   2  -2  -3 112407. 2521.71   8
   1  -2  -3 6938.78 666.544   8
  -1   2   3 6687.83 605.913   4
   1   2  -3 7528.16 687.785   4
  -1  -2   3 7043.26 702.479   4
  -1  -2   3 6514.54 522.218   6
   1  -2  -3 6799.04 622.367   4
   0  -2  -3 211322. 3520.77   8
   0   2   3 192674. 3062.30   4
   0   2   3 197554. 2024.98   7
   0  -2   3 215831. 3538.94   4
   0   2  -3 211755. 3440.76   4
   0  -2  -3 204683. 3164.09   4
   0  -2   3 202536. 2952.45   6
  -1  -2  -3 1112.48 339.151   8
  -1   2  -3 1305.40 309.549   4
   1   2   3 904.779 277.538   4
   1  -2   3 1146.04 294.542   6
   1  -2   3 1575.50 363.852   4
  -1  -2  -3 1362.84 328.365   4
   2   2   3 229548. 3429.81   4
  -2  -2  -3 230315. 3741.45   8
   2  -2   3 235484. 3705.97   4
  -2   2  -3 236963. 4124.51   7
   2  -2   3 227707. 3449.68   6
  -2   2  -3 234826. 3652.42   4
  -3   2  -3 62869.5 1936.19   4
   3  -2   3 65583.0 1994.75   4
  -3   2  -3 68625.0 2250.40   7
  -3  -2  -3 63561.8 1990.83   8
   3   2   3 62658.1 1835.96   4
   3  -2   3 62840.2 1898.50   6
   4   2   3 73597.1 2289.31   8
   4   2   3 72801.7 2045.40   4
  -4   2  -3 76885.2 2404.95   7
  -4  -2  -3 70343.6 2114.61   8
  -4   2  -3 73194.3 2116.33   4
   4  -2   3 74080.1 2156.67   4
  -4  -2  -3 73490.5 2013.60   5
   4   2   3 70925.7 2141.83   6
   4  -2   3 74911.6 2135.60   6
  -5  -2  -3 69278.3 2119.65   8
   5  -2   3 71171.6 2174.68   6
  -5   2  -3 72247.5 2370.61   7
  -5   2  -3 74085.5 2188.61   4
   5  -2   3 72053.6 2184.98   4
   5   2   3 71260.0 2179.33   6
   5   2   3 67421.9 2035.18   4
   5   2   3 71218.1 2274.64   8
  -5  -2  -3 71102.3 1980.16   5
   6   2   3 5824.76 646.496   6
   6   2   3 5333.41 623.024   4
  -6  -2  -3 4729.97 579.707   8
   6  -2   3 5303.00 648.138   6
   6   2   3 5901.74 703.124   8
  -6   2  -3 5246.04 608.270   4
  -6  -2  -3 5391.26 581.903   5
  -7   2  -3 175841. 3604.57   4
   7   2   3 164775. 3433.58   4
   7   2   3 172259. 3548.11   6
   7  -2   3 172952. 3618.95   6
   7   2   3 169014. 3632.03   8
  -7  -2  -3 172968. 3117.98   5
  -7  -2  -3 166304. 3343.60   8
   8   2   3 33131.9 1659.79   8
   8   2   3 34450.4 1651.10   6
  -8  -2  -3 30676.8 1342.92   5
   8  -2   3 34944.5 1689.12   6
  -8   2  -3 34632.4 1659.93   4
  -8  -2  -3 27673.2 1378.93   2
  -8  -2  -3 31045.7 1481.63   8
   8   2   3 31911.6 1559.99   4
  -9  -2  -3 33458.5 1551.49   8
   9  -2   3 31166.1 1674.23   4
  -9  -2  -3 25922.0 1334.15   2
   9  -2   3 33978.9 1721.03   6
   9   2   3 31631.2 1608.52   6
   9   2   3 32556.7 1654.75   8
  -9  -2  -3 30280.3 1592.29   6
  -9  -2  -3 32129.7 1380.28   5
  10  -2   3 113965. 3276.84   4
 -10  -2  -3 111570. 3082.10   6
  10   2   3 111053. 3099.92   8
  10  -2   3 114386. 3576.16   7
 -10  -2  -3 106641. 2526.44   5
 -10  -2  -3 104055. 2746.10   8
  11   2   3 2596.35 529.263   8
 -11  -2  -3 3020.86 575.791   6
 -11  -2  -3 2354.29 461.655   8
 -11  -2  -3 1641.14 353.584   2
  11  -2   3 2221.76 581.643   7
  11  -2   3 1890.96 530.961   4
  12  -2   3 73583.6 2839.07   4
 -12  -2  -3 63381.8 2046.06   2
 -12  -2  -3 67483.5 2279.60   8
 -12  -2  -3 74833.3 2687.36   6
  12  -2   3 79210.6 3153.99   7
  12   2   3 75946.1 2658.85   8
 -13  -2  -3 41006.3 1792.39   8
 -13  -2  -3 39518.8 2009.38   6
  13  -2   3 41045.9 2356.76   7
 -13  -2  -3 36556.6 1549.43   2
  13   2   3 40785.1 1991.90   8
  13  -2   3 42298.7 1629.09   2
  13  -2   3 39079.0 2131.27   4
  14  -2   3 17218.8 1588.44   7
 -14  -2  -3 16908.8 1382.92   6
  14   2   3 16516.4 1276.03   8
 -14  -2  -3 15689.6 1125.95   8
 -14  -2  -3 15448.5 1001.64   2
  14  -2   3 15647.9 994.415   2
  14  -2   3 17517.6 1503.39   4
 -15  -2  -3 69921.9 2374.68   8
  15  -2   3 74849.2 3351.00   7
 -15  -2  -3 63710.4 1956.50   2
 -15  -2  -3 72540.4 2897.99   6
  15  -2   3 70685.1 3056.71   4
  15  -2   3 73881.3 2091.29   2
  16  -2   3 12860.0 1411.32   7
  16  -2   3 9866.80 1210.20   4
  16  -2   3 10494.3 762.801   2
 -16  -2  -3 11109.9 1213.32   6
 -16  -2  -3 9710.39 766.862   2
 -16  -2  -3 8824.37 904.634   8
  17  -2   3 76285.6 3376.48   4
 -17  -2  -3 77277.4 3154.73   6
  17  -2   3 79719.4 3657.87   7
  17  -2   3 76390.4 1949.19   2
 -17   2  -3 80501.0 2712.43   8
 -18   2  -3 233.264 265.784   8
 -18  -2  -3 68.3586 386.550   6
  18  -2   3 576.752 508.949   4
  18  -2   3 971.097 620.977   7
  19  -2   3 64541.5 3299.49   4
  19  -2   3 67145.3 3548.60   7
 -19   2  -3 71710.6 2633.81   8
 -19  -2  -3 62734.3 3030.87   6
  20  -2   3 15525.1 1645.57   3
  20  -2   3 16324.9 1733.58   4
  20  -2   3 15077.4 1785.02   7
 -20  -2  -3 13801.5 1435.14   6
 -20   2  -3 14146.7 1215.94   8
  21  -2   3 17270.9 1806.19   4
 -21   2  -3 21034.8 1459.29   8
 -21  -2  -3 19076.1 1779.81   6
  21  -2   3 16416.4 1717.51   3
  21  -2   3 13394.9 1745.89   7
  22  -2   3 37600.6 2636.95   3
  22  -2   3 40096.9 2854.07   4
  22  -2   3 44691.8 3163.61   7
 -22  -2  -3 37279.9 2534.21   6
  23  -2   3-929.297 624.137   3
  23  -2   3 12.6560 322.456   7
  23  -2   3 324.182 688.037   4
 -23  -2  -3 386.784 447.830   6
  24  -2   3 18296.1 2043.73   4
 -24  -2  -3 21445.0 2036.29   6
  24  -2   3 22232.0 2187.62   3
  24  -2   3 21552.4 2313.38   7
 -25  -2  -3 11534.8 1587.93   6
  25  -2   3 12480.8 1750.66   4
  25  -2   3 14519.9 1736.71   3
  26  -2   3 2582.05 787.622   3
  24  -3  -3 830.710 728.219   4
  23  -3  -3 2575.00 923.959   4
  22  -3  -3 406.046 556.250   4
  21  -3  -3 9254.50 1449.73   4
  20  -3  -3 2154.88 689.728   4
  19  -3  -3 16648.6 1774.30   4
 -19   3   3 16622.8 1195.38   8
 -19  -3   3 17520.9 1158.17   6
 -19  -3   3 18205.2 1291.84   2
 -18   3   3 24606.7 1488.58   8
  18  -3  -3 23865.7 2093.64   4
 -17   3   3 907.232 423.507   8
  17   3  -3 1779.17 335.201   8
  17  -3  -3 1532.58 729.432   4
  16  -3  -3 22116.7 1406.89   2
  16   3  -3 24617.0 1204.18   8
 -16   3   3 24497.1 1494.86   8
  16  -3  -3 23211.0 1941.77   4
  15   3  -3 10768.6 816.353   8
  15  -3  -3 9204.37 921.701   2
 -15   3   3 11315.5 1040.21   8
  15  -3  -3 11104.4 1306.68   4
  14   3  -3 3157.23 498.198   8
 -14   3   3 2591.45 571.992   8
  14  -3  -3 3103.50 497.902   8
  14  -3  -3 3307.87 767.545   4
 -14  -3   3 2728.01 447.085   6
  14  -3  -3 2482.77 531.478   2
  13   3  -3 25359.1 1259.07   8
 -13  -3   3 24616.8 1128.29   6
  13  -3  -3 21191.0 1280.71   8
 -13   3   3 22722.8 1456.99   8
  13  -3  -3 23201.1 1661.71   7
  13  -3  -3 23971.4 1828.57   4
 -12   3   3 705.362 396.072   8
  12  -3  -3 729.195 326.923   8
 -12  -3   3 994.910 234.131   6
  12  -3  -3 199.174 228.883   7
  12   3  -3 549.648 294.101   8
  12  -3  -3 1099.46 546.020   4
 -11   3   3 8663.65 908.036   8
 -11  -3   3 9136.34 669.459   6
  11  -3  -3 8539.22 1047.57   4
  11  -3  -3 9733.02 1008.48   7
  11  -3  -3 10730.6 925.345   8
  11   3  -3 9557.46 803.984   8
  11  -3  -3 9730.75 1053.09   1
 -10  -3   3 4781.74 478.578   6
  10   3  -3 5254.81 606.745   8
  10  -3  -3 5021.74 667.365   8
  10  -3  -3 4854.60 714.228   7
  10  -3  -3 4707.23 780.092   4
 -10   3   3 5048.71 728.130   8
  10  -3  -3 4552.41 715.192   1
  -9  -3   3 3189.33 418.691   6
   9  -3  -3 4188.96 619.272   7
   9  -3  -3 3315.70 533.554   8
  -9   3   3 3448.73 588.044   8
   9   3  -3 3369.56 529.468   8
   9  -3  -3 2860.43 621.661   4
   9  -3  -3 3531.97 611.470   1
  -9  -3   3 3115.16 266.001   5
   8  -3  -3 3932.42 600.842   8
  -8   3   3 3540.12 620.958   4
  -8   3   3 3933.72 665.295   8
   8  -3  -3 4537.95 737.449   4
  -8  -3   3 3567.19 428.674   6
   8  -3  -3 3733.19 589.284   7
   8   3  -3 4134.34 570.396   8
  -8  -3   3 3852.15 348.457   5
  -7   3   3 5073.13 726.474   4
   7  -3  -3 4877.81 645.209   7
  -7   3   3 5534.82 724.789   8
  -7  -3   3 4958.80 492.680   6
   7  -3  -3 5917.11 784.451   4
   7  -3  -3 4879.46 650.590   8
   7   3  -3 5134.57 790.894   4
   7   3  -3 5089.76 621.532   8
   6   3  -3 38094.5 1596.17   8
   6   3  -3 38202.9 1926.18   4
  -6   3   3 38854.6 1868.17   4
   6  -3  -3 38730.3 1880.73   4
   6  -3  -3 35884.6 1567.88   7
  -6   3   3 38392.7 1827.95   8
   6  -3  -3 38982.2 1716.06   8
   5   3  -3 315.002 324.141   8
   5  -3  -3 554.655 289.250   8
  -5   3   3 182.226 332.863   8
  -5   3   3 63.7627 124.813   4
   5  -3  -3 655.747 363.994   4
   5   3  -3 807.384 425.834   4
  -4   3   3 88423.5 2694.82   4
   4  -3  -3 86849.5 2688.39   4
   4   3  -3 92300.3 2902.46   4
   4  -3  -3 91489.6 2620.25   8
  -4  -3   3 84371.4 2824.96   4
  -4   3   3 85074.2 2693.00   8
   4   3  -3 85533.6 2405.81   8
   3  -3  -3 72797.4 2427.21   4
   3   3  -3 75490.7 2573.25   4
   3   3  -3 71270.7 2231.47   8
  -3  -3   3 75038.7 2635.48   4
  -3   3   3 71871.5 2403.73   4
   3  -3  -3 75111.8 2390.67   8
   2  -3  -3 24636.7 1385.36   8
   2   3  -3 23850.8 1323.92   8
   2   3  -3 25367.1 1504.80   4
  -2   3   3 24287.0 1402.73   4
  -2  -3   3 23559.0 1485.63   4
   2  -3  -3 22936.6 1367.08   4
   1   3  -3 61888.7 2294.00   4
  -1   3   3 61321.2 1668.59   7
   1  -3  -3 56907.2 2096.60   4
  -1   3   3 62719.3 2213.17   4
   1  -3  -3 67243.9 2270.86   8
   1   3  -3 62701.7 2123.30   8
   0  -3  -3 4960.99 637.639   8
   0  -3  -3 4600.71 674.836   4
   0   3   3 4107.08 476.593   7
   0   3   3 5021.23 671.414   4
   0   3  -3 5207.61 706.918   4
  -1  -3  -3 41077.0 1792.86   8
   1   3   3 37048.8 1290.46   7
   1   3   3 40068.2 1775.23   4
  -1  -3  -3 38333.6 1746.09   4
  -1   3  -3 41997.4 1885.72   4
   2  -3   3 1501.69 429.972   4
  -2   3  -3 1617.28 446.749   4
  -2   3  -3 2425.78 530.207   7
  -2  -3  -3 1348.84 408.485   4
  -2  -3  -3 2738.29 480.537   8
   2   3   3 1362.83 386.863   4
   2  -3   3 1805.27 386.971   6
   3   3   3 30856.8 1596.37   4
   3   3   3 29762.5 1653.32   8
   3  -3   3 31101.1 1554.17   6
  -3   3  -3 32714.8 1798.79   7
   3  -3   3 32601.7 1714.69   4
  -3  -3  -3 34308.0 1680.47   4
  -3   3  -3 34433.0 1723.67   4
  -3  -3  -3 31766.2 1595.73   8
   4   3   3 539.238 341.226   4
  -4   3  -3 704.129 376.823   7
  -4   3  -3 417.377 263.325   4
  -4  -3  -3 326.331 282.025   8
   4  -3   3 251.365 334.803   4
   4  -3   3 399.377 184.637   6
  -5  -3  -3 11100.8 977.466   8
   5   3   3 10415.0 1000.62   8
  -5   3  -3 11054.2 1025.12   4
   5  -3   3 11229.3 1015.32   6
  -5   3  -3 11895.7 1118.46   7
   5  -3   3 11214.5 1032.61   4
  -5  -3  -3 10806.1 978.868   6
   5   3   3 9956.44 962.960   4
  -6  -3  -3 11004.3 969.930   8
   6   3   3 11134.3 1060.22   4
  -6  -3  -3 11382.1 1019.92   6
   6   3   3 10283.9 1017.68   8
  -6   3  -3 11784.6 1055.54   4
   6  -3   3 10024.5 1004.32   6
  -6   3  -3 13169.9 1098.82   8
   6  -3   3 10883.4 1046.14   4
   7   3   3 7755.13 918.626   8
   7   3   3 6513.53 861.751   4
  -7  -3  -3 6990.56 782.301   8
  -7  -3  -3 5758.01 758.913   6
   7  -3   3 7322.72 898.259   4
  -7   3  -3 6563.77 845.613   4
  -7   3  -3 7424.14 871.300   8
   8   3   3 16917.4 1336.49   8
   8  -3   3 16043.8 1319.46   4
  -8  -3  -3 16770.9 1255.93   6
   8   3   3 16339.8 1321.76   4
  -8  -3  -3 17985.7 1245.17   8
  -8   3  -3 17250.4 1293.23   8
   9   3   3 27361.7 1700.00   8
   9  -3   3 31397.2 1892.51   4
   9  -3   3 28719.4 1961.71   7
  -9   3  -3 28808.3 1641.58   8
  -9  -3  -3 28088.3 1649.22   6
   9   3   3 26759.0 1697.27   4
  10  -3   3 2156.24 632.152   7
 -10   3  -3 1848.79 542.645   8
 -10  -3  -3 1706.08 462.490   6
  10  -3   3 1694.09 537.370   4
  10   3   3 1561.45 473.813   8
  11   3   3 25117.4 1674.20   8
  11  -3   3 23245.8 1698.39   4
 -11   3  -3 23885.5 1544.01   8
  11  -3   3 23850.9 1851.68   7
 -11  -3  -3 21280.6 1520.08   6
  12   3   3 2121.45 542.348   8
  12  -3   3 3661.05 835.220   7
 -12   3  -3 2626.65 616.790   8
  12  -3   3 2565.47 681.395   4
 -12  -3  -3 2638.07 600.990   6
 -13  -3  -3 22667.1 1442.11   2
 -13   3  -3 26248.5 1671.37   8
  13   3   3 23703.1 1661.04   8
  13  -3   3 27058.6 1968.95   4
  13  -3   3 26835.6 2052.41   7
 -13  -3  -3 24220.3 1654.00   6
 -14  -3  -3 7177.11 863.968   2
  14  -3   3 10360.9 1347.97   7
 -14  -3  -3 10435.3 1151.31   6
  14  -3   3 7745.60 1105.57   4
 -14   3  -3 10100.1 1069.74   8
  14   3   3 7956.06 1018.90   8
  15  -3   3 2978.60 823.524   7
  15   3   3 1918.00 566.996   8
  15  -3   3 2902.09 729.179   4
 -15  -3  -3 2214.97 606.974   6
 -15   3  -3 2601.37 623.635   8
 -15  -3  -3 2202.84 510.347   2
  16  -3   3 17157.6 1698.97   4
 -16   3  -3 17599.1 1419.08   8
 -16  -3  -3 14627.5 1458.31   6
  16  -3   3 15612.4 1756.33   7
  16   3   3 13856.5 1352.02   8
  17  -3   3 826.141 613.985   7
  17  -3   3 492.223 224.468   2
  17   3   3-35.8469 377.851   8
  17  -3   3 589.123 516.294   4
 -17  -3  -3 798.069 425.010   6
 -17   3  -3 336.584 428.950   8
  18  -3   3 18530.5 1965.31   7
 -18  -3  -3 17660.3 1633.11   6
  18  -3   3 17583.7 1817.83   4
 -18   3  -3 17243.1 1433.25   8
 -19   3  -3 339.157 393.665   8
  19  -3   3 1058.86 572.648   7
 -19  -3  -3 155.787 420.337   6
  19  -3   3-641.023 427.789   4
  20  -3   3 2491.71 804.243   4
 -20   3  -3 3814.06 777.976   8
 -20  -3  -3 2437.03 771.670   6
  20  -3   3 1335.05 596.703   7
  21  -3   3 10096.7 1519.10   4
  21  -3   3 8317.62 1456.29   7
 -21  -3  -3 8104.44 1308.20   6
 -21   3  -3 9780.97 1101.99   8
  22  -3   3-920.496 827.231   7
  22  -3   3 336.142 604.373   4
 -22  -3  -3 491.282 444.968   6
  23  -3   3 5614.52 1164.47   3
  23  -3   3 6223.35 1197.12   4
 -23  -3  -3 6214.69 1136.40   6
  24  -3   3-569.542 637.833   3
 -24  -3  -3-356.838 517.914   6
  23  -4  -3 3149.01 1007.72   7
  22  -4  -3 8176.98 1439.08   7
  22  -4  -3 9171.65 1601.15   4
  21  -4  -3 3210.44 870.995   7
  21  -4  -3 4435.93 1103.73   4
  20  -4  -3 14169.3 1700.27   7
  20  -4  -3 15670.2 1955.57   4
  19  -4  -3 8350.09 1293.60   7
 -19   4   3 8083.43 1046.07   8
  19  -4  -3 5857.74 1187.08   4
 -18   4   3 1164.80 503.051   8
  18  -4  -3 2536.48 768.334   7
  18  -4  -3 2271.94 752.344   4
 -17   4   3 6823.78 989.319   8
  17  -4  -3 5918.09 1035.97   7
 -17  -4   3 6646.09 736.020   6
  17  -4  -3 5957.85 1188.86   4
  17   4  -3 6958.44 788.796   8
 -16   4   3 4350.97 831.213   8
  16   4  -3 4461.92 654.937   8
  16  -4  -3 3856.37 902.357   7
  16  -4  -3 5528.62 1115.71   4
 -16  -4   3 5623.22 653.608   6
  15   4  -3 5543.90 730.046   8
 -15   4   3 3779.17 788.923   8
  15  -4  -3 4309.30 882.529   7
  15  -4  -3 4980.53 975.861   4
 -15  -4   3 5376.25 656.337   6
  14   4  -3 2693.62 566.990   8
 -14   4   3 2093.69 644.522   8
  14  -4  -3 3768.08 874.465   4
  14  -4  -3 2556.30 626.320   7
  13  -4  -3 938.806 434.204   7
 -13   4   3 1577.42 561.037   8
  13  -4  -3 636.804 607.078   4
  13   4  -3 926.389 415.010   8
  12  -4  -3 2664.96 670.538   7
 -12   4   3 1480.71 621.436   8
  12   4  -3 3041.25 640.959   8
  12  -4  -3 3904.40 908.895   4
  11   4  -3-146.439 301.980   8
 -11  -4   3 106.303 69.6930   5
  11  -4  -3-309.225 246.525   7
  11  -4  -3 468.519 351.798   4
 -10  -4   3 1809.21 290.353   5
  10   4  -3 1263.27 475.120   8
  10  -4  -3 1995.11 506.814   7
 -10   4   3 1550.67 609.707   8
  10  -4  -3 2463.10 627.698   4
   9   4  -3 24977.8 1530.80   8
  -9   4   3 22597.1 1662.63   8
   9  -4  -3 25539.6 1880.96   4
   9  -4  -3 24329.4 1614.18   7
  -8   4   3 460.250 440.835   8
   8   4  -3 493.597 381.376   8
   8  -4  -3 873.957 457.013   4
  -7   4   3 24567.5 1722.40   8
   7   4  -3 24743.4 1512.98   8
   7  -4  -3 25095.7 1780.75   4
   6   4  -3 4084.00 667.049   8
  -6   4   3 5745.21 876.642   8
   6  -4  -3 4463.04 817.149   4
   5   4  -3 25410.3 1547.68   8
   5  -4  -3 25890.4 1764.76   4
  -5   4   3 27592.9 1799.66   8
  -4   4   3 2988.22 677.530   8
   4   4  -3 3939.95 662.509   8
   4  -4  -3 3974.85 729.573   4
  -4  -4   3 3135.98 703.800   4
  -3   4   3 9700.97 1101.59   8
  -3  -4   3 9643.81 1132.43   4
   3  -4  -3 10435.0 1092.79   4
   3   4  -3 8357.01 936.086   8
   2   4  -3 16063.2 1262.83   8
  -2   4   3 15823.4 1108.06   7
  -2   4   3 15346.1 1346.15   8
   2  -4  -3 15384.4 1352.57   4
  -2  -4   3 14927.4 1385.03   4
   1  -4  -3 4285.14 823.328   4
  -1   4   3 4041.65 721.394   8
  -1   4   3 3252.05 554.656   7
   1   4  -3 3501.02 665.611   8
  -1  -4   3 3993.00 796.150   4
   0   4   3 13049.6 1255.42   8
   0   4   3 11598.2 954.513   7
   0  -4  -3 12133.3 1204.20   4
   0  -4   3 14118.5 1337.09   4
   0   4  -3 11633.2 1103.23   8
   1   4   3 6186.83 883.112   8
  -1   4  -3 6407.25 858.803   8
  -1  -4  -3 6270.11 854.686   6
   1  -4   3 5204.93 853.826   4
  -1  -4  -3 5371.27 851.696   4
   1   4   3 5802.44 695.732   7
   2   4   3 21181.3 1581.47   8
  -2  -4  -3 23383.5 1561.68   6
   2   4   3 21239.9 1241.40   7
   2  -4   3 25406.8 1756.22   4
  -2   4  -3 22905.5 1540.76   8
  -2  -4  -3 22331.3 1615.01   4
   3   4   3 1079.56 486.485   8
  -3  -4  -3 1482.42 460.492   6
  -3   4  -3 447.161 413.294   8
   3  -4   3 925.661 478.264   4
  -3  -4  -3 440.507 469.122   4
   4   4   3 10593.3 1151.45   8
  -4  -4  -3 12909.3 1190.05   6
   4  -4   3 10435.2 1176.58   4
  -4  -4  -3 11737.2 1185.35   4
  -4   4  -3 11713.0 1161.51   8
   5   4   3 4457.83 836.353   8
  -5  -4  -3 3359.34 683.377   6
   5  -4   3 2847.05 625.503   4
  -5   4  -3 4397.62 787.074   8
   6   4   3 812.287 437.748   8
  -6  -4  -3 1196.96 452.808   6
   6  -4   3 520.311 380.685   4
  -6   4  -3 1052.43 478.959   8
  -7   4  -3 11679.4 1185.89   8
   7  -4   3 11707.4 1279.28   4
   7   4   3 12370.7 1255.30   8
  -7  -4  -3 11599.8 1153.68   6
  -7  -4  -3 12756.3 1060.19   5
  -8  -4  -3-100.898 244.545   5
   8   4   3 770.385 371.885   8
  -8  -4  -3 59.7651 173.973   6
  -8   4  -3-453.138 448.575   8
   8  -4   3 286.339 225.599   4
  -9   4  -3 3933.82 799.725   8
   9   4   3 3307.02 695.105   8
  -9  -4  -3 4218.03 783.402   6
   9  -4   3 4153.15 826.265   4
  -9  -4  -3 3661.73 570.456   5
   9  -4   3 3585.82 352.477   1
 -10  -4  -3-253.386 258.283   5
  10   4   3 80.9652 224.841   8
  10  -4   3 185.308 78.3481   1
 -10   4  -3 470.445 356.313   8
 -10  -4  -3-319.630 276.144   6
  10  -4   3-326.086 434.966   4
 -11  -4  -3 3430.88 539.228   5
  11   4   3 3656.50 791.265   8
 -11  -4  -3 3493.33 667.793   6
  11  -4   3 3195.02 764.114   4
 -11   4  -3 3178.31 717.789   8
 -12   4  -3 5040.26 900.491   8
 -12  -4  -3 4976.85 631.047   5
  12   4   3 4526.76 847.486   8
 -12  -4  -3 5369.38 851.036   6
  12  -4   3 3680.90 771.275   4
  13   4   3 8982.50 1134.39   8
  13  -4   3 10087.1 1326.61   4
 -13  -4  -3 8333.78 1073.87   6
 -13  -4  -3 9875.24 894.323   5
 -13   4  -3 8855.76 1154.01   8
  14  -4   3 3143.36 849.613   4
 -14   4  -3 3217.23 737.205   8
  14  -4   3 3115.89 843.508   7
  14   4   3 2324.88 577.669   8
 -14  -4  -3 2737.52 650.668   6
  15   4   3 20616.3 1764.17   8
  15  -4   3 21804.6 2032.76   4
 -15  -4  -3 20679.9 1721.27   6
  15  -4   3 24526.8 2219.64   7
 -15   4  -3 22219.3 1759.46   8
  16   4   3 1758.35 718.249   8
 -16   4  -3 1237.25 606.023   8
  16  -4   3 3053.68 858.689   7
  16  -4   3 1943.26 729.726   4
 -16  -4  -3 1655.63 489.666   6
 -17   4  -3 11425.6 1249.97   8
  17  -4   3 13938.9 1788.68   7
 -17  -4  -3 11077.6 1367.28   6
  17   4   3 11590.5 1360.82   8
  17  -4   3 10037.8 1378.14   4
  18  -4   3-412.856 441.059   7
 -18   4  -3-162.271 440.207   8
  18   4   3-2.76914 250.071   8
  18  -4   3-287.035 471.699   4
  19  -4   3 18443.2 2004.58   4
  19  -4   3 16334.4 1993.72   7
 -19  -4  -3 18421.4 1812.05   6
 -19   4  -3 17786.3 1638.94   8
  20  -4   3 235.568 364.354   7
 -20   4  -3 658.729 360.650   8
  20  -4   3-208.632 399.060   4
  21  -4   3 3981.36 998.200   4
 -21  -4  -3 2893.37 859.038   6
 -22  -4  -3 223.182 441.892   6
 -23  -4  -3 1821.60 814.243   6
  21  -5  -3 18533.8 2154.71   7
  20  -5  -3 8787.50 1403.48   7
  19  -5  -3 3503.54 945.370   7
  19  -5  -3 3842.02 951.786   4
 -18   5   3 15568.5 1626.00   8
  18  -5  -3 18564.4 2131.30   4
  18  -5  -3 15051.7 1762.48   7
 -17   5   3 75.1551 392.442   8
  17  -5  -3 18.0885 205.820   7
  17  -5  -3 678.599 494.318   4
  16   5  -3 26139.4 1773.69   8
  16  -5  -3 30005.4 2572.52   4
  16  -5  -3 24310.9 2160.84   7
 -16   5   3 25093.5 2036.49   8
  15   5  -3 10057.8 1070.20   8
 -15   5   3 6870.01 1138.29   8
  15  -5  -3 6055.57 1081.05   7
  15  -5  -3 7979.27 1327.22   4
  14  -5  -3 24115.4 2215.16   4
  14   5  -3 23264.0 1681.66   8
 -14   5   3 25166.3 2004.79   8
 -14  -5   3 27892.9 1594.28   6
  13   5  -3 37394.6 2120.45   8
 -13   5   3 36439.4 2418.59   8
  13  -5  -3 40733.7 2839.20   4
 -13  -5   3 37814.7 1817.08   6
 -12   5   3 5502.97 993.404   8
 -12  -5   3 5443.72 691.481   6
  12  -5  -3 6901.32 1276.86   4
  12   5  -3 6604.82 983.915   8
 -11   5   3 61935.9 3109.52   8
 -11  -5   3 67152.1 2413.16   6
  11  -5  -3 64808.5 3416.46   4
  11   5  -3 61844.7 2708.02   8
  10   5  -3 2489.74 637.025   8
 -10   5   3 2897.73 823.800   8
  10  -5  -3 4034.87 1009.07   4
 -10  -5   3 3374.13 565.698   6
   9   5  -3 50977.1 2462.90   8
  -9   5   3 51798.4 2833.86   8
   9  -5  -3 54101.1 3032.81   4
  -9  -5   3 54829.5 2214.81   6
   8   5  -3 29109.8 1896.24   8
  -8   5   3 33477.6 2276.50   8
   8  -5  -3 32647.9 2364.53   4
  -8  -5   3 32212.3 1708.51   6
   7   5  -3 18947.6 1570.11   8
   7  -5  -3 17421.7 1720.46   4
  -7   5   3 19252.2 1759.61   8
  -7  -5   3 19595.4 1346.94   6
   6  -5  -3 70923.1 3313.54   4
   6   5  -3 68472.0 2876.76   8
  -6   5   3 69014.5 3199.07   8
   5   5  -3 125.108 280.881   8
  -5   5   3-101.942 466.653   8
   5  -5  -3-163.479 446.884   4
   4  -5  -3 28496.5 2097.23   4
  -4  -5   3 28931.9 2144.69   4
  -4   5   3 28625.4 2067.13   8
   4   5  -3 28188.3 1863.74   8
  -3   5   3 10280.2 1273.09   8
   3   5  -3 9489.87 1154.61   8
   3  -5  -3 9733.71 1254.20   4
  -3  -5   3 10546.8 1345.92   4
   2   5  -3 10165.7 1152.64   8
  -2  -5   3 9745.30 1333.27   4
   2  -5  -3 10825.1 1292.12   4
  -2   5   3 9078.60 1195.93   8
  -1   5   3 33492.0 1813.59   7
  -1   5   3 30655.2 2131.60   8
   1   5  -3 30274.5 1952.04   8
  -1  -5   3 32278.1 2297.24   4
   1  -5  -3 30932.2 2143.03   4
   0   5   3 559.745 475.390   8
   0   5   3 5.26655 591.874   7
   0  -5   3 207.623 661.812   4
   0   5  -3 216.275 273.503   8
   0  -5  -3-431.200 616.882   4
  -1   5  -3 57835.1 2697.98   8
  -1  -5  -3 58711.9 2773.50   6
   1  -5   3 59107.3 3073.68   4
  -1  -5  -3 56078.5 2869.70   4
   1   5   3 58016.5 2411.68   7
   1   5   3 59259.0 2941.52   8
  -2  -5  -3 17008.9 1628.71   4
   2   5   3 18701.7 1676.96   8
   2   5   3 16530.7 1362.82   7
   2  -5   3 19884.3 1819.15   4
  -2  -5  -3 18999.5 1609.17   6
  -2   5  -3 20735.3 1665.33   8
  -3   5  -3 45328.7 2426.60   8
   3   5   3 41990.6 2039.03   7
  -3  -5  -3 43238.4 2555.08   4
  -3  -5  -3 42209.0 2362.49   6
   3  -5   3 41624.1 2562.70   4
   3   5   3 37908.6 2373.48   8
   4   5   3 54447.9 2825.66   8
  -4  -5  -3 58328.6 2772.27   6
   4  -5   3 60908.0 3101.02   4
  -4  -5  -3 54391.0 2819.69   4
  -4   5  -3 57655.2 2768.89   8
  -5   5  -3 832.445 554.531   8
   5   5   3 656.526 539.475   8
  -5  -5  -3 1534.76 493.318   6
   5  -5   3 397.522 423.129   4
   6   5   3 87993.7 3640.24   8
  -6  -5  -3 93987.3 3540.70   6
  -6   5  -3 92685.6 3545.19   8
   6  -5   3 92224.8 3914.97   4
   7   5   3 9799.38 1296.04   8
  -7  -5  -3 9615.55 1174.29   6
   7  -5   3 8476.58 1335.71   4
  -7   5  -3 10170.2 1271.48   8
   8   5   3 57592.8 2979.78   8
  -8  -5  -3 57419.5 2394.34   5
  -8  -5  -3 60989.3 2871.79   6
   8  -5   3 62432.8 3281.18   4
  -8   5  -3 61344.4 2978.66   8
   9   5   3 24768.5 1982.70   8
   9  -5   3 25441.6 2136.98   4
  -9  -5  -3 23972.9 1829.64   6
  -9   5  -3 27271.0 2008.13   8
  -9  -5  -3 24894.9 1554.03   5
  10   5   3 7366.70 1151.72   8
 -10   5  -3 6615.25 1111.07   8
 -10  -5  -3 8281.58 1099.16   6
  10  -5   3 7235.13 1195.18   4
 -10  -5  -3 6465.58 830.250   5
  11  -5   3 43700.3 2905.06   4
 -11  -5  -3 39744.1 2380.72   6
  11   5   3 39737.8 2529.43   8
 -11  -5  -3 41294.7 1945.22   5
 -11   5  -3 41488.2 2541.22   8
 -12  -5  -3-860.821 489.407   6
  12  -5   3 13.8932 332.892   4
 -12  -5  -3 40.0760 300.205   5
 -12   5  -3 291.476 354.114   8
  13   5   3 22747.7 1949.55   8
 -13  -5  -3 28272.6 2100.89   6
  13  -5   3 24866.0 2241.00   4
 -13   5  -3 26117.7 2048.98   8
 -14   5  -3 4195.19 921.589   8
  14  -5   3 5069.03 1121.47   4
 -14  -5  -3 3770.26 833.447   6
  14   5   3 5670.33 1016.72   8
  15  -5   3 14957.6 1813.41   4
  15   5   3 14824.7 1651.09   8
 -15  -5  -3 15362.6 1581.72   6
 -15   5  -3 17212.8 1690.29   8
  16   5   3 21022.6 1970.30   8
  16  -5   3 23430.3 2287.06   4
 -16  -5  -3 22212.6 1955.46   6
 -16   5  -3 22453.9 1934.85   8
 -17   5  -3 267.388 495.444   8
  17   5   3-347.150 275.247   8
 -17  -5  -3 27.6954 290.318   6
  17  -5   3 725.221 412.678   4
 -18  -5  -3 22272.0 2015.63   6
  18  -5   3 22787.8 2349.38   4
 -18   5  -3 21848.2 2038.15   8
 -19  -5  -3 5955.04 1153.34   6
 -19   5  -3 6337.97 1104.38   8
 -20   5  -3 6939.81 1173.66   8
 -20  -5  -3 5132.44 1098.74   6
 -18   6   3 4685.22 991.820   8
 -17   6   3 13941.8 1721.02   8
 -16   6   3 9948.40 1430.70   8
  15  -6  -3 17564.1 2195.08   4
 -15   6   3 16722.2 1863.50   8
 -14   6   3 24932.4 2259.73   8
  14   6  -3 29407.9 2111.75   8
  14  -6  -3 31093.6 2769.06   4
  13   6  -3 10558.4 1374.93   8
  13  -6  -3 13160.1 1848.86   4
 -13   6   3 11331.0 1589.55   8
 -12   6   3 40433.6 2838.17   8
  12   6  -3 37617.5 2378.37   8
  11   6  -3 933.838 393.580   8
 -11   6   3 749.668 767.466   8
 -11  -6   3 1037.44 402.516   6
  11  -6  -3 565.737 731.119   4
  10   6  -3 37948.2 2413.73   8
 -10   6   3 38671.5 2735.24   8
  10  -6  -3 45142.3 3139.87   4
 -10  -6   3 42600.0 2198.17   6
   9   6  -3 731.663 556.783   8
  -9   6   3 891.387 544.044   8
  -9  -6   3 1741.19 408.907   6
   9  -6  -3 1259.79 651.930   4
  -8   6   3 14060.9 1731.86   8
   8  -6  -3 13085.5 1678.03   4
   8   6  -3 14014.0 1512.30   8
  -8  -6   3 13739.7 1310.23   6
  -7   6   3 15739.9 1772.02   8
   7  -6  -3 15854.6 1854.97   4
  -7  -6   3 13529.6 1276.21   6
   7   6  -3 14640.6 1539.32   8
  -6  -6   3 5151.62 795.764   6
   6   6  -3 5447.04 994.722   8
  -6   6   3 6002.17 1175.25   8
   6  -6  -3 6220.91 1145.73   4
  -5   6   3 28501.0 2334.61   8
   5   6  -3 32117.9 2248.03   8
   5  -6  -3 29882.8 2429.02   4
  -4  -6   3 616.347 491.145   4
   4   6  -3 1418.17 623.573   8
   4  -6  -3 428.632 578.602   4
  -4   6   3 372.735 525.815   8
  -3  -6   3 30454.3 2520.92   4
   3  -6  -3 25615.6 2209.51   4
   3   6  -3 28258.5 2125.79   8
  -3   6   3 28677.5 2315.45   8
  -2   6   3 29545.1 2335.46   8
   2   6  -3 27915.6 2127.53   8
   2  -6  -3 29596.1 2428.36   4
  -2  -6   3 30638.2 2528.89   4
   1   6  -3 2021.39 670.411   8
  -1  -6   3 1346.25 887.039   4
   1  -6  -3 1170.19 888.959   4
   0   6  -3 56110.4 2997.30   8
   0  -6   3 61502.3 3482.34   4
   0   6   3 57931.1 3222.75   8
   0  -6  -3 59636.0 3352.51   4
   0  -6  -3 65103.5 3266.19   6
   1   6   3 8967.61 1358.38   8
  -1  -6  -3 12004.1 1538.70   4
  -1  -6  -3 7813.10 1223.45   6
   1  -6   3 11299.1 1617.18   4
  -1   6  -3 12395.1 1432.83   8
   2   6   3 22628.3 2018.30   8
  -2  -6  -3 23166.6 2110.52   4
  -2  -6  -3 24749.9 1999.33   6
   2  -6   3 25997.3 2329.34   4
  -2   6  -3 24692.1 2040.97   8
   3   6   3 12126.0 1468.91   8
  -3  -6  -3 12796.8 1605.58   4
  -3  -6  -3 12512.6 1441.30   6
   3  -6   3 10997.4 1544.94   4
  -3   6  -3 13535.5 1503.26   8
   4   6   3 1715.96 659.405   8
  -4   6  -3 3590.76 911.219   8
  -4  -6  -3 2673.43 738.977   6
   4  -6   3 1383.52 845.556   4
  -5  -6  -3 34747.3 2385.74   6
   5  -6   3 35923.9 2724.49   4
  -5   6  -3 37594.6 2523.42   8
   5   6   3 30395.2 2373.24   8
  -6   6  -3 1471.55 759.544   8
   6   6   3 1362.59 648.344   8
  -6  -6  -3 1076.00 426.065   6
   6  -6   3 2138.55 850.232   4
   7   6   3 28160.4 2343.24   8
   7  -6   3 31097.0 2572.94   4
  -7  -6  -3 29186.3 2192.54   6
  -7   6  -3 30408.2 2326.08   8
  -8   6  -3 7695.26 1255.33   8
   8   6   3 10079.1 1432.44   8
  -8  -6  -3 8069.37 1180.52   6
   8  -6   3 11728.2 1665.13   4
  -8  -6  -3 7166.55 1007.83   5
   9  -6   3 29292.7 2558.15   4
  -9  -6  -3 29009.4 2200.79   6
   9   6   3 27075.6 2284.73   8
  -9  -6  -3 24970.2 1710.92   5
  -9   6  -3 28178.9 2268.05   8
  10   6   3 36800.1 2656.32   8
 -10  -6  -3 29578.5 2279.79   6
  10  -6   3 36331.1 2891.48   4
 -10   6  -3 36231.4 2586.74   8
  11   6   3 7910.83 1220.51   8
 -11   6  -3 5910.99 1160.12   8
 -11  -6  -3 7629.45 1220.39   6
  11  -6   3 6800.21 1346.91   4
  12  -6   3 41624.3 3085.98   4
 -12   6  -3 37871.4 2699.02   8
  12   6   3 35058.8 2635.65   8
 -12  -6  -3 41310.1 2693.55   6
  13   6   3 2146.82 796.966   8
 -13   6  -3 3473.87 938.807   8
 -13  -6  -3 3985.03 882.854   6
  13  -6   3 4200.91 1225.09   4
  14   6   3 13316.6 1623.50   8
 -14   6  -3 14556.2 1751.26   8
 -14  -6  -3 14639.7 1635.68   6
 -15   6  -3 10936.3 1640.00   8
 -15  -6  -3 10951.0 1429.55   6
  15   6   3 9764.79 1486.44   8
 -16  -6  -3 697.415 547.308   6
  16   6   3 595.722 635.903   8
  12   7  -3-1076.52 494.201   8
  11   7  -3 924.235 608.195   8
  10   7  -3 2321.75 798.580   8
   9   7  -3-564.677 403.014   8
   8   7  -3-744.540 642.018   8
   7   7  -3 2652.06 903.157   8
  -7  -7   3 2129.63 617.601   6
   7  -7  -3 1004.43 644.302   4
  -6   7   3 4199.41 1112.59   8
   6   7  -3 2018.78 809.544   8
  -6  -7   3 2401.96 705.887   6
  -5   7   3 2559.20 970.371   8
  -5  -7   3 2034.41 670.950   6
   5   7  -3 2221.06 713.165   8
   5  -7  -3 1176.17 788.558   4
   4   7  -3 7893.14 1328.51   8
  -4   7   3 8646.62 1545.39   8
   4  -7  -3 6756.52 1414.04   4
   3   7  -3 9540.96 1433.85   8
   3  -7  -3 9795.17 1564.69   4
  -3   7   3 11989.2 1681.38   8
   2   7  -3 989.146 503.642   8
  -2   7   3 2078.85 797.472   8
  -2  -7   3-418.350 583.263   4
   2  -7  -3 2256.81 757.932   6
   2  -7  -3 1799.06 824.344   4
   1   7  -3 6554.67 1180.64   8
  -1   7   3 4982.54 1104.04   8
   1  -7  -3 4769.66 1149.57   4
   1  -7  -3 5851.67 1122.72   6
  -1  -7   3 4248.43 1104.45   4
   0   7  -3 159.311 519.885   8
   0  -7   3 1652.26 704.348   4
   0  -7  -3 1088.65 622.463   6
   0  -7  -3 1367.22 564.300   4
   0   7   3 1301.88 586.418   8
  -1  -7  -3 9375.12 1386.91   6
  -1   7  -3 8309.02 1348.68   8
   1  -7   3 7793.87 1440.79   4
   1   7   3 7755.09 1390.94   8
  -1  -7  -3 10847.3 1581.39   4
  -2   7  -3 2787.67 808.852   8
  -2  -7  -3 1410.66 676.020   4
   2  -7   3 1203.60 791.049   4
   2   7   3 2821.07 812.629   8
  -2  -7  -3 2243.45 802.534   6
  -3   7  -3 2983.39 920.513   8
  -3  -7  -3 4057.97 922.253   6
   3   7   3 3395.51 961.150   8
   3  -7   3 3243.68 874.505   4
   4   7   3 1296.35 640.830   8
  -4  -7  -3 2259.77 724.262   6
   4  -7   3 2342.51 945.148   4
   5   7   3 493.759 459.038   8
  -5  -7  -3 805.007 543.799   6
  -6  -7  -3 1351.04 582.054   6
  -7  -7  -3-1006.45 591.041   6
 -28   0   4 2276.18 1022.52   1
 -27   0   4 19837.9 2131.11   1
 -26   0   4 984.706 705.464   1
 -25   0   4 14965.9 1812.86   1
 -24   0   4 9741.57 1386.43   1
 -23   0   4 5107.22 985.664   1
 -22   0   4 27686.8 2273.94   1
 -21   0   4 18650.2 1863.63   1
 -20   0   4 14629.7 1597.23   1
 -19   0   4 82884.6 3535.45   1
  19   0  -4 74979.7 2324.81   6
  18   0  -4 1637.89 386.527   6
 -18   0   4 2602.26 800.800   1
 -17   0   4 91953.6 3558.27   1
  17   0  -4 86085.0 2287.56   6
  16   0  -4 9344.42 740.286   6
 -16   0   4 9654.97 1176.28   1
 -15   0   4 126729. 2485.54   2
  15   0  -4 118009. 2445.26   6
 -15   0   4 128499. 3956.96   1
 -14   0   4 77573.5 2997.22   1
  14   0  -4 71454.7 1806.94   6
 -14   0   4 75666.7 1956.27   2
 -13   0   4 142473. 2715.91   2
  13   0  -4 136041. 2374.89   6
 -12   0   4 45942.5 2169.58   1
 -12   0   4 46470.6 1568.75   2
  12   0  -4 43848.8 1274.67   6
  11   0  -4 40907.8 836.343   8
  11   0  -4 41585.7 1165.20   6
 -11   0   4 43034.3 1513.89   2
 -11   0   4 43462.4 2057.29   1
  11   0  -4 42368.5 1513.80   2
  10   0  -4 171687. 1944.12   8
 -10   0   4 177278. 3063.42   2
 -10   0   4 176907. 4010.70   1
  10   0  -4 171796. 2200.44   6
  10   0  -4 170743. 3033.42   2
   9   0  -4 27814.8 865.712   8
  -9   0   4 28085.1 1235.33   2
   9   0  -4 26820.9 828.017   6
  -9   0   4 30143.5 1594.20   1
   9   0  -4 26849.1 1227.72   2
  -8   0   4 73429.0 2428.14   1
   8   0  -4 75300.6 1518.05   8
   8   0  -4 72505.4 1265.77   6
  -8   0   4 76064.9 2031.04   2
   8   0  -4 74833.5 2038.13   2
   7   0  -4 108614. 1936.31   8
  -7   0   4 113186. 2865.61   1
  -7   0   4 111978. 2459.28   2
   7   0  -4 110061. 2470.87   2
   6   0  -4 2127.59 328.715   5
  -6   0   4 2385.70 460.679   1
   6   0  -4 2495.91 405.871   2
  -6   0   4 2694.11 459.268   2
   6   0  -4 2310.35 317.086   8
   5   0  -4 91463.9 1943.05   8
  -5   0   4 91625.0 2237.66   2
   5   0  -4 94580.6 2282.74   2
   5   0  -4 89161.0 1973.87   5
   5   0  -4 85377.0 1280.64   6
  -5   0   4 88333.2 2353.72   1
   4   0  -4 41796.7 920.237   6
  -4   0   4 42661.2 1521.50   2
  -4   0   4 40676.1 1547.09   1
   4   0  -4 44267.4 1390.97   5
   4   0  -4 41817.6 1357.39   8
   3   0  -4 18425.2 942.844   8
  -3   0   4 17602.5 999.670   2
   3   0  -4 17919.0 637.122   6
  -3   0   4 17104.5 976.031   1
   3   0  -4 17202.5 883.408   5
   2   0  -4 117068. 2414.72   8
  -2   0   4 113600. 1738.09   6
   2   0  -4 113145. 1695.15   6
  -2   0   4 112150. 2459.88   2
  -2   0   4 116112. 2283.98   5
   2   0  -4 115995. 2290.09   5
  -1   0   4 41638.1 1121.11   6
   1   0  -4 41694.2 1108.31   6
  -1   0   4 41455.0 1511.07   2
  -1   0   4 41430.6 1389.95   5
   1   0  -4 42722.7 1500.10   8
   0   0  -4 352527. 4423.69   8
   0   0   4 341593. 3383.11   6
   0   0  -4 351944. 3439.69   6
   0   0  -4 346758. 3972.91   1
   0   0   4 349427. 4093.86   5
   0   0   4 340711. 4320.21   2
  -1   0  -4 35701.5 1167.64   6
  -1   0  -4 37027.9 1064.26   7
   1   0   4 35496.1 1159.64   6
   1   0   4 38685.7 1466.86   2
   1   0   4 37822.8 1385.97   5
  -1   0  -4 38121.6 1510.15   8
  -2   0  -4 446565. 3775.55   7
  -2   0  -4 460958. 4434.35   6
   2   0   4 460162. 4988.61   2
   2   0   4 452908. 4338.47   6
   2   0   4 453252. 4874.68   5
  -2   0  -4 460930. 5302.87   8
  -3   0  -4 154237. 3138.91   8
   3   0   4 146470. 1599.99   4
  -3   0  -4 150897. 2678.79   6
   3   0   4 153538. 2419.25   7
   3   0   4 148535. 2633.10   6
   3   0   4 149547. 2857.18   2
   3   0   4 154660. 2920.07   5
   4   0   4 66271.7 1702.52   7
  -4   0  -4 64942.0 2086.03   8
   4   0   4 64143.3 1261.59   4
   4   0   4 62020.0 1781.96   6
  -4   0  -4 62787.4 1825.36   6
   4   0   4 62306.1 1845.17   2
  -4   0  -4 62434.6 1851.21   2
   4   0   4 66912.8 1955.65   5
  -5   0  -4 298028. 4568.24   8
   5   0   4 280787. 2991.68   4
   5   0   4 294397. 3788.60   7
   5   0   4 286587. 4007.58   6
  -5   0  -4 283175. 3898.58   2
   5   0   4 282234. 3905.88   2
   5   0   4 288368. 4168.83   5
   6   0   4 715.553 267.426   5
   6   0   4 567.857 273.880   2
  -6   0  -4 1483.07 387.881   8
   6   0   4 698.295 260.092   7
  -6   0  -4 1065.77 262.984   2
   6   0   4 875.017 290.930   6
   6   0   4 597.784 221.708   4
  -7   0  -4 301599. 4791.92   8
   7   0   4 299038. 4935.82   3
   7   0   4 294140. 4425.99   5
   7   0   4 293366. 4383.23   6
   7   0   4 298333. 4011.61   2
  -7   0  -4 284270. 3919.02   2
   7   0   4 306730. 4346.61   7
   8   0   4 12873.9 1082.55   3
   8   0   4 12575.3 959.655   6
   8   0   4 13193.8 863.322   2
  -8   0  -4 13698.1 859.419   2
   8   0   4 13998.4 1002.52   5
  -8   0  -4 13908.3 1060.98   8
   9   0   4 35944.2 1846.77   3
   9   0   4 34080.5 1367.33   2
   9   0   4 35179.4 1643.92   6
  -9   0  -4 33498.8 1679.29   8
  -9   0  -4 32243.6 1301.32   2
   9   0   4 33693.1 1596.65   5
 -10   0  -4 13628.1 1097.65   8
  10   0   4 11831.6 811.284   2
  10   0   4 13418.9 1034.88   5
  10   0   4 13144.4 1072.04   6
  10   0   4 13635.4 1181.22   3
  11   0   4 30993.5 1826.77   3
  11   0   4 28034.5 1517.47   5
  11   0   4 27402.0 1212.27   2
 -11   0  -4 29244.4 1672.80   6
 -11   0  -4 29316.1 1609.78   8
  12   0   4 33541.6 1701.69   5
  12   0   4 35175.6 1352.14   2
 -12   0  -4 34609.2 1796.61   8
  12   0   4 32401.7 1936.73   3
 -12   0  -4 32501.2 1843.80   6
 -13   0  -4 15303.9 1230.46   8
 -13   0  -4 14141.8 1254.56   6
  13   0   4 14558.6 1351.25   3
  13   0   4 13735.0 1118.19   5
 -14   0  -4 65959.0 2512.47   8
 -14   0  -4 63960.3 2713.37   6
  14   0   4 60879.1 2807.43   3
  15   0   4 77127.7 3223.23   3
 -15   0  -4 72710.5 2660.67   8
 -15   0  -4 71699.4 2962.84   6
  16   0   4 5435.05 934.843   3
 -16   0  -4 5672.19 892.353   6
 -16   0  -4 6841.17 849.944   8
  17   0   4 67601.9 2953.12   4
 -17   0  -4 74030.4 3199.36   6
  17   0   4 75819.6 3388.89   3
 -18   0  -4 36439.0 2315.77   6
  18   0   4 38510.6 2479.21   3
  18   0   4 32506.3 2160.86   4
  19   0   4 31464.1 2329.72   3
  19   0   4 30671.5 2153.27   4
 -19   0  -4 33048.9 2299.11   6
  20   0   4 33242.4 2480.18   3
  20   0   4 31123.9 2229.01   4
 -20   0  -4 32630.7 2324.94   6
  21   0   4 7015.32 1211.33   3
  21   0   4 7315.61 1144.33   4
 -21   0  -4 6756.99 1121.73   6
  22   0   4 53642.1 3242.48   3
 -22   0  -4 56896.5 3226.69   6
  23   0   4 2111.67 661.260   3
  23   0   4 1597.65 762.855   4
 -23   0  -4 1126.93 593.724   6
  24   0   4 26377.1 2340.79   4
 -24   0  -4 29519.8 2487.70   6
  25   0   4 4503.87 1015.20   4
 -25   0  -4 5636.15 1258.77   6
  26   0   4 18692.9 2137.97   4
 -28   1   4 12010.8 1753.03   1
 -27   1   4 1008.15 711.116   1
 -27  -1   4-344.456 567.929   1
  26  -1  -4 17719.4 2079.69   4
 -26  -1   4 16987.6 2174.08   1
 -26   1   4 18588.4 1933.10   1
 -25  -1   4 10937.7 1626.11   1
  25  -1  -4 11115.2 1636.63   4
 -25   1   4 9045.11 1367.33   1
  24  -1  -4 3529.64 895.611   4
 -24   1   4 3010.55 872.382   1
 -24  -1   4 3535.03 1084.61   1
  23  -1  -4 23529.3 2206.54   4
 -23  -1   4 24570.0 2312.46   1
 -23   1   4 25397.9 2163.66   1
 -22  -1   4 940.119 482.651   1
  22  -1  -4 387.257 548.464   4
 -22   1   4 526.896 553.694   1
 -21  -1   4 13346.7 1570.95   1
  21  -1  -4 11048.0 1426.35   4
 -21   1   4 12723.0 1469.71   1
 -20   1   4 4292.72 919.806   1
  20  -1  -4 3966.46 873.605   4
 -20  -1   4 2718.05 796.944   1
 -19   1   4 7208.52 1090.00   1
  19  -1  -4 6003.77 1024.76   4
 -19  -1   4 7146.30 1177.81   1
 -19  -1   4 6448.07 544.214   2
  19   1  -4 5980.34 627.898   6
  19   1  -4 4710.00 342.277   5
  18  -1  -4 12093.7 1372.98   4
  18  -1  -4 9819.27 951.878   6
  18   1  -4 11174.9 784.549   6
 -18  -1   4 10754.1 719.775   2
 -18  -1   4 13044.8 1476.31   1
  18   1  -4 8975.68 473.490   5
 -18   1   4 12938.5 1348.21   1
 -17   1   4 2032.58 572.976   1
 -17  -1   4 2072.78 376.740   2
  17  -1  -4 2849.61 694.144   4
  17  -1  -4 2693.53 364.019   2
  17   1  -4 2087.09 362.184   6
  17  -1  -4 2537.84 484.310   6
  17   1  -4 2026.31 235.162   5
 -17  -1   4 3235.91 860.053   1
  16  -1  -4 10357.6 880.340   6
  16  -1  -4 8696.44 1071.71   4
  16   1  -4 8054.66 622.763   6
 -16  -1   4 9916.75 768.895   2
 -16  -1   4 11082.9 1330.14   1
  16  -1  -4 9296.12 712.612   2
 -16  -1   4 9134.43 703.636   3
 -16   1   4 9025.66 1110.13   1
  16   1  -4 8626.06 477.263   5
  15   1  -4 284.449 122.194   5
 -15  -1   4 413.765 214.333   2
 -15  -1   4 300.248 213.816   3
  15  -1  -4 301.804 146.812   2
  15  -1  -4 474.385 320.671   4
 -15  -1   4 453.644 351.490   1
  15   1  -4 418.234 148.069   6
 -15   1   4 760.758 394.694   1
  15  -1  -4 716.635 247.935   6
 -15   1   4 367.403 126.899   8
 -14   1   4 48951.3 1208.53   8
  14  -1  -4 49617.8 2345.15   4
  14   1  -4 48494.9 1229.39   6
  14  -1  -4 46283.7 1046.99   8
  14  -1  -4 47757.5 1780.39   6
 -14  -1   4 51557.1 2574.55   1
  14  -1  -4 48542.3 1701.70   2
 -14   1   4 52371.3 2419.22   1
 -14  -1   4 47201.1 1505.99   3
  14   1  -4 47864.5 1110.54   5
 -14  -1   4 49555.8 1706.51   2
 -13   1   4 26687.6 950.731   8
  13  -1  -4 26114.9 1270.63   2
 -13  -1   4 27599.2 1131.34   3
 -13   1   4 25318.1 1682.79   1
  13  -1  -4 27044.8 1675.24   4
  13   1  -4 25879.4 823.724   6
  13  -1  -4 25787.4 1284.30   6
 -13  -1   4 25385.6 1248.47   2
 -13  -1   4 29459.5 1907.86   1
  13  -1  -4 26329.1 857.701   8
  13   1  -4 23968.9 795.758   5
 -12   1   4 14193.4 731.963   8
  12  -1  -4 14039.9 663.558   8
  12   1  -4 11234.3 465.656   8
 -12  -1   4 12121.6 893.147   2
  12   1  -4 12499.0 430.957   8
  12  -1  -4 14005.6 930.099   2
  12   1  -4 12945.8 522.918   6
 -12  -1   4 16546.2 1410.98   1
  12  -1  -4 14551.1 940.367   6
  12  -1  -4 13180.6 1153.69   4
  12  -1  -4 15997.0 1286.87   1
 -12   1   4 13018.5 1186.36   1
  12   1  -4 12954.5 592.291   5
  11  -1  -4 90287.9 2783.03   4
  11   1  -4 79428.5 1110.98   6
  11  -1  -4 91551.6 2373.58   2
  11  -1  -4 87622.4 2185.69   6
  11  -1  -4 99109.3 3125.15   1
 -11  -1   4 92254.6 3117.36   1
 -11  -1   4 93737.3 2405.68   2
 -11   1   4 91098.9 2946.06   1
  11   1  -4 80406.0 1443.32   8
 -11   1   4 90921.1 1891.51   8
  11   1  -4 87291.2 1523.38   5
  11   1  -4 84992.1 1297.46   8
  11  -1  -4 87951.0 1700.77   8
  10  -1  -4 39829.7 1768.84   4
  10   1  -4 37924.0 946.226   8
  10  -1  -4 39187.9 1178.71   8
  10  -1  -4 40059.1 1925.82   1
  10  -1  -4 38588.5 1545.24   2
 -10  -1   4 39333.1 1983.63   1
 -10   1   4 40033.1 1299.00   8
 -10  -1   4 37696.3 1535.01   2
 -10   1   4 39679.0 1888.13   1
  10   1  -4 39496.5 1043.07   5
   9  -1  -4 26727.9 1385.01   4
   9  -1  -4 27931.7 1573.08   1
  -9   1   4 25407.0 1060.19   8
   9  -1  -4 26843.2 1301.04   2
   9  -1  -4 27270.0 1019.39   8
  -9  -1   4 28991.2 1648.92   1
  -9  -1   4 26642.4 1280.95   2
   9   1  -4 26354.4 871.241   5
   8  -1  -4 110168. 2091.73   8
  -8   1   4 105982. 2186.29   8
   8  -1  -4 109736. 2619.24   2
  -8  -1   4 107456. 3068.71   1
   8  -1  -4 105439. 2593.39   4
  -8  -1   4 112653. 2635.44   2
   8   1  -4 107553. 1792.60   5
   7   1  -4 896.695 210.958   5
   7  -1  -4 1046.36 306.595   2
  -7   1   4 679.824 249.155   8
   7  -1  -4 1336.29 312.084   4
   7  -1  -4 1306.67 272.349   8
  -7  -1   4 1014.94 346.796   2
  -7  -1   4 1379.82 369.052   1
   6  -1  -4 99703.7 2079.47   8
  -6   1   4 99291.7 2206.69   8
   6  -1  -4 101004. 2240.07   4
   6  -1  -4 96659.5 2448.59   2
  -6  -1   4 101943. 2732.04   1
   6   1  -4 100540. 1829.24   5
  -6  -1   4 102393. 2529.02   2
  -5  -1   4 1199.89 246.637   5
  -5  -1   4 1109.69 334.335   1
   5   1  -4 882.312 218.004   5
  -5   1   4 1017.87 293.530   8
   5  -1  -4 1418.79 289.035   8
   5  -1  -4 907.491 313.413   2
   5  -1  -4 675.208 230.080   4
   5  -1  -4 830.101 158.035   3
  -5   1   4 831.628 321.624   2
  -5  -1   4 689.500 291.736   2
   4  -1  -4 26620.2 986.358   4
  -4   1   4 26164.0 1185.72   8
  -4  -1   4 25917.1 1258.06   1
  -4  -1   4 23088.0 487.196   6
  -4   1   4 28183.2 1342.08   2
   4  -1  -4 28304.8 1330.49   2
   4   1  -4 26874.9 1083.73   4
   4  -1  -4 26194.1 1113.35   8
  -4  -1   4 26277.2 1296.69   2
  -4  -1   4 27914.8 1038.14   5
   4  -1  -4 26797.3 852.306   3
   4   1  -4 26931.6 1016.42   5
   3  -1  -4 17874.5 761.101   3
   3  -1  -4 17547.8 742.404   4
  -3   1   4 17582.6 1065.77   2
   3  -1  -4 19178.9 983.909   8
  -3  -1   4 18055.0 543.592   6
  -3  -1   4 15974.2 940.558   1
   3   1  -4 17385.5 554.727   6
   3   1  -4 18242.0 860.394   5
   3   1  -4 18255.4 862.665   4
  -3  -1   4 19050.3 1108.58   2
   3  -1  -4 17099.9 859.180   6
  -3  -1   4 18050.0 869.900   5
   2   1  -4 72043.0 1585.52   4
   2  -1  -4 72291.7 1344.60   4
  -2  -1   4 72482.9 1898.69   1
  -2   1   4 77109.8 2214.63   2
   2  -1  -4 72106.2 1756.86   6
  -2  -1   4 69881.8 1242.75   6
   2   1  -4 68660.5 1276.17   6
  -2   1   4 70019.9 1322.63   4
  -2  -1   4 72760.8 1798.89   5
   2  -1  -4 69327.7 1608.90   3
  -2  -1   4 75595.7 2161.93   2
   2  -1  -4 74362.1 1963.33   8
   1   1  -4 25696.7 865.845   6
  -1  -1   4 24656.0 1045.15   1
  -1   1   4 25040.0 729.403   4
   1  -1  -4 22979.0 709.971   4
  -1   1   4 24285.1 1263.73   2
   1   1  -4 24354.1 880.317   4
   1  -1  -4 26010.2 1191.02   8
  -1  -1   4 26695.6 960.428   4
  -1  -1   4 25116.5 836.004   6
   1  -1  -4 24614.4 1056.19   6
  -1  -1   4 27266.2 1310.63   2
   1  -1  -4 23839.1 1021.82   3
  -1  -1   4 25772.0 1114.82   5
   0  -1   4 42857.7 1275.69   1
   0  -1  -4 43820.3 1457.48   3
   0   1   4 40692.3 890.471   4
   0  -1  -4 44064.8 1587.90   8
   0   1  -4 40911.1 1120.28   4
   0   1   4 45417.3 1699.15   2
   0   1   4 43180.8 1412.76   6
   0  -1  -4 43769.2 1411.29   6
   0  -1  -4 40710.7 899.702   4
   0   1   4 44395.7 1451.22   3
   0  -1   4 45341.5 1213.48   4
   0  -1   4 41481.9 1169.79   6
   0  -1   4 43230.7 1645.03   2
   0   1  -4 45289.6 1240.43   6
   0  -1   4 45044.6 1528.33   5
  -1  -1  -4 112063. 2569.27   8
   1  -1   4 112701. 2474.11   5
  -1  -1  -4 110684. 2421.06   3
   1   1   4 113435. 2438.01   3
  -1   1  -4 111815. 1849.91   4
   1   1   4 106738. 1445.22   4
   1   1   4 117572. 2725.62   2
   1   1   4 109534. 2330.00   6
   1  -1   4 112722. 1909.66   4
  -1  -1  -4 112458. 2310.72   6
   1  -1   4 106538. 2018.93   6
  -1   1  -4 114600. 2122.18   6
   1  -1   4 109445. 2594.60   2
   1  -1   4 108780. 1883.79   1
   2  -1   4 161.649 189.464   5
   2   1   4 401.705 280.919   3
  -2  -1  -4 592.653 287.822   8
  -2  -1  -4 442.395 237.055   3
   2   1   4 394.520 302.755   2
  -2   1  -4 275.366 219.760   7
  -2   1  -4 168.013 135.546   4
   2  -1   4 199.963 274.807   2
   2   1   4 122.228 145.061   6
   2  -1   4 557.175 215.087   6
   2  -1   4 174.612 188.943   4
  -2   1  -4 572.766 235.443   6
   2   1   4 13.5849 100.253   4
  -3  -1  -4 125229. 2844.75   3
  -3  -1  -4 124549. 2802.62   8
   3   1   4 130867. 2889.82   3
  -3   1  -4 127260. 2112.14   4
   3  -1   4 128484. 2147.45   4
   3   1   4 120432. 1541.08   7
  -3   1  -4 129776. 2703.48   7
   3   1   4 122204. 1845.80   4
   3   1   4 128749. 2652.59   6
   3  -1   4 123824. 2463.08   6
  -3   1  -4 128322. 2536.36   6
  -3   1  -4 127915. 1722.87   1
   3  -1   4 127661. 2793.78   5
   3  -1   4 125904. 2774.34   2
   3   1   4 130120. 2705.68   5
  -4   1  -4 89878.5 1894.08   4
   4   1   4 88311.9 2494.21   3
   4  -1   4 91194.6 1916.31   4
  -4  -1  -4 87556.3 2404.41   8
  -4   1  -4 91262.6 2345.34   7
   4   1   4 85690.1 1688.38   4
  -4  -1  -4 87686.1 2320.69   2
  -4   1  -4 85777.9 1288.05   1
  -4   1  -4 86052.5 2195.69   6
   4  -1   4 83499.2 2130.59   6
   4  -1   4 85676.8 2272.88   2
   4   1   4 92968.4 2320.58   5
   4   1   4 92421.0 2318.59   6
   4  -1   4 90780.4 2434.87   5
  -5  -1  -4 11769.3 904.219   8
   5   1   4 10793.8 924.196   8
   5  -1   4 12591.0 772.205   4
   5  -1   4 12325.4 953.487   7
  -5   1  -4 11244.6 412.909   1
   5   1   4 13279.2 916.284   6
  -5  -1  -4 12120.8 878.641   2
   5  -1   4 12558.5 874.334   6
  -5  -1  -4 11693.1 863.791   5
  -5   1  -4 11307.8 849.959   6
   5  -1   4 11367.8 858.728   2
   5   1   4 12198.3 869.693   5
   5   1   4 12280.6 986.167   3
   5  -1   4 12254.7 924.121   5
   6  -1   4 79269.4 2011.47   4
  -6  -1  -4 79859.7 2363.18   8
   6  -1   4 81851.9 2318.94   6
  -6  -1  -4 78064.9 2190.30   2
  -6   1  -4 79306.1 2322.70   6
   6  -1   4 79465.0 2416.12   5
   6   1   4 82492.3 2328.85   6
   6  -1   4 78732.0 2179.34   2
   6   1   4 79813.9 2227.92   5
   6   1   4 83975.8 2613.78   3
   6   1   4 79862.7 2490.83   8
   7  -1   4 34884.3 1626.20   5
   7   1   4 36132.5 1786.40   3
   7  -1   4 33206.2 1541.76   6
  -7  -1  -4 32866.8 1544.48   8
   7   1   4 32185.5 1520.80   6
   7   1   4 31357.8 1615.75   8
  -7  -1  -4 30832.4 1376.53   2
  -7   1  -4 33187.3 1566.21   6
   7  -1   4 31334.4 1383.82   2
   7   1   4 31215.7 1415.38   5
   7  -1   4 34274.8 1402.53   4
   8  -1   4 24995.0 1435.25   5
   8  -1   4 23968.2 1234.28   4
   8   1   4 25621.5 1381.82   6
   8  -1   4 25282.8 1387.23   6
  -8  -1  -4 25287.2 1242.98   2
   8  -1   4 25058.7 1235.27   2
   8   1   4 24431.3 1276.51   5
   8   1   4 24456.2 1536.67   3
  -8  -1  -4 27987.0 1454.48   8
   9  -1   4 36906.0 1783.56   5
   9   1   4 35917.9 1915.62   3
  -9  -1  -4 35680.9 1678.96   8
  -9  -1  -4 34099.1 1439.40   2
   9   1   4 38422.7 1742.59   6
   9  -1   4 32033.9 1643.05   6
   9  -1   4 33053.6 1419.56   2
   9  -1   4 39217.0 1922.89   7
   9   1   4 35283.0 1562.70   5
  10   1   4 3632.21 550.951   5
  10   1   4 4497.47 711.561   3
 -10  -1  -4 4539.89 640.813   8
 -10  -1  -4 4540.33 525.636   2
  10  -1   4 4162.21 702.142   7
  10  -1   4 3366.67 598.211   5
  10  -1   4 3727.21 519.471   2
 -10  -1  -4 3684.17 651.701   6
 -10   1  -4 4352.37 686.719   6
  11   1   4 31270.6 1904.78   3
  11  -1   4 28486.8 1562.35   4
  11  -1   4 32279.7 1864.27   7
 -11  -1  -4 30611.7 1702.45   6
 -11   1  -4 30055.2 1731.11   6
 -11  -1  -4 28787.0 1311.27   2
  11  -1   4 29423.1 1316.97   2
  11   1   4 28765.7 1482.54   5
 -11  -1  -4 31077.5 1608.47   8
  12   1   4 3292.34 529.484   5
  12   1   4 2757.27 625.576   3
 -12  -1  -4 3018.50 534.872   8
  12  -1   4 2608.92 449.781   2
 -12  -1  -4 2634.58 431.663   2
  12  -1   4 2745.35 618.353   7
  12  -1   4 2975.80 589.281   4
 -12   1  -4 3170.50 294.675   1
 -12  -1  -4 2896.86 636.348   6
 -12   1  -4 3249.82 648.673   6
  13   1   4 35208.5 2137.50   3
 -13  -1  -4 34716.0 1751.28   8
  13  -1   4 33822.8 1849.42   4
 -13  -1  -4 35154.6 1962.23   6
 -13   1  -4 33539.2 1026.68   1
 -13   1  -4 32279.7 1943.75   6
  13  -1   4 35728.4 2098.67   7
 -13  -1  -4 33455.7 1381.90   2
  13  -1   4 35988.9 1423.86   2
  13   1   4 35073.8 1693.38   5
  14  -1   4 15720.5 1313.99   4
  14  -1   4 13724.3 1377.99   7
  14   1   4 15377.3 1494.42   3
 -14   1  -4 14312.6 724.349   1
  14  -1   4 13617.2 866.978   2
 -14  -1  -4 13872.6 1286.58   6
 -14   1  -4 14138.1 1328.04   6
 -14  -1  -4 12883.7 1075.95   8
 -14  -1  -4 13381.7 867.350   2
  14   1   4 14855.5 1128.68   5
  15   1   4 45013.6 2552.42   3
 -15  -1  -4 41251.4 1943.04   8
  15  -1   4 44697.0 2471.79   3
  15  -1   4 41452.3 2210.27   4
  15  -1   4 41593.3 2418.08   7
 -15  -1  -4 43053.5 2290.21   6
 -15   1  -4 39521.2 2254.63   6
  15  -1   4 40116.7 1417.80   2
 -15  -1  -4 37868.2 1392.42   2
 -15   1  -4 40136.4 1270.93   1
  16   1   4 15802.9 1580.74   3
 -16   1  -4 13013.3 1368.28   6
  16  -1   4 12189.9 1353.69   7
 -16   1  -4 13201.4 795.258   1
  16  -1   4 13502.6 1398.29   3
  16  -1   4 15052.8 841.379   2
  16  -1   4 15045.7 1432.35   4
 -16  -1  -4 14649.7 1439.47   6
  17  -1   4 2586.51 680.110   3
  17  -1   4 2871.64 644.439   4
 -17  -1  -4 3467.02 701.238   6
 -17   1  -4 3442.55 784.797   6
  17  -1   4 3299.51 360.757   2
 -17   1  -4 2257.22 379.709   1
  18  -1   4 36692.3 2429.19   3
 -18   1  -4 33844.9 1343.52   1
  18  -1   4 33980.7 2229.03   4
 -18  -1  -4 35308.5 2265.36   6
 -18   1  -4 33115.4 2307.94   6
  19  -1   4 3276.06 754.839   4
 -19  -1  -4 3718.70 795.291   6
 -19   1  -4 2266.42 661.696   6
  19  -1   4 2205.61 695.565   3
  20  -1   4 7934.03 1280.96   3
 -20  -1  -4 7914.85 1194.59   6
  20  -1   4 7526.77 1177.57   4
 -20   1  -4 8320.38 1278.05   6
  21  -1   4 15591.5 1710.41   3
  21  -1   4 17539.3 1809.48   4
  21  -1   4 18832.1 1961.45   7
 -21  -1  -4 16356.4 1707.79   6
 -21   1  -4 20142.1 1948.40   6
  22  -1   4 493.473 569.008   3
  22  -1   4 302.808 379.701   7
  22  -1   4 105.071 394.594   4
 -22  -1  -4 943.311 528.211   6
 -22   1  -4 149.732 348.172   6
  23  -1   4 8721.95 1443.91   7
  23  -1   4 8536.46 1369.58   3
 -23  -1  -4 7089.36 1179.66   6
  23  -1   4 7131.75 1229.68   4
 -23   1  -4 9645.54 1407.18   6
  24  -1   4 755.977 450.245   3
 -24   1  -4 361.949 340.855   6
  24  -1   4 328.474 394.452   4
  24  -1   4-4.28370 131.650   7
 -24  -1  -4 117.339 398.012   6
  25  -1   4 1650.22 746.986   3
  25  -1   4 2413.91 781.655   4
 -25  -1  -4 3040.07 890.124   6
  26  -1   4 13601.5 1794.95   3
 -26  -2   4 1035.27 785.798   1
 -25  -2   4 668.262 864.327   1
  25  -2  -4-567.262 521.892   4
 -24  -2   4-678.791 521.225   1
  24  -2  -4-394.638 531.311   4
  23  -2  -4-988.790 669.262   4
 -23  -2   4-379.807 445.720   1
 -22  -2   4 5010.55 1050.17   1
  22  -2  -4 4431.94 1009.28   4
 -21  -2   4 3445.70 1015.41   1
  21  -2  -4 2989.24 767.307   4
 -20  -2   4 92.6127 426.417   1
  20  -2  -4 610.707 443.805   4
 -19   2   4 959.846 222.430   8
 -19  -2   4 1745.49 770.870   1
 -19  -2   4 1038.26 330.580   2
  19  -2  -4 994.799 426.294   4
 -19  -2   4 1648.83 329.545   6
 -18  -2   4 233.252 270.465   3
  18  -2  -4 532.505 151.794   3
 -18  -2   4 398.692 278.467   2
 -18   2   4-265.920 232.278   8
 -18  -2   4 376.875 168.318   6
  17  -2  -4 4293.03 407.206   3
 -17  -2   4 4833.76 656.954   3
  17  -2  -4 4082.05 560.560   2
  17  -2  -4 5646.18 942.876   4
 -17  -2   4 5419.31 528.037   6
 -17  -2   4 5560.76 679.625   2
 -17   2   4 5788.42 590.719   8
  16  -2  -4 368.326 152.267   3
 -16  -2   4 402.888 301.371   3
  16  -2  -4 501.713 288.561   2
 -16   2   4 180.809 235.149   8
 -16  -2   4 220.691 249.686   2
  16  -2  -4 347.715 254.344   4
 -16  -2   4 426.446 177.941   6
  16   2  -4 157.158 60.6231   8
  15   2  -4 12761.8 584.613   8
  15  -2  -4 12685.7 1321.63   4
  15  -2  -4 12557.9 813.502   8
  15  -2  -4 12863.0 640.007   3
 -15   2   4 14096.7 925.691   8
  15  -2  -4 13637.5 1023.82   2
 -15  -2   4 14200.8 748.434   6
 -15  -2   4 14638.3 1123.83   2
  14  -2  -4 4421.36 505.944   8
 -14  -2   4 3909.93 374.129   6
  14  -2  -4 5126.36 804.180   4
 -14  -2   4 3860.33 623.097   2
 -14   2   4 4223.88 544.448   8
  14   2  -4 3468.18 360.099   8
  14  -2  -4 3917.54 671.269   6
  14  -2  -4 3737.26 604.492   2
  13   2  -4 27412.7 980.677   8
 -13   2   4 25451.9 1266.06   8
  13  -2  -4 27115.7 1785.37   4
  13  -2  -4 25023.8 1401.99   2
 -13  -2   4 25388.0 831.809   6
  13  -2  -4 26740.7 1519.14   6
  13  -2  -4 27212.7 1213.03   8
 -13  -2   4 25789.9 1493.61   2
  12  -2  -4 10788.0 1096.34   4
 -12   2   4 11930.9 889.479   8
  12  -2  -4 11327.0 941.488   2
 -12  -2   4 9498.79 472.214   6
 -12  -2   4 10328.0 942.939   2
  12  -2  -4 11291.8 799.596   8
  12   2  -4 10252.2 637.651   8
  11  -2  -4 4439.11 597.056   2
  11   2  -4 3951.17 445.949   8
 -11  -2   4 3610.50 268.666   6
  11  -2  -4 4435.42 713.426   4
 -11   2   4 4665.60 583.258   8
  11  -2  -4 4885.61 789.864   1
  11  -2  -4 4012.02 505.195   8
  10  -2  -4 6757.81 640.965   8
  10  -2  -4 6540.95 808.361   4
 -10   2   4 5918.13 646.027   8
  10  -2  -4 7134.63 778.584   2
 -10  -2   4 5092.27 285.355   6
  10  -2  -4 5890.98 796.954   1
  10   2  -4 5901.58 533.180   8
   9  -2  -4 6242.03 632.392   8
   9  -2  -4 5637.61 701.361   4
   9  -2  -4 5584.33 701.742   2
   9  -2  -4 6345.93 790.818   1
  -9  -2   4 4515.65 252.445   6
  -9   2   4 5631.74 639.799   8
   9   2  -4 6837.71 572.648   8
  -8  -2   4 188.571 138.845   5
   8  -2  -4 435.259 346.223   1
  -8   2   4 565.015 275.156   8
  -8  -2   4 380.139 88.6669   6
   8  -2  -4 391.530 208.703   8
   8   2  -4 223.542 239.615   8
   8  -2  -4 149.082 277.390   4
   8   2  -4 382.629 274.112   4
   8  -2  -4 594.470 306.359   2
   7  -2  -4 25450.0 1532.88   1
   7  -2  -4 22681.1 1301.04   4
   7  -2  -4 22433.8 1355.82   2
  -7  -2   4 22718.4 580.894   6
   7   2  -4 25667.6 1455.53   4
   7  -2  -4 23874.6 1181.60   8
  -7   2   4 21168.2 1208.43   8
  -7   2   4 23771.6 1299.76   4
  -7  -2   4 24400.4 878.780   5
   7   2  -4 24468.0 1085.17   8
   6  -2  -4 11342.5 832.143   8
  -6   2   4 11016.9 859.062   4
   6  -2  -4 12570.6 939.708   4
   6  -2  -4 10868.7 950.927   2
   6   2  -4 11641.0 953.774   4
  -6  -2   4 9956.63 451.510   6
   6   2  -4 10575.0 745.600   8
  -6  -2   4 10744.4 633.573   5
  -5  -2   4 1511.82 290.863   5
   5  -2  -4 2071.92 378.512   8
  -5   2   4 1706.17 388.585   4
   5  -2  -4 973.389 338.076   4
  -5  -2   4 1652.56 219.527   6
   5   2  -4 2454.50 437.305   4
   5  -2  -4 1388.91 404.756   2
  -4  -2   4 477.617 185.562   5
   4  -2  -4 417.717 230.886   8
   4  -2  -4 221.855 169.049   7
  -4   2   4 496.670 237.668   4
   4  -2  -4 322.139 217.444   4
  -4  -2   4 479.088 161.111   6
   4   2  -4 336.753 222.236   4
   4  -2  -4 157.247 213.042   2
  -3   2   4 1550.35 303.558   4
   3  -2  -4 2393.61 415.603   8
   3  -2  -4 1718.33 232.686   7
  -3  -2   4 2154.32 348.900   5
   3  -2  -4 2082.60 363.530   4
  -3  -2   4 1660.20 254.030   6
   3   2  -4 2503.50 397.332   4
  -2  -2   4 27.8955 135.291   5
   2  -2  -4 25.0007 136.050   6
   2  -2  -4-5.75590 177.022   8
  -2   2   4 357.024 207.125   4
   2  -2  -4 9.72229 154.017   4
  -2  -2   4 58.6980 107.202   6
   2   2  -4-19.3899 174.162   4
  -2  -2   4 94.2579 182.140   4
   1  -2  -4 1242.95 296.481   3
   1  -2  -4 1016.76 305.707   8
  -1   2   4 588.343 226.856   4
   1  -2  -4 701.618 290.668   6
   1   2  -4 333.392 213.188   4
  -1  -2   4 831.414 208.336   6
   1  -2  -4 463.243 206.795   4
  -1  -2   4 731.290 267.973   4
   0   2  -4 13426.9 887.240   4
   0  -2  -4 11492.5 865.030   3
   0  -2   4 13327.6 793.530   6
   0   2   4 12090.4 766.715   4
   0  -2   4 12890.2 892.256   4
   0  -2  -4 14715.7 1003.46   8
   0  -2  -4 12564.7 781.888   4
  -1  -2  -4 555.357 269.729   8
  -1  -2  -4 716.041 285.673   3
  -1   2  -4 325.693 245.311   4
   1   2   4 245.331 168.741   4
   1  -2   4 388.049 170.583   6
   1  -2   4 680.176 277.818   4
  -1  -2  -4 246.969 222.560   4
  -2  -2  -4 30795.2 1471.14   8
  -2   2  -4 29762.0 1330.65   4
  -2  -2  -4 29581.2 1471.65   3
  -2   2  -4 31897.0 1584.11   7
   2   2   4 28899.5 1208.51   4
   2  -2   4 31443.9 1381.75   4
  -2  -2  -4 28909.0 1195.91   4
   2  -2   4 29520.4 1281.40   6
   2  -2   4 29886.0 992.427   1
  -3  -2  -4 30386.6 1487.10   8
  -3   2  -4 30504.6 1366.63   4
  -3  -2  -4 31179.6 1565.19   3
   3  -2   4 29854.1 867.092   1
  -3   2  -4 33238.8 1645.23   7
   3  -2   4 31669.2 1411.91   4
   3  -2   4 32781.7 1417.22   6
   3   2   4 30667.8 1273.05   4
  -4  -2  -4 22258.9 1352.49   3
   4   2   4 24529.1 1450.25   8
   4  -2   4 22475.7 1214.45   4
   4   2   4 22175.4 1275.04   6
   4   2   4 21735.4 1117.29   4
  -4  -2  -4 21771.7 1286.65   8
   4  -2   4 21745.3 1200.04   6
  -4   2  -4 22369.7 1181.03   4
   4  -2   4 18438.6 549.234   1
  -4   2  -4 25622.1 1466.55   7
  -5  -2  -4 23660.6 1347.77   8
  -5  -2  -4 22409.8 1410.38   3
  -5   2  -4 24344.5 1260.50   4
  -5   2  -4 26036.8 1493.53   7
   5  -2   4 22932.7 1252.07   4
   5   2   4 22220.4 1294.78   6
   5   2   4 22103.7 1150.00   4
   5  -2   4 21552.8 1256.68   6
   5   2   4 22922.0 1426.96   8
   6   2   4-124.401 321.807   8
  -6   2  -4 233.531 229.552   4
   6   2   4 333.232 237.624   6
   6  -2   4 237.998 228.693   6
  -6   2  -4 246.487 282.751   6
  -6  -2  -4 295.792 171.014   8
   6   2   4-162.281 226.962   4
  -7   2  -4 10310.0 886.357   4
   7   2   4 9023.91 946.523   8
   7   2   4 9828.87 930.613   6
   7   2   4 7853.36 751.840   4
   7  -2   4 10226.8 953.346   6
   7  -2   4 9608.50 1022.24   7
  -7  -2  -4 9856.70 892.688   8
  -7   2  -4 10184.0 964.912   6
  -8  -2  -4 168.120 146.074   8
  -8   2  -4 216.015 263.333   6
   8  -2   4 45.5239 372.366   7
   8   2   4 181.393 280.343   8
  -8   2  -4 58.0259 201.488   4
  -8  -2  -4-13.7167 191.517   6
   8  -2   4-65.6628 259.196   6
   8   2   4 102.542 232.107   4
  -9  -2  -4-68.1147 257.608   8
   9  -2   4 320.169 305.461   7
   9  -2   4 242.083 162.514   4
  -9  -2  -4 184.727 280.681   6
   9   2   4-192.176 201.282   4
  -9   2  -4-172.973 336.600   6
   9   2   4 61.2594 344.554   8
  10   2   4 97.3464 261.943   8
 -10  -2  -4 550.735 346.933   8
  10  -2   4 283.320 283.936   7
  10  -2   4-283.757 316.311   4
  10  -2   4 171.887 196.254   2
 -10  -2  -4 537.328 310.206   6
 -10   2  -4-84.1206 274.693   6
  11  -2   4 538.712 396.305   7
 -11  -2  -4 797.047 351.359   8
  11  -2   4 90.9232 184.464   2
  11  -2   4 646.539 361.082   4
  11   2   4-33.4950 281.374   8
 -11  -2  -4 338.462 361.503   6
 -11   2  -4-21.4357 320.505   6
 -12  -2  -4 151.409 222.095   5
  12  -2   4 26.3314 332.466   7
  12  -2   4 260.871 227.873   2
  12  -2   4 231.789 231.314   4
 -12  -2  -4-241.569 362.898   6
 -12   2  -4 259.108 380.505   6
  12   2   4 61.2413 293.951   8
  13  -2   4 600.145 366.081   4
  13   2   4-25.4766 162.102   8
  13  -2   4 58.1551 251.530   2
 -13  -2  -4 275.738 224.155   6
 -13   2  -4-352.235 395.847   6
  13  -2   4-479.538 341.006   7
  14  -2   4 5083.67 899.020   7
  14  -2   4 5306.50 852.509   4
  14  -2   4 5112.17 607.975   2
 -14  -2  -4 4171.42 774.617   6
 -14   2  -4 4681.25 860.067   6
  15  -2   4 506.175 492.075   7
  15  -2   4 174.689 234.441   2
  15  -2   4 557.628 352.834   4
 -15  -2  -4-216.043 331.795   6
 -15   2  -4-301.694 444.895   6
  16  -2   4 1999.18 394.620   2
  16  -2   4 1876.78 568.081   7
  16  -2   4 1836.97 634.931   4
 -16  -2  -4 1861.92 544.408   6
 -16   2  -4 1755.59 635.631   6
  17  -2   4 3460.04 821.965   7
  17  -2   4 3220.25 489.600   2
  17  -2   4 2511.67 659.471   4
 -17  -2  -4 2573.55 700.280   6
  18  -2   4 621.105 492.394   7
  18  -2   4 1567.34 561.655   4
 -18  -2  -4 975.451 452.229   6
  19  -2   4 5585.36 1060.42   7
  19  -2   4 4975.50 960.170   4
 -19  -2  -4 5250.65 953.323   6
  20  -2   4 6325.85 1159.13   7
  20  -2   4 4053.18 910.854   3
  20  -2   4 4916.37 1035.02   4
 -20   2  -4 4934.80 812.568   8
 -20  -2  -4 5249.41 981.381   6
 -21   2  -4 301.972 273.710   8
  21  -2   4 309.451 451.220   3
  21  -2   4 465.092 560.990   4
 -21  -2  -4 423.444 376.460   6
  21  -2   4-319.972 544.674   7
  22  -2   4 1770.41 671.619   3
  22  -2   4 2179.61 721.808   7
  22  -2   4 1278.15 688.606   4
 -22  -2  -4 2194.52 672.453   6
  23  -2   4 777.454 640.117   7
  23  -2   4 694.519 454.410   3
  23  -2   4-264.189 604.735   4
 -23  -2  -4-106.909 160.853   6
  24  -2   4 1124.07 619.937   4
 -24  -2  -4 2422.61 1013.32   6
  25  -2   4-1467.32 763.826   3
  24  -3  -4 18498.7 2206.51   4
 -24  -3   4 24552.9 2590.74   1
  23  -3  -4 27113.1 2496.58   4
  22  -3  -4-83.2415 238.507   4
  21  -3  -4 26052.6 2322.98   4
  20  -3  -4 4171.46 967.608   4
  19  -3  -4 16006.3 1757.33   4
 -19   3   4 16921.9 1213.11   8
 -19  -3   4 17414.0 1350.19   2
 -18   3   4 21545.5 1388.01   8
  18  -3  -4 22419.0 2028.72   4
 -18  -3   4 20989.1 1518.75   2
 -17   3   4 5055.94 714.928   8
  17   3  -4 3814.42 446.347   8
  17  -3  -4 3708.36 915.079   4
 -17  -3   4 4349.58 739.689   2
 -17  -3   4 4270.45 501.910   6
  16  -3  -4 24762.0 2035.00   4
  16   3  -4 27886.3 1220.93   8
 -16   3   4 29134.9 1638.95   8
 -16  -3   4 27232.3 1140.81   6
  15   3  -4 1393.89 346.423   8
 -15   3   4 1561.42 419.398   8
  15  -3  -4 1608.20 403.547   8
  15  -3  -4 671.334 495.898   4
 -15  -3   4 1210.57 279.348   6
  15  -3  -4 1065.30 395.055   2
  14   3  -4 13409.8 904.252   8
 -14   3   4 13727.3 1161.74   8
  14  -3  -4 10843.6 1068.29   2
 -14  -3   4 11727.6 711.137   6
  14  -3  -4 12526.4 1346.08   4
  14  -3  -4 11871.1 1019.73   8
 -13   3   4 59388.1 2355.34   8
  13  -3  -4 56342.6 2767.91   4
  13  -3  -4 50403.2 2266.11   2
 -13  -3   4 57096.8 1479.53   6
  13   3  -4 55758.1 1841.93   8
  13  -3  -4 53919.8 2070.30   8
  12  -3  -4 3983.53 632.981   8
  12   3  -4 3251.44 485.670   8
 -12   3   4 4112.69 648.709   8
 -12  -3   4 3746.15 402.930   6
  12  -3  -4 3249.69 726.879   4
  12  -3  -4 3582.08 607.092   2
  11  -3  -4 28327.4 1667.86   7
  11  -3  -4 26388.3 1645.98   2
 -11  -3   4 28870.7 1015.64   6
 -11   3   4 30108.5 1691.59   8
  11  -3  -4 32444.6 1995.62   4
  11  -3  -4 28266.6 1510.15   8
  11   3  -4 29049.2 1370.77   8
 -10   3   4 21414.9 1418.69   8
  10  -3  -4 20297.4 1366.98   7
  10  -3  -4 22499.6 1615.54   4
  10  -3  -4 19215.7 1406.17   2
 -10  -3   4 23103.8 903.302   6
  10  -3  -4 23065.6 1357.54   8
 -10  -3   4 18040.3 585.223   5
  10   3  -4 22938.9 1221.06   8
  -9   3   4 47297.7 2128.70   8
   9  -3  -4 49738.1 1983.79   8
   9  -3  -4 45225.6 1936.26   7
  -9  -3   4 47457.2 1293.19   6
  -9  -3   4 43931.5 1128.89   5
   9  -3  -4 48648.9 2292.82   4
   9   3  -4 49842.5 1806.84   8
  -8  -3   4 93188.2 1842.49   5
  -8   3   4 103123. 3082.81   8
  -8   3   4 100239. 3102.83   4
  -8  -3   4 101356. 1932.77   6
   8  -3  -4 98159.3 3148.73   4
   8  -3  -4 96264.3 2687.38   7
   8  -3  -4 101079. 2829.88   8
   8   3  -4 105251. 2638.87   8
  -7   3   4 19259.3 1365.38   8
  -7  -3   4 17170.7 874.513   5
   7  -3  -4 19086.0 1376.47   4
  -7  -3   4 19216.0 871.724   6
  -7   3   4 17366.5 1292.03   4
   7  -3  -4 17887.7 1127.17   7
   7   3  -4 18674.7 1157.78   8
   7  -3  -4 18864.0 1249.71   8
   6  -3  -4 152444. 3495.79   8
   6  -3  -4 148105. 3645.22   4
  -6   3   4 151559. 3636.88   4
   6  -3  -4 151128. 3059.39   7
   6   3  -4 155275. 3933.83   4
   6   3  -4 154925. 3268.28   8
  -6   3   4 153052. 3769.74   8
  -6  -3   4 141849. 2626.15   5
   5   3  -4 1562.73 447.792   8
   5  -3  -4 1006.02 403.792   8
  -5   3   4 1465.72 507.578   8
  -5   3   4 1046.03 385.815   4
   5  -3  -4 483.613 405.691   4
   5   3  -4 1008.54 374.124   4
  -4   3   4 156464. 3836.36   8
  -4   3   4 154137. 3515.19   4
   4  -3  -4 150305. 3515.40   4
   4   3  -4 153099. 3317.19   8
   4  -3  -4 156170. 3559.67   8
   4   3  -4 156276. 3805.71   4
  -3   3   4 8609.50 959.132   8
   3  -3  -4 7129.69 838.083   4
   3   3  -4 8190.66 931.667   4
   3  -3  -4 8621.00 875.058   8
  -3  -3   4 7625.64 908.906   4
   3   3  -4 8990.08 872.888   8
  -3   3   4 6667.03 777.924   4
   2  -3  -4 108901. 2993.46   8
   2   3  -4 112696. 2894.32   8
   2   3  -4 107716. 3075.20   4
   2  -3  -4 107040. 2889.60   4
  -2  -3   4 111424. 3215.71   4
  -2  -3   4 102143. 2437.97   6
  -2   3   4 106871. 2878.84   4
   1  -3  -4 95470.7 2694.72   4
  -1   3   4 99241.9 2749.59   4
   1  -3  -4 100942. 2936.31   6
   1  -3  -4 99499.6 2876.68   8
  -1  -3   4 104300. 3113.61   4
  -1  -3   4 92286.3 2374.41   6
   1   3  -4 105275. 3004.48   4
   1   3  -4 100408. 2779.22   8
   0  -3  -4 18699.7 1273.21   8
   0  -3   4 16983.4 1087.95   6
   0   3  -4 18449.6 1288.90   4
   0  -3  -4 16836.9 1167.32   4
   0  -3   4 17761.9 1302.71   4
   0   3  -4 18981.5 1268.57   8
   0   3   4 17146.9 1175.72   4
  -1  -3  -4 46816.7 2002.39   8
  -1   3  -4 50507.1 2071.00   4
   1   3   4 45583.4 1245.33   7
  -1   3  -4 50425.7 2270.43   7
   1  -3   4 46437.4 2058.45   4
  -1  -3  -4 44790.4 1900.72   4
  -1   3  -4 46906.0 1952.49   8
   1  -3   4 45480.2 1813.40   6
   1   3   4 47894.0 1929.49   4
   2   3   4 10514.5 1079.77   8
  -2  -3  -4 11463.3 1029.14   8
   2   3   4 8791.10 583.295   7
   2   3   4 11440.8 984.678   4
  -2   3  -4 12182.9 1160.01   7
   2  -3   4 11389.9 1046.14   4
  -2   3  -4 10406.1 967.380   4
  -2  -3  -4 10313.7 967.101   4
   2  -3   4 9847.39 869.596   6
  -2   3  -4 11431.4 1016.42   8
   3   3   4 41918.1 1858.76   4
  -3  -3  -4 43283.1 1851.10   4
   3   3   4 43062.9 2103.73   8
   3  -3   4 41683.0 1964.37   4
   3  -3   4 41923.0 1825.43   6
  -3   3  -4 43445.5 1960.98   4
  -3   3  -4 42941.4 1909.89   8
   4  -3   4 32290.8 1749.96   4
   4   3   4 30421.6 1797.42   8
  -4   3  -4 33239.8 1741.12   4
   4   3   4 32422.2 1672.11   4
  -4   3  -4 31240.3 1656.24   8
  -4  -3  -4 28454.2 1620.25   6
   4  -3   4 30493.0 1616.02   6
  -4  -3  -4 30396.4 1571.70   5
  -5  -3  -4 176.855 177.109   5
   5   3   4-242.571 287.764   8
  -5   3  -4-144.997 347.920   8
  -5   3  -4-223.815 269.819   4
  -5  -3  -4-176.889 229.646   6
   5  -3   4-47.6643 316.382   4
   5  -3   4 289.401 186.179   6
   5   3   4 394.428 286.536   4
  -6   3  -4 31390.5 1714.29   8
  -6   3  -4 32388.3 1771.93   4
   6  -3   4 30120.0 1745.11   4
  -6  -3  -4 30080.6 1694.14   6
   6   3   4 29439.7 1636.80   4
  -6  -3  -4 30364.7 1572.40   5
   6   3   4 29955.1 1796.34   8
   7  -3   4 34031.7 1885.55   4
  -7  -3  -4 31262.7 1771.10   6
   7   3   4 30300.2 1708.97   4
   7   3   4 31982.4 1905.21   8
  -7   3  -4 30551.3 1716.37   8
  -7  -3  -4 31713.9 1592.08   5
  -8   3  -4 60856.5 2434.61   8
   8   3   4 59183.8 2603.90   8
   8  -3   4 64394.4 2641.04   4
  -8  -3  -4 59997.2 2455.43   6
   8   3   4 62988.6 2498.29   4
  -8  -3  -4 63307.8 2257.00   5
   9   3   4 55597.8 2569.61   8
   9  -3   4 54123.6 2466.13   4
   9   3   4 58259.0 2478.62   4
  -9  -3  -4 59880.7 2496.56   6
  -9  -3  -4 54646.7 2094.54   5
  -9   3  -4 56512.1 2361.84   8
  10   3   4 2874.73 648.127   8
 -10   3  -4 2324.24 599.254   8
 -10  -3  -4 3262.78 648.829   6
  10  -3   4 3090.78 672.757   4
 -10  -3  -4 2860.02 543.132   5
  11   3   4 75209.3 3050.97   8
  11  -3   4 82819.6 3536.79   7
 -11  -3  -4 77491.9 2969.54   6
  11  -3   4 78545.2 3131.21   4
 -11   3  -4 81380.3 2934.73   8
 -11  -3  -4 82466.3 2604.72   5
 -12  -3  -4 1294.59 414.493   5
  12   3   4 2022.41 606.859   8
 -12   3  -4 2175.33 560.984   8
  12  -3   4 2835.29 742.037   7
 -12  -3  -4 1378.05 530.451   6
  12  -3   4 1336.24 598.973   4
  13  -3   4 86019.3 3776.54   7
  13   3   4 81112.9 3276.44   8
 -13  -3  -4 84466.3 3225.39   6
 -13   3  -4 87453.9 3089.11   8
  13  -3   4 85047.5 3441.16   4
 -13  -3  -4 83854.8 2621.35   5
 -14  -3  -4 26772.9 1491.75   5
 -14  -3  -4 29160.5 1948.36   6
  14   3   4 25451.7 1883.71   8
  14  -3   4 29009.7 2294.09   7
  14  -3   4 26715.3 2024.90   4
 -14   3  -4 27749.2 1814.35   8
  15   3   4 47054.5 2543.45   8
  15  -3   4 48009.2 2978.53   7
 -15  -3  -4 45372.1 2518.47   6
  15  -3   4 46624.4 2139.32   2
 -15   3  -4 48215.4 2383.56   8
  15  -3   4 48059.2 2747.74   4
  16  -3   4 42742.6 2880.70   7
 -16  -3  -4 42491.4 2476.20   6
  16   3   4 39406.2 2339.05   8
  16  -3   4 41627.3 2601.97   4
 -16   3  -4 45050.7 2350.24   8
  16  -3   4 43255.6 2020.77   2
 -17   3  -4 2709.80 634.496   8
  17  -3   4 3928.95 927.131   7
  17  -3   4 3355.17 594.568   2
  17  -3   4 3409.60 886.834   4
 -17  -3  -4 3839.60 847.883   6
  18  -3   4 23298.1 2249.71   7
 -18  -3  -4 23929.4 1929.30   6
 -18   3  -4 24205.5 1749.82   8
  18  -3   4 27487.8 2245.12   4
 -19   3  -4 451.879 295.688   8
  19  -3   4 916.186 624.698   7
  19  -3   4 312.609 395.641   4
 -19  -3  -4 383.048 478.747   6
 -20   3  -4 16641.8 1527.73   8
  20  -3   4 15490.4 1830.24   4
  20  -3   4 15175.8 1893.73   7
 -20  -3  -4 17381.9 1791.37   6
 -21   3  -4 8204.50 1106.33   8
  21  -3   4 6562.44 1409.14   7
  21  -3   4 6691.06 1181.31   4
 -21  -3  -4 6497.81 1143.88   6
  22  -3   4-250.044 542.844   7
  22  -3   4 461.284 368.659   4
 -22  -3  -4-3.44714 467.248   6
  23  -3   4 12074.4 1689.76   3
  23  -3   4 12881.1 1905.78   4
 -23  -3  -4 10662.9 1574.74   6
  24  -3   4 1954.53 919.770   3
  23  -4  -4 1196.51 590.898   7
  22  -4  -4 26934.4 2680.89   4
  22  -4  -4 24624.0 2340.25   7
  21  -4  -4 2643.84 855.817   7
  21  -4  -4 3084.50 1073.83   4
  20  -4  -4 28056.0 2547.45   4
  20  -4  -4 25586.2 2259.58   7
 -19   4   4 21361.6 1618.87   8
  19  -4  -4 20657.5 2133.79   4
  19  -4  -4 18570.5 1901.97   7
 -18   4   4 3981.33 756.405   8
  18  -4  -4 3986.83 842.591   7
  18  -4  -4 4087.10 1017.42   4
 -17   4   4 40824.0 2265.77   8
  17  -4  -4 39230.8 2787.49   4
  17  -4  -4 34981.0 2445.55   7
 -16   4   4 142.396 221.999   8
  16  -4  -4-223.718 392.007   7
  16  -4  -4-363.216 334.672   4
  16   4  -4-225.485 180.097   8
  15   4  -4 23796.5 1444.50   8
 -15   4   4 24883.2 1781.48   8
  15  -4  -4 22877.7 1820.73   7
  15  -4  -4 22555.4 2031.03   4
  14   4  -4 14591.6 1166.38   8
 -14   4   4 14788.6 1421.85   8
  14  -4  -4 15696.1 1648.51   4
  14  -4  -4 10811.4 1226.28   7
 -13   4   4 30174.1 1955.63   8
  13  -4  -4 25436.3 1843.19   7
  13  -4  -4 25641.1 2056.47   4
  13   4  -4 27602.0 1553.22   8
  12   4  -4 68883.2 2464.48   8
  12  -4  -4 65929.5 3187.46   4
  12  -4  -4 60888.9 2758.15   7
 -12   4   4 66025.1 2876.62   8
  11   4  -4 6561.21 809.227   8
 -11   4   4 6118.43 964.102   8
  11  -4  -4 7244.71 950.956   7
  11  -4  -4 5534.38 928.170   4
 -11  -4   4 4196.11 299.522   5
 -10   4   4 58021.9 2682.25   8
  10  -4  -4 55419.6 2456.38   7
 -10  -4   4 49567.3 1313.04   5
  10  -4  -4 56236.7 2820.38   4
  10   4  -4 58012.9 2291.80   8
   9  -4  -4 42963.0 2415.60   4
   9  -4  -4 36651.4 1934.95   7
  -9  -4   4 38903.6 1318.03   5
  -9   4   4 42517.5 2292.65   8
   9   4  -4 39163.0 1886.95   8
  -8   4   4 35738.3 2118.53   8
   8  -4  -4 31461.9 2041.37   4
   8   4  -4 35393.8 1819.31   8
  -8  -4   4 31564.9 1301.27   5
  -7   4   4 83580.5 3203.21   8
   7  -4  -4 88170.6 3318.26   4
   7   4  -4 88901.4 2839.54   8
   6   4  -4 2961.22 595.181   8
   6  -4  -4 2582.51 648.491   4
  -6   4   4 2613.21 651.151   8
  -5   4   4 52549.1 2534.78   8
   5  -4  -4 55413.7 2534.57   4
   5   4  -4 56897.2 2324.47   8
  -4   4   4 10675.7 1192.77   8
   4  -4  -4 11482.3 1211.37   4
  -4  -4   4 11123.7 1225.31   4
   4   4  -4 12200.7 1117.50   8
   3  -4  -4 30508.4 1856.48   4
  -3  -4   4 31302.0 2008.00   4
   3   4  -4 31345.8 1746.75   8
  -3   4   4 33568.0 2052.73   8
  -2   4   4 34437.7 2068.26   8
   2  -4  -4 31944.7 1871.26   4
  -2  -4   4 32161.1 2037.97   4
   2   4  -4 34616.2 1859.87   8
   1  -4  -4 19083.0 1494.61   4
  -1  -4   4 16369.7 1488.02   4
  -1   4   4 16681.8 1479.91   8
   1   4  -4 17948.4 1370.94   8
   0   4   4 64804.8 2831.51   8
   0   4   4 67749.4 1998.52   7
   0  -4  -4 64307.4 2651.18   6
   0  -4  -4 65515.1 2686.05   4
   0  -4   4 71156.1 2953.58   4
   0  -4   4 67177.3 2470.95   6
   0   4  -4 67357.6 2624.47   8
   1   4   4 410.564 524.999   8
   1   4   4-1055.33 420.192   7
  -1  -4  -4 662.419 431.180   6
  -1   4  -4 834.339 455.468   8
   1  -4   4 362.826 435.392   4
  -1  -4  -4-807.268 506.188   4
   2   4   4 103725. 3628.44   8
  -2  -4  -4 108377. 3473.99   6
   2  -4   4 112045. 3678.16   4
  -2  -4  -4 110007. 3470.81   4
   2   4   4 108114. 2522.91   7
  -2   4  -4 110512. 3416.01   8
   3   4   4 57872.3 2722.56   8
   3  -4   4 64174.9 2803.25   4
   3   4   4 55383.4 1834.52   7
  -3  -4  -4 60651.5 2622.80   6
  -3  -4  -4 57869.3 2535.82   4
  -3   4  -4 59382.9 2543.03   8
   4  -4   4 45883.1 2420.72   4
  -4  -4  -4 43349.1 2236.65   6
   4   4   4 43909.3 2395.16   8
  -4   4  -4 42465.9 2181.17   8
  -5   4  -4 89076.3 3172.51   8
   5   4   4 84242.6 3318.55   8
  -5  -4  -4 92962.9 3257.89   6
   5  -4   4 93697.5 3477.94   4
  -6   4  -4 12731.5 1293.01   8
   6  -4   4 13179.4 1368.75   4
  -6  -4  -4 11734.9 1211.47   6
   6   4   4 10786.8 1240.14   8
  -6  -4  -4 11484.0 1082.79   5
   7  -4   4 76559.7 3206.60   4
  -7  -4  -4 75151.2 2968.02   6
   7   4   4 69699.4 3049.56   8
  -7  -4  -4 71298.9 2605.16   5
  -7   4  -4 72946.0 2919.29   8
  -8   4  -4 30813.5 1929.35   8
   8  -4   4 29633.4 2046.99   4
  -8  -4  -4 32030.2 1956.26   6
   8   4   4 28465.8 2005.70   8
  -8  -4  -4 28207.1 1631.76   5
   9   4   4 33907.6 2177.27   8
   9  -4   4 33162.3 2220.69   4
  -9  -4  -4 36278.7 2122.41   6
  -9   4  -4 37071.5 2130.87   8
  -9  -4  -4 35325.9 1813.05   5
  10   4   4 13568.2 1461.62   8
  10  -4   4 16601.5 1596.13   4
 -10  -4  -4 16591.6 1457.54   6
 -10   4  -4 17058.5 1472.58   8
 -10  -4  -4 14754.8 1188.22   5
 -11  -4  -4 670.604 322.714   5
 -11   4  -4 70.5691 354.872   8
  11   4   4 323.527 350.286   8
 -11  -4  -4 61.1950 202.367   6
  11  -4   4 52.4500 297.128   4
  12  -4   4 38069.7 2479.68   4
 -12  -4  -4 40513.0 2358.99   6
 -12  -4  -4 38552.3 1874.41   5
  12   4   4 37185.8 2390.26   8
 -12   4  -4 39108.6 2287.31   8
 -13   4  -4 4649.03 892.378   8
 -13  -4  -4 4069.62 652.483   5
  13   4   4 3441.94 736.220   8
 -13  -4  -4 4221.62 835.898   6
  13  -4   4 5484.39 1049.34   4
  14   4   4 30826.6 2203.59   8
 -14  -4  -4 35321.1 1785.93   5
  14  -4   4 33357.2 2404.39   4
 -14  -4  -4 34426.9 2262.10   6
 -14   4  -4 35382.6 2223.70   8
 -15  -4  -4 22521.9 1838.37   6
  15  -4   4 21331.0 1982.81   4
 -15  -4  -4 23814.1 1426.28   5
  15   4   4 20683.4 1820.05   8
 -15   4  -4 22617.0 1833.41   8
 -16   4  -4 7166.05 1128.66   8
  16   4   4 7009.80 1127.43   8
 -16  -4  -4 5972.65 1036.04   6
  16  -4   4 6042.07 1168.79   4
  17   4   4 42409.5 2666.40   8
 -17   4  -4 49454.3 2700.48   8
  17  -4   4 43303.3 2960.69   4
  17  -4   4 43912.8 3171.81   7
 -17  -4  -4 42968.9 2681.90   6
 -18   4  -4 3403.13 743.140   8
  18   4   4 3387.03 910.811   8
  18  -4   4 4871.32 1057.62   7
  18  -4   4 4027.25 1029.56   4
 -18  -4  -4 4032.07 819.339   6
 -19   4  -4 19312.5 1779.92   8
  19  -4   4 23153.9 2360.42   4
  19  -4   4 23042.2 2351.33   7
 -19  -4  -4 23583.7 2130.62   6
  20  -4   4 17671.6 1978.62   4
 -20  -4  -4 21478.8 2036.94   6
 -20   4  -4 20287.3 1858.29   8
 -21   4  -4 1283.93 461.621   8
  21  -4   4 2900.62 902.734   4
 -21  -4  -4 3303.47 917.637   6
  21  -5  -4 3769.65 976.890   7
  20  -5  -4 5101.40 1188.91   7
  19  -5  -4 1673.24 636.125   7
  19  -5  -4-494.047 618.010   4
 -18   5   4 2097.74 600.392   8
  18  -5  -4 2354.69 723.903   7
  18  -5  -4 2856.31 1033.58   4
 -17   5   4-319.847 254.364   8
  17  -5  -4-427.608 295.606   7
  17  -5  -4-294.912 452.428   4
 -16   5   4 8816.96 1352.15   8
  16  -5  -4 8731.79 1320.17   7
  16  -5  -4 10413.9 1506.44   4
  15   5  -4 5154.42 828.596   8
 -15   5   4 4653.19 961.076   8
  15  -5  -4 3969.74 827.791   7
  15  -5  -4 3232.31 934.102   4
  14   5  -4 4652.57 759.607   8
 -14   5   4 6367.32 1086.76   8
  14  -5  -4 3681.34 770.986   7
  14  -5  -4 5228.50 1149.02   4
  13   5  -4 3694.83 751.414   8
 -13   5   4 6074.62 1075.14   8
  13  -5  -4 4779.02 1086.19   4
  12   5  -4 3909.72 781.244   8
 -12   5   4 6084.87 1063.19   8
 -12  -5   4 3897.54 560.405   6
  12  -5  -4 5048.67 1078.98   4
 -11   5   4 7160.04 1117.44   8
  11  -5  -4 7815.94 1307.99   4
 -11  -5   4 6996.42 763.780   6
  11   5  -4 6186.86 912.902   8
 -10   5   4 2582.80 765.092   8
  10   5  -4 1837.41 573.277   8
 -10  -5   4 2642.09 533.375   6
  10  -5  -4 1700.67 688.978   4
   9   5  -4 6050.29 945.124   8
  -9   5   4 5630.82 1016.02   8
  -9  -5   4 7604.08 828.826   6
   9  -5  -4 8042.15 1186.73   4
   8   5  -4-171.200 383.906   8
  -8   5   4 569.198 454.147   8
  -8  -5   4-115.131 156.098   6
   8  -5  -4 144.076 362.755   4
   7   5  -4 6276.48 945.785   8
  -7   5   4 7146.45 1092.72   8
  -7  -5   4 7742.13 861.381   6
   7  -5  -4 7940.34 1152.95   4
   6   5  -4 827.735 431.863   8
  -6   5   4 988.432 435.534   8
   6  -5  -4 114.006 313.231   4
   5   5  -4 328.101 395.690   8
  -5   5   4 363.171 385.691   8
   5  -5  -4 92.5251 344.973   4
   4   5  -4 1786.29 553.313   8
  -4   5   4 1627.88 666.439   8
   4  -5  -4 1493.34 580.347   4
  -4  -5   4 2308.06 714.396   4
  -3   5   4 5844.47 1003.37   8
   3  -5  -4 5620.04 959.202   4
   3   5  -4 5842.69 935.719   8
  -3  -5   4 8109.00 1214.36   4
   2   5  -4 1295.58 529.467   8
  -2   5   4 913.245 556.230   8
   2  -5  -4 1115.49 640.165   4
  -2  -5   4 1431.78 613.009   4
  -1   5   4 22950.1 1943.41   8
   1  -5  -4 22781.8 1807.74   6
   1  -5  -4 20512.3 1797.74   4
  -1  -5   4 21142.3 1880.22   4
   1   5  -4 19803.0 1602.25   8
   0   5  -4 7198.86 991.882   8
   0   5   4 5909.48 789.124   7
   0   5   4 6543.43 1075.52   8
   0  -5  -4 5881.19 913.317   6
   0  -5  -4 5444.03 1041.79   4
   0  -5   4 5881.67 1035.05   4
   1  -5   4 28562.9 2160.46   4
  -1   5  -4 28419.7 1935.37   8
  -1  -5  -4 28799.8 2005.46   6
  -1  -5  -4 26126.1 2030.77   4
   1   5   4 28406.8 2128.17   8
   1   5   4 27044.0 1552.73   7
  -2  -5  -4 10401.0 1318.49   4
  -2  -5  -4 8728.55 1122.81   6
   2  -5   4 9359.90 1310.61   4
   2   5   4 8834.68 1271.59   8
  -2   5  -4 9281.70 1154.58   8
   3   5   4 888.865 480.289   8
  -3   5  -4 580.279 496.541   8
  -3  -5  -4 1460.84 489.965   6
   3  -5   4 450.091 388.584   4
  -3  -5  -4 656.602 452.645   4
  -4   5  -4 7120.25 1064.20   8
   4   5   4 7855.67 1230.54   8
  -4  -5  -4 6289.13 998.693   6
   4  -5   4 6248.39 1051.91   4
  -5   5  -4 6303.93 1046.55   8
  -5  -5  -4 6886.09 1010.71   6
   5   5   4 7119.44 1087.39   8
   5  -5   4 6897.06 1050.04   4
   6   5   4 13835.0 1532.90   8
  -6  -5  -4 14071.2 1426.57   6
   6  -5   4 14478.1 1590.97   4
  -6   5  -4 12134.3 1365.20   8
  -7  -5  -4 723.445 431.122   5
  -7   5  -4 1242.59 586.447   8
   7   5   4 721.656 470.474   8
  -7  -5  -4 1242.38 489.784   6
   7  -5   4 568.034 524.891   4
   8  -5   4 19172.3 1832.16   4
  -8  -5  -4 18893.9 1683.07   6
   8   5   4 17422.5 1735.79   8
  -8  -5  -4 17836.0 1443.82   5
  -8   5  -4 16982.9 1595.48   8
  -9  -5  -4-176.883 276.231   5
   9   5   4 1035.57 554.913   8
  -9   5  -4-405.774 462.525   8
  -9  -5  -4-280.803 334.279   6
   9  -5   4 334.359 435.285   4
 -10  -5  -4 7055.95 918.722   5
 -10  -5  -4 7913.33 1142.96   6
 -10   5  -4 7094.28 1121.21   8
  10  -5   4 5649.94 1060.14   4
  10   5   4 6157.34 1110.47   8
 -11  -5  -4 1049.49 466.528   5
 -11   5  -4 1485.30 697.141   8
  11   5   4 1382.33 526.332   8
 -11  -5  -4 778.971 432.399   6
  11  -5   4 1245.74 661.894   4
 -12  -5  -4 219.236 187.104   5
 -12   5  -4-292.578 505.479   8
 -12  -5  -4 514.763 566.004   6
  12  -5   4 1159.56 645.642   4
  12   5   4 1010.00 564.157   8
 -13   5  -4 2096.98 762.112   8
  13   5   4 1493.26 738.357   8
 -13  -5  -4 2121.68 586.800   6
  13  -5   4 2082.11 688.457   4
 -14   5  -4 4919.93 1092.16   8
  14   5   4 4874.43 997.223   8
 -14  -5  -4 4328.27 898.748   6
  14  -5   4 4645.23 1021.02   4
 -15   5  -4 1497.25 656.496   8
  15   5   4 427.282 470.619   8
 -15  -5  -4 2175.77 666.131   6
  15  -5   4 1657.64 606.369   4
 -16   5  -4 5325.29 1067.99   8
  16   5   4 5100.50 1034.80   8
 -16  -5  -4 4763.75 991.234   6
  16  -5   4 2892.51 936.225   4
 -17   5  -4 962.422 684.198   8
 -17  -5  -4 1186.77 457.556   6
  17   5   4 1472.83 694.976   8
  17  -5   4 1162.94 549.057   4
 -18   5  -4-54.5455 447.051   8
 -18  -5  -4-388.937 399.405   6
 -19   5  -4 7913.38 1348.08   8
 -17   6   4 12189.9 1661.35   8
 -16   6   4-223.358 467.179   8
 -15   6   4 10750.1 1615.79   8
  14   6  -4 9082.67 1231.59   8
 -14   6   4 6762.66 1246.21   8
  14  -6  -4 11028.3 1690.70   4
 -13   6   4 3350.78 858.457   8
  13   6  -4 5209.98 948.051   8
  13  -6  -4 4987.08 1151.20   4
  12   6  -4 8775.30 1275.08   8
 -12   6   4 8717.21 1436.92   8
  12  -6  -4 10094.2 1536.31   4
  11   6  -4 1668.95 701.643   8
 -11   6   4 1910.14 698.860   8
  11  -6  -4 1806.56 824.949   4
  10   6  -4 3651.56 791.875   8
 -10   6   4 4489.63 1030.25   8
  10  -6  -4 5210.85 1151.83   4
  -9  -6   4 301.238 308.596   6
   9   6  -4 126.594 230.812   8
  -9   6   4-60.1123 526.593   8
   9  -6  -4 241.390 387.857   4
   8   6  -4 220.351 525.024   8
  -8  -6   4 1348.36 402.892   6
   8  -6  -4 456.769 502.056   4
  -7   6   4 1392.39 750.138   8
  -7  -6   4 531.802 342.789   6
   7   6  -4 1775.24 693.980   8
   7  -6  -4 2035.63 843.983   4
  -6  -6   4 1616.64 546.156   6
   6   6  -4 3191.99 775.234   8
  -6   6   4 2366.46 777.910   8
   6  -6  -4 2061.55 751.491   4
   5   6  -4 4055.94 908.358   8
  -5   6   4 4278.23 1057.34   8
   5  -6  -4 4645.00 1006.39   4
   4   6  -4 2897.83 767.232   8
  -4   6   4 3407.26 1011.56   8
   4  -6  -4 2828.30 820.737   4
   3   6  -4 3034.32 767.988   8
  -3   6   4 3300.60 1014.40   8
   3  -6  -4 5691.62 1032.31   4
  -3  -6   4 5208.22 1076.96   4
   2  -6  -4 15106.3 1707.80   4
   2  -6  -4 13224.0 1562.43   6
  -2  -6   4 17122.3 1904.27   4
  -2   6   4 16926.6 1851.52   8
   2   6  -4 14742.3 1537.48   8
   1   6  -4 691.912 553.792   8
  -1   6   4 1860.56 681.778   8
  -1  -6   4 645.976 678.501   4
   1  -6  -4 371.628 459.823   6
   1  -6  -4 252.567 691.213   4
   0   6   4 8483.21 1319.08   8
   0   6  -4 9390.84 1306.05   8
   0  -6  -4 8580.46 1277.37   6
   0  -6  -4 9587.56 1454.84   4
   0  -6   4 9235.08 1436.18   4
  -1  -6  -4 18633.3 1807.07   6
   1  -6   4 17712.5 1927.64   4
  -1  -6  -4 18182.3 1898.15   4
  -1   6  -4 19647.0 1812.08   8
   1   6   4 15510.6 1769.01   8
   2   6   4 10649.1 1509.45   8
  -2  -6  -4 13580.2 1552.55   6
   2  -6   4 13504.3 1818.30   4
  -2  -6  -4 11686.9 1523.38   4
  -2   6  -4 13909.1 1584.59   8
   3   6   4 16472.7 1825.98   8
  -3  -6  -4 15488.5 1670.16   6
   3  -6   4 11555.5 1631.17   4
  -3   6  -4 14242.9 1576.16   8
   4   6   4 12643.3 1627.38   8
  -4  -6  -4 11464.8 1488.71   6
   4  -6   4 15503.0 1820.18   4
  -4   6  -4 11992.7 1495.87   8
   5   6   4 8151.07 1251.92   8
  -5   6  -4 7532.72 1187.84   8
  -5  -6  -4 5458.42 1019.47   6
   5  -6   4 5879.59 1294.50   4
  -6   6  -4 3402.82 849.710   8
   6   6   4 3399.71 968.247   8
  -6  -6  -4 2507.15 694.842   6
   6  -6   4 3256.09 1048.09   4
   7  -6   4 18570.5 2009.38   4
  -7  -6  -4 18964.6 1830.04   6
  -7   6  -4 23547.3 2081.56   8
   7   6   4 19478.3 1975.53   8
  -7  -6  -4 18964.8 1610.98   5
   8   6   4 1138.51 553.888   8
  -8   6  -4 806.227 535.651   8
  -8  -6  -4 1139.16 547.254   6
   8  -6   4-362.751 530.166   4
  -8  -6  -4 100.529 337.407   5
   9   6   4 10254.8 1501.53   8
  -9   6  -4 10267.0 1436.95   8
  -9  -6  -4 10918.9 1388.48   6
   9  -6   4 11434.5 1709.39   4
  -9  -6  -4 9715.35 1124.56   5
 -10   6  -4 2575.24 809.445   8
  10   6   4 2359.29 737.899   8
 -10  -6  -4 1136.53 491.659   6
  10  -6   4 1730.42 815.614   4
 -11   6  -4 2647.88 809.936   8
  11   6   4 2426.40 865.387   8
 -11  -6  -4 2808.81 845.317   6
  11  -6   4 2485.99 856.491   4
 -12   6  -4 3074.40 920.910   8
 -12  -6  -4 2041.29 735.671   6
  12  -6   4 2317.70 751.586   4
  12   6   4 3545.56 1015.88   8
 -13   6  -4 1486.85 784.692   8
  13   6   4 1787.23 756.951   8
 -13  -6  -4 1843.71 747.736   6
  13  -6   4 1013.09 583.971   4
 -14  -6  -4 491.236 471.227   6
  14   6   4 1753.68 691.567   8
  15   6   4 2485.04 764.967   8
  11   7  -4 30950.0 2452.77   8
  10   7  -4 396.006 343.681   8
   9   7  -4 15687.9 1717.80   8
   8   7  -4 13599.5 1609.57   8
   7   7  -4 7103.57 1163.87   8
   7  -7  -4 8283.42 1430.98   4
   6   7  -4 19950.4 2031.86   8
   6  -7  -4 29951.8 2675.45   4
   5   7  -4 451.912 571.776   8
   5  -7  -4 185.189 330.864   4
   4   7  -4 25557.0 2248.69   8
   4  -7  -4 30446.1 2713.76   4
   3   7  -4 12178.3 1580.99   8
   3  -7  -4 13820.2 1993.78   4
   2   7  -4 10318.4 1492.79   8
   2  -7  -4 11486.1 1708.07   4
  -2  -7   4 14391.4 1874.24   4
   1   7  -4 17777.7 1939.00   8
   1  -7  -4 21884.0 2288.43   4
  -1  -7   4 22520.1 2326.68   4
   0  -7  -4 240.941 720.362   4
   0  -7   4 1457.60 769.665   4
   1  -7   4 42679.1 3298.61   4
  -1  -7  -4 38993.6 3048.64   4
   2  -7   4 10001.2 1734.95   4
 -27   0   5-295.454 516.360   1
  26   0  -5-1064.81 641.623   4
 -26   0   5-736.837 683.020   1
 -25   0   5-515.452 549.471   1
 -24   0   5-515.241 674.312   1
 -23   0   5 753.085 583.651   1
 -22   0   5 225.943 540.821   1
 -21   0   5 19.2765 346.312   1
 -20   0   5-419.118 514.058   1
 -19   0   5-276.281 420.608   1
 -18   0   5 240.274 450.307   1
  18   0  -5-261.940 128.286   6
 -17   0   5-49.8136 363.380   1
  17   0  -5 11.6606 152.081   6
 -16   0   5 469.601 292.104   1
  16   0  -5-225.839 157.533   6
 -16   0   5 530.064 230.148   2
 -15   0   5-9.40924 376.597   1
  15   0  -5 27.2624 95.6228   6
 -15   0   5-55.0746 199.969   2
 -14   0   5 298.113 324.768   1
  14   0  -5-52.2312 123.640   6
 -14   0   5-319.371 233.983   2
  13   0  -5 115.441 85.4960   8
 -13   0   5-20.3273 212.160   2
 -13   0   5 56.7128 357.845   1
  13   0  -5-78.3633 141.207   6
 -12   0   5 214.798 221.362   2
  12   0  -5 79.3327 107.280   8
 -12   0   5 339.001 377.305   1
  12   0  -5-7.52769 108.910   6
 -11   0   5-21.6153 137.044   2
  11   0  -5-34.1848 110.391   8
 -11   0   5-382.947 346.250   1
  11   0  -5 104.458 181.192   2
  11   0  -5-52.0599 78.9332   6
  10   0  -5 218.383 143.932   8
  10   0  -5 437.550 214.616   2
 -10   0   5 42.2295 221.521   1
 -10   0   5 255.309 223.632   2
  10   0  -5-33.0341 90.9419   6
   9   0  -5 109.066 122.067   5
   9   0  -5 69.6426 93.3390   8
  -9   0   5-225.475 294.213   1
  -9   0   5 111.452 228.260   2
   9   0  -5-17.7384 34.5472   2
   8   0  -5 71.6450 181.962   5
  -8   0   5 303.171 226.175   2
   8   0  -5 47.3954 132.886   8
  -8   0   5 84.1688 239.375   1
   8   0  -5-51.9510 198.415   2
   8   0  -5 188.382 109.733   6
   7   0  -5 80.7236 178.338   5
  -7   0   5 178.733 237.039   2
  -7   0   5 67.3970 273.457   1
   7   0  -5 171.897 131.962   2
   7   0  -5 8.27899 75.7628   6
   7   0  -5 218.865 158.295   8
   6   0  -5-47.4874 149.657   5
  -6   0   5-62.0520 149.579   1
  -6   0   5-185.900 205.969   2
   6   0  -5-48.7858 153.398   8
   6   0  -5 95.9686 147.779   2
   6   0  -5-46.6961 78.3818   6
   5   0  -5-5.82114 119.444   5
  -5   0   5 46.7191 260.192   2
   5   0  -5 280.207 181.855   8
   5   0  -5 65.6025 183.382   2
   5   0  -5 33.4447 103.475   6
  -5   0   5 234.815 243.744   1
   4   0  -5 305.236 185.211   5
  -4   0   5-47.8590 216.030   2
   4   0  -5-57.4348 141.076   8
   4   0  -5 111.598 69.9772   6
  -4   0   5-9.75624 222.475   1
  -3   0   5-134.958 237.536   2
   3   0  -5 340.687 226.093   8
  -3   0   5-45.2148 129.474   6
   3   0  -5 39.9229 196.421   5
   3   0  -5 4.30278 61.4430   6
  -2   0   5-25.5792 154.642   5
   2   0  -5-1.01752 177.649   5
  -2   0   5 25.0775 231.406   2
   2   0  -5 17.1793 160.296   8
   2   0  -5-139.816 146.908   1
  -2   0   5 34.6173 111.718   6
   2   0  -5-254.328 150.162   6
   2   0  -5 26.3686 56.5318   4
  -1   0   5 113.509 206.654   2
  -1   0   5-253.718 193.159   5
   1   0  -5-136.356 215.324   1
   1   0  -5 9.58081 115.335   8
  -1   0   5 27.4012 133.807   6
   1   0  -5-33.7114 129.703   6
   0   0   5 75.8394 152.010   5
   0   0   5 165.098 224.444   2
   0   0  -5 173.692 247.551   8
   0   0  -5 107.982 191.285   1
   0   0   5 6.75092 97.9185   6
   0   0  -5 282.630 179.252   6
   1   0   5 13.4313 167.028   5
   1   0   5 34.8014 225.151   2
  -1   0  -5 3.90259 213.591   8
  -1   0  -5 30.5106 99.0576   7
   1   0   5 251.953 136.673   6
  -1   0  -5-22.5088 165.106   6
  -1   0  -5-106.712 148.112   1
   2   0   5-65.2446 159.545   5
   2   0   5-97.4298 239.182   2
  -2   0  -5-221.004 233.314   8
   2   0   5-54.0862 70.1386   6
  -2   0  -5 9.17505 159.111   6
  -2   0  -5 37.8133 136.014   7
   3   0   5 52.2300 114.003   5
  -3   0  -5-35.2619 195.089   8
  -3   0  -5 7.45714 135.070   2
   3   0   5 48.8791 75.1071   4
   3   0   5-138.919 147.666   6
  -3   0  -5 28.1472 130.921   6
   3   0   5-222.045 236.274   2
   4   0   5-96.1502 165.311   5
   4   0   5 182.412 241.547   2
  -4   0  -5-158.414 248.439   8
  -4   0  -5-19.8545 172.772   2
   4   0   5-14.6133 71.7419   4
   4   0   5-167.688 207.228   6
  -4   0  -5-149.122 174.676   6
   5   0   5 393.570 242.119   2
  -5   0  -5 144.631 201.553   8
  -5   0  -5-199.554 119.567   2
   5   0   5-70.3700 84.0099   4
   5   0   5 70.1462 182.500   7
   5   0   5 405.551 277.127   6
  -5   0  -5 271.782 227.968   6
   5   0   5 88.3573 174.612   5
   6   0   5 50.9836 182.619   2
   6   0   5 90.8011 241.075   3
   6   0   5-40.4575 192.277   7
   6   0   5-120.029 136.491   4
  -6   0  -5 4.95711 108.126   2
   6   0   5-29.0179 187.822   6
  -6   0  -5-194.758 214.100   6
  -6   0  -5 105.994 162.901   8
   6   0   5-246.087 171.667   5
   7   0   5 88.8341 89.4041   5
   7   0   5 160.810 192.900   2
  -7   0  -5 154.176 214.910   8
   7   0   5 462.766 286.582   3
   7   0   5 182.983 190.416   7
   7   0   5 36.3862 131.663   4
  -7   0  -5-69.2336 128.331   2
   7   0   5-57.0292 291.162   6
  -7   0  -5-45.9611 200.851   6
   8   0   5 118.783 186.190   2
  -8   0  -5 13.5751 216.754   8
   8   0   5-128.665 166.091   5
   8   0   5 122.489 141.137   4
  -8   0  -5 35.7130 182.979   2
   8   0   5-81.5711 206.293   6
  -8   0  -5 27.0022 196.964   6
   8   0   5-182.913 339.101   3
   9   0   5-86.0414 211.824   2
   9   0   5 26.5680 205.973   5
   9   0   5 65.6165 262.851   3
   9   0   5 168.378 189.863   4
  -9   0  -5-299.780 217.303   2
  -9   0  -5-1.61231 255.122   6
  -9   0  -5-220.061 215.484   8
  10   0   5 74.9245 205.624   2
 -10   0  -5 233.060 296.112   8
  10   0   5 377.054 383.604   3
  10   0   5 184.606 181.644   5
 -10   0  -5 187.165 205.285   6
  11   0   5 205.886 243.408   7
  11   0   5-347.778 328.210   3
  11   0   5 23.2636 213.229   2
 -11   0  -5-413.438 344.849   6
 -11   0  -5-165.214 209.457   8
  12   0   5-87.7399 309.132   3
  12   0   5 57.3467 278.087   4
 -12   0  -5 349.284 262.671   6
  12   0   5 224.167 239.981   2
  13   0   5-247.774 377.887   3
  13   0   5-72.6252 199.190   2
  13   0   5 169.359 182.485   4
 -13   0  -5 624.438 403.437   6
  14   0   5 125.318 278.315   4
 -14   0  -5-202.268 302.832   6
  14   0   5 135.915 393.516   3
  15   0   5-664.632 474.305   3
  15   0   5-90.9405 328.579   4
 -15   0  -5-539.329 384.713   6
  16   0   5-2.80672 353.267   3
  16   0   5 634.947 486.426   4
 -16   0  -5 32.4465 338.457   6
  17   0   5-370.074 432.439   3
  17   0   5 477.301 365.522   4
 -17   0  -5-340.869 548.297   6
  18   0   5 93.6127 328.258   3
  18   0   5 254.644 476.470   4
 -18   0  -5-329.680 408.291   6
  19   0   5-550.352 344.496   3
  19   0   5-45.6410 273.885   4
 -19   0  -5 50.1750 430.990   6
  20   0   5-183.808 314.944   3
  20   0   5 37.3825 351.274   4
 -20   0  -5 146.810 461.173   6
  21   0   5 769.342 409.473   3
  21   0   5-30.7664 243.814   4
 -21   0  -5-475.113 535.736   6
  22   0   5-49.4150 339.948   3
  22   0   5 521.828 400.371   4
 -22   0  -5 901.771 588.955   6
  23   0   5-366.773 352.484   4
  23   0   5 733.213 618.314   3
 -23   0  -5-14.7681 579.009   6
  24   0   5 262.561 481.296   3
  24   0   5 430.527 383.326   4
  25   0   5-440.349 374.774   4
 -27   1   5 582.912 531.622   1
  26  -1  -5 7024.73 1423.71   4
 -26   1   5 6235.60 1184.28   1
 -26  -1   5 4538.71 1235.98   1
  25  -1  -5 7338.79 1337.19   4
 -25   1   5 6961.51 1261.16   1
 -25  -1   5 9100.54 1652.95   1
  24  -1  -5 1382.10 627.247   4
 -24   1   5 63.0632 479.543   1
 -24  -1   5 471.957 635.011   1
 -23  -1   5 11595.8 1657.60   1
  23  -1  -5 10963.1 1556.52   4
 -23   1   5 10891.7 1452.16   1
 -22  -1   5 3942.07 947.045   1
  22  -1  -5 2942.92 792.653   4
 -22   1   5 1455.81 713.968   1
  21  -1  -5 27315.6 2224.10   4
 -21  -1   5 33229.2 2624.88   1
 -21   1   5 27260.0 2210.71   1
 -20  -1   5 14818.4 946.346   2
 -20   1   5 15446.2 1690.28   1
  20  -1  -5 16295.5 1729.52   4
 -20  -1   5 19738.1 2000.35   1
  19  -1  -5 30441.7 2210.04   4
 -19  -1   5 28466.2 2285.41   1
 -19  -1   5 28502.2 1337.59   2
 -19   1   5 29229.8 2174.19   1
  19   1  -5 22813.5 797.686   5
  18  -1  -5 49422.1 2729.65   4
 -18  -1   5 53875.9 3043.99   1
  18   1  -5 50213.8 1401.74   6
 -18  -1   5 56287.0 1922.92   2
  18  -1  -5 49320.4 2001.52   6
 -18   1   5 50770.7 2760.81   1
  18  -1  -5 51363.0 1833.78   2
  18   1  -5 45254.3 1169.20   5
 -17  -1   5 14131.4 1592.75   1
  17   1  -5 12755.5 662.808   6
 -17  -1   5 15036.4 1030.10   2
  17  -1  -5 13601.4 1023.05   6
  17  -1  -5 13328.4 990.876   2
 -17   1   5 13266.3 1471.38   1
  17   1  -5 11851.8 632.283   5
  17  -1  -5 13613.3 1353.26   4
  16  -1  -5 58232.6 2748.12   4
  16   1  -5 56426.9 1262.58   6
 -16  -1   5 55635.6 1581.74   3
 -16  -1   5 58223.5 2037.58   2
  16  -1  -5 57335.7 2026.79   6
 -16  -1   5 61636.6 3083.42   1
  16  -1  -5 57331.8 2035.38   2
 -16   1   5 57785.4 2809.10   1
  16   1  -5 58535.8 1403.49   5
  15  -1  -5 386.882 111.730   8
 -15  -1   5 739.433 301.553   2
 -15  -1   5 591.346 223.135   3
  15   1  -5 311.800 157.512   5
  15  -1  -5 768.858 254.819   2
  15  -1  -5 722.400 437.322   4
  15   1  -5 535.085 127.857   6
 -15  -1   5 526.843 410.073   1
  15  -1  -5 82.2201 185.472   6
 -15   1   5 385.274 455.994   1
 -14  -1   5 56573.7 1538.41   3
  14   1  -5 42758.4 737.795   8
  14   1  -5 50069.3 738.897   8
  14  -1  -5 57467.9 2535.35   4
  14   1  -5 50846.8 916.602   6
 -14  -1   5 63643.5 2968.83   1
  14  -1  -5 62089.2 2004.81   6
 -14  -1   5 60098.9 2101.20   2
  14  -1  -5 58791.3 2113.83   2
 -14   1   5 60081.2 2755.68   1
  14   1  -5 60411.7 1470.60   5
  14  -1  -5 57987.5 1362.36   8
  13   1  -5 32566.4 913.697   8
 -13   1   5 34472.7 1231.75   8
 -13  -1   5 35640.8 2167.75   1
  13  -1  -5 31783.9 1405.03   6
 -13  -1   5 34956.5 1614.13   2
  13  -1  -5 30265.9 1794.62   4
  13  -1  -5 33561.5 1614.09   2
 -13   1   5 33481.2 2015.86   1
  13   1  -5 35370.1 1142.60   5
  13  -1  -5 34234.0 1119.01   8
  13   1  -5 31114.9 801.673   8
 -13  -1   5 33120.6 1160.87   3
  12  -1  -5 7249.07 548.839   8
 -12   1   5 6285.77 567.874   8
  12  -1  -5 6408.40 818.557   4
 -12  -1   5 6809.15 970.195   1
  12  -1  -5 6536.91 628.459   6
 -12  -1   5 7590.28 797.975   2
  12  -1  -5 6769.38 725.437   2
  12   1  -5 6786.64 440.329   8
 -12   1   5 5808.09 885.629   1
  12   1  -5 6666.72 500.388   8
  12   1  -5 7028.68 528.215   5
 -11   1   5 18026.6 966.245   8
  11   1  -5 16130.3 795.116   8
  11  -1  -5 16325.9 1218.83   4
  11  -1  -5 16624.6 854.694   8
 -11  -1   5 17653.7 1435.06   1
  11  -1  -5 16067.3 1114.59   2
 -11  -1   5 17098.7 1149.27   2
  11   1  -5 15452.4 787.567   5
  10  -1  -5 2532.16 362.348   8
  10   1  -5 2386.09 349.385   8
  10  -1  -5 2124.39 429.739   2
 -10  -1   5 2416.14 509.341   2
  10   1  -5 2534.59 332.084   5
  10  -1  -5 2222.93 544.309   1
  10  -1  -5 2946.19 553.024   4
 -10  -1   5 3064.60 662.574   1
 -10   1   5 2232.82 401.586   8
   9  -1  -5 17411.6 919.937   8
   9  -1  -5 16938.8 1124.51   4
   9   1  -5 16166.8 824.521   5
  -9  -1   5 17196.4 1328.31   1
  -9   1   5 16905.6 979.696   8
   9  -1  -5 17179.9 1164.58   2
  -9  -1   5 17436.1 1177.07   2
   8  -1  -5 22349.0 1072.81   8
   8   1  -5 21276.1 962.591   5
  -8   1   5 21781.8 1122.86   8
   8  -1  -5 21969.5 1197.30   4
  -8   1   5 22975.0 1322.28   2
  -8  -1   5 22739.7 1477.08   1
   8  -1  -5 22391.5 1324.20   2
  -8  -1   5 21728.7 1290.58   2
   7  -1  -5 7433.80 655.688   8
  -7   1   5 8500.38 735.776   8
   7  -1  -5 7834.92 686.395   4
  -7   1   5 7916.97 818.489   2
  -7  -1   5 6685.91 793.069   1
   7  -1  -5 7772.62 787.420   2
  -7  -1   5 7252.97 788.472   2
   7   1  -5 7723.02 595.699   5
   6  -1  -5 115923. 2392.42   4
  -6  -1   5 106381. 2953.80   1
  -6   1   5 114412. 2943.62   2
  -6   1   5 111645. 2637.11   8
   6  -1  -5 114276. 2951.07   2
   6  -1  -5 110622. 2465.82   8
  -6  -1   5 111127. 2906.73   2
  -6  -1   5 112683. 2286.02   5
   6   1  -5 112078. 2286.00   5
  -5  -1   5 555.841 226.362   5
   5   1  -5 715.444 260.213   5
  -5  -1   5 456.677 317.292   1
   5  -1  -5 457.061 242.773   2
   5  -1  -5 522.784 210.453   8
  -5   1   5 774.393 325.123   8
  -5  -1   5 394.128 83.4278   6
  -5  -1   5 832.719 387.681   2
   5  -1  -5 483.872 228.376   4
   5  -1  -5 615.845 209.418   6
  -5   1   5 766.403 399.152   2
   5   1  -5 410.260 161.095   4
   4  -1  -5 197449. 3410.68   8
  -4   1   5 188785. 3534.09   8
  -4  -1   5 194482. 3657.52   1
   4  -1  -5 188767. 2579.18   4
  -4   1   5 194181. 3814.26   2
   4  -1  -5 189070. 2977.42   6
  -4  -1   5 178572. 1766.67   6
   4   1  -5 182457. 2874.44   4
   4   1  -5 176573. 1827.38   6
  -4  -1   5 188998. 3751.14   2
  -4  -1   5 193505. 3133.74   5
   4   1  -5 188955. 3064.03   5
   3  -1  -5 24140.3 1225.76   8
  -3   1   5 22624.0 1261.95   8
  -3  -1   5 21246.5 1170.45   1
   3  -1  -5 21508.9 799.340   4
  -3   1   5 24341.9 1369.43   2
   3  -1  -5 22852.2 1059.73   6
   3   1  -5 23100.2 965.908   4
  -3  -1   5 21394.9 710.118   6
   3   1  -5 21448.5 730.710   6
  -3  -1   5 23280.7 1345.87   2
  -3  -1   5 22716.5 1118.77   5
   3   1  -5 22067.1 1089.38   5
   2   1  -5 65204.8 1894.34   5
  -2  -1   5 69417.6 2003.52   1
   2  -1  -5 70089.4 2115.77   8
  -2   1   5 70151.5 2320.73   2
   2   1  -5 64840.3 1514.90   4
   2  -1  -5 64254.7 1787.50   6
   2  -1  -5 65523.3 1228.41   4
  -2  -1   5 63233.9 1347.89   6
   2   1  -5 66016.9 1415.49   6
  -2  -1   5 66224.1 2244.70   2
  -2  -1   5 64720.9 1919.68   5
  -1   1   5 193259. 3130.72   3
   1   1  -5 187040. 2454.99   4
  -1   1   5 197737. 3871.99   2
   1  -1  -5 170800. 1782.79   4
   1  -1  -5 191248. 3117.26   6
  -1  -1   5 179486. 2475.40   6
   1   1  -5 185176. 2573.61   6
   1  -1  -5 188280. 3558.79   8
  -1  -1   5 188895. 3769.02   2
  -1  -1   5 189382. 3144.34   1
  -1  -1   5 189189. 3373.93   5
   0   1   5 5217.99 579.844   3
   0   1   5 5453.38 582.916   6
   0  -1  -5 5128.89 634.551   8
   0   1  -5 5106.73 417.828   4
   0   1   5 7215.25 774.621   2
   0  -1  -5 5611.64 571.661   6
   0  -1   5 5018.36 456.825   4
   0  -1   5 5266.29 473.299   6
   0   1  -5 5318.01 505.343   6
   0   1   5 4324.44 271.307   4
   0  -1   5 5725.31 700.692   2
   0  -1   5 5754.36 542.995   1
   0  -1   5 5848.44 636.963   5
   1   1   5 188895. 3436.53   3
  -1  -1  -5 195672. 3756.29   8
  -1   1  -5 198971. 3493.65   7
   1   1   5 193124. 3842.50   2
   1   1   5 195491. 3339.50   6
   1  -1   5 196810. 2541.94   4
  -1  -1  -5 197389. 3318.58   6
   1  -1   5 183838. 2884.47   6
  -1   1  -5 187526. 2963.80   6
  -1   1  -5 191163. 2873.48   1
   1  -1   5 188884. 3733.09   2
  -1   1  -5 188461. 2409.11   4
   1  -1   5 192443. 3564.86   5
   2   1   5 31466.6 1480.30   3
  -2  -1  -5 32430.7 1559.02   8
  -2   1  -5 31114.6 1016.52   4
  -2   1  -5 32551.4 1436.09   7
   2   1   5 28943.5 738.565   4
   2   1   5 32825.7 1599.17   2
   2  -1   5 33967.9 1082.42   4
   2   1   5 30086.6 1362.69   6
  -2  -1  -5 30705.1 1362.11   6
   2  -1   5 30933.6 1268.62   6
  -2   1  -5 32754.1 1313.97   6
  -2   1  -5 32678.2 1125.98   1
   2  -1   5 31470.0 1547.35   2
   2  -1   5 32252.9 1510.90   5
   3   1   5 86691.9 2532.65   3
   3  -1   5 84216.3 1764.37   4
  -3  -1  -5 87098.4 2581.59   8
  -3   1  -5 80907.5 1704.15   4
  -3   1  -5 84279.0 2319.01   7
   3   1   5 88390.2 2599.04   2
   3   1   5 78739.8 1382.60   4
   3   1   5 83082.9 2308.36   6
  -3  -1  -5 84293.3 2322.54   6
   3  -1   5 80982.6 2140.44   6
  -3   1  -5 84915.3 1715.27   1
  -3   1  -5 78587.6 2143.74   6
   3  -1   5 79566.5 2434.54   2
   3   1   5 85955.1 2443.45   5
   3  -1   5 83351.2 2489.72   5
  -4  -1  -5 71537.4 2397.47   8
  -4   1  -5 69689.1 1669.62   4
   4   1   5 70231.2 2380.97   3
  -4   1  -5 71227.2 2170.10   7
   4  -1   5 69452.7 1684.89   4
   4   1   5 73381.9 2377.81   2
  -4   1  -5 70209.5 1463.27   1
   4   1   5 69436.0 1443.88   7
   4   1   5 72208.2 2212.03   6
   4   1   5 65696.4 1418.18   4
  -4  -1  -5 72823.3 2221.43   6
   4  -1   5 66924.4 2038.61   6
  -4   1  -5 70178.1 2123.21   6
   4  -1   5 76294.6 2426.71   5
   4  -1   5 68181.4 2257.18   2
   4   1   5 71603.7 2266.33   5
   5   1   5 2644.22 464.403   5
   5  -1   5 2278.29 430.846   5
  -5  -1  -5 3041.82 537.892   8
   5   1   5 3503.81 617.307   3
   5   1   5 3860.23 646.478   8
   5   1   5 3377.42 378.647   7
  -5   1  -5 2600.48 273.940   1
   5   1   5 3066.69 528.164   2
   5  -1   5 2981.42 512.244   2
   5   1   5 3078.27 483.067   6
   5  -1   5 2768.47 382.487   4
   5  -1   5 2849.63 485.333   6
  -5   1  -5 2969.81 520.498   6
   5   1   5 2483.94 325.129   4
   6   1   5 47189.4 2096.51   3
  -6   1  -5 44641.5 1020.92   1
   6  -1   5 47222.8 1560.15   4
   6   1   5 48461.1 1477.08   7
   6   1   5 48641.7 1921.25   6
   6  -1   5 46641.9 1854.49   6
  -6   1  -5 48865.9 1935.94   6
  -6  -1  -5 51055.6 2084.26   8
   6  -1   5 47549.7 1882.04   2
   6   1   5 47464.3 1893.83   5
   6  -1   5 50668.8 2062.62   5
  -7   1  -5 5689.44 350.511   1
  -7  -1  -5 7119.65 777.233   8
   7   1   5 5542.07 775.567   3
   7  -1   5 5653.91 606.954   4
   7   1   5 6853.12 764.972   6
   7  -1   5 6619.56 761.396   6
  -7   1  -5 6517.57 768.610   6
   7  -1   5 6305.01 694.410   2
   7   1   5 7041.64 761.969   5
  -7  -1  -5 6299.72 753.601   5
   7  -1   5 6254.65 751.556   5
   8   1   5 35339.6 1943.63   3
  -8  -1  -5 37373.1 1841.23   8
   8  -1   5 36522.7 1840.35   5
   8  -1   5 35588.1 1512.05   4
   8  -1   5 37705.2 1895.90   7
  -8  -1  -5 35433.6 1691.28   5
  -8  -1  -5 36491.5 1790.86   6
   8  -1   5 35890.2 1738.94   6
  -8   1  -5 38002.4 1834.58   6
   8  -1   5 34043.0 1604.35   2
   8   1   5 35845.4 1696.92   5
  -8   1  -5 31151.4 764.094   1
  -9  -1  -5 16450.0 1194.79   5
   9   1   5 18056.1 1448.36   3
   9  -1   5 20560.2 1459.50   7
  -9  -1  -5 17304.9 1273.41   8
  -9  -1  -5 17193.0 1280.72   6
  -9   1  -5 15670.1 1256.35   6
   9  -1   5 14996.6 1062.84   2
  -9   1  -5 13535.9 506.255   1
   9   1   5 16961.9 1204.60   5
  10   1   5 16355.9 1435.23   3
 -10  -1  -5 17316.8 1270.13   8
  10  -1   5 14767.4 1276.47   7
 -10  -1  -5 14706.8 1232.90   6
 -10   1  -5 16689.0 1317.73   6
  10  -1   5 16012.7 1097.17   2
  10   1   5 16333.7 1181.41   5
  11   1   5 26088.4 1831.84   3
  11  -1   5 23080.5 1411.12   4
  11  -1   5 25721.1 1721.42   7
 -11  -1  -5 23535.6 1592.08   6
 -11   1  -5 24460.8 1631.98   6
  11  -1   5 25739.7 1378.03   2
  11   1   5 24565.9 1474.34   5
  12   1   5 369.645 273.228   3
  12  -1   5 105.057 172.977   2
  12  -1   5 48.2443 272.210   4
 -12  -1  -5 172.438 280.390   6
 -12   1  -5 20.3395 337.485   6
  12  -1   5 298.071 256.599   7
  13   1   5 14150.5 1445.34   3
  13  -1   5 12980.9 1167.88   4
  13  -1   5 13357.8 1384.27   7
 -13  -1  -5 13249.7 1277.24   6
  13  -1   5 13090.2 977.508   2
 -13   1  -5 14493.5 1364.27   6
 -13   1  -5 11176.9 527.143   1
  14  -1   5 68793.3 2754.69   4
  14  -1   5 78618.7 3294.82   7
  14   1   5 76839.2 3378.34   3
  14  -1   5 76607.6 2292.97   2
 -14  -1  -5 74878.7 3067.97   6
 -14   1  -5 75344.9 3128.23   6
  15  -1   5 6902.30 1010.38   3
 -15   1  -5 4710.74 405.333   1
  15  -1   5 5182.21 626.739   2
  15  -1   5 5994.77 892.170   4
 -15  -1  -5 6049.76 914.684   6
  15  -1   5 5708.69 1026.41   7
 -15   1  -5 6489.55 1038.29   6
  15   1   5 5452.84 967.927   3
  16   1   5 79581.3 3626.37   3
  16  -1   5 77941.4 2189.75   2
  16  -1   5 74221.5 3064.68   4
 -16   1  -5 63605.5 1459.89   1
  16  -1   5 76380.4 3455.47   7
 -16  -1  -5 72667.9 3216.85   6
  16  -1   5 73705.3 3398.48   3
 -16   1  -5 76221.1 3353.13   6
  17   1   5 569.076 455.885   3
  17  -1   5 831.908 514.391   3
  17  -1   5 366.949 376.932   7
  17  -1   5-490.168 411.124   4
 -17  -1  -5-285.875 329.295   6
 -17   1  -5 44.4149 374.303   6
  17  -1   5-74.8485 189.990   2
  18  -1   5 54611.6 3119.11   3
  18  -1   5 48010.7 2646.94   4
  18  -1   5 50699.9 3014.20   7
 -18  -1  -5 51963.5 2875.55   6
 -18   1  -5 53156.0 2978.11   6
  19  -1   5 7534.34 1197.37   7
  19  -1   5 7666.55 1128.70   4
 -19  -1  -5 9306.56 1215.79   6
  19  -1   5 8099.44 1308.23   3
 -19   1  -5 10300.8 1359.27   6
  20  -1   5 25603.8 2092.68   4
  20  -1   5 26826.0 2309.56   7
 -20  -1  -5 27410.8 2188.04   6
  20  -1   5 31941.3 2482.96   3
 -20   1  -5 27648.7 2324.75   6
  21  -1   5 12186.5 1627.64   3
  21  -1   5 12853.2 1671.02   7
 -21  -1  -5 12622.3 1622.25   6
  21  -1   5 11570.7 1428.05   4
 -21   1  -5 12251.9 1563.23   6
  22  -1   5 13403.9 1729.32   7
 -22  -1  -5 13105.6 1629.58   6
  22  -1   5 9591.01 1391.49   4
 -22   1  -5 16250.5 1837.55   6
  22  -1   5 13619.1 1753.56   3
  23  -1   5 10701.2 1658.75   3
  23  -1   5 9719.44 1400.36   4
 -23  -1  -5 7969.68 1401.89   6
 -23   1  -5 9749.24 1471.41   6
  23  -1   5 9366.86 1538.57   7
  24  -1   5-446.265 537.129   3
  24  -1   5 760.469 585.686   7
  24  -1   5-462.685 526.842   4
  24   1   5 1419.15 740.021   4
  25  -1   5 5887.04 1286.27   4
  25   1   5 8700.66 1439.42   4
  25  -2  -5 23366.7 2401.26   4
 -25  -2   5 27069.1 2708.91   1
  24  -2  -5 9560.55 1458.37   4
 -24  -2   5 12347.9 1848.13   1
  23  -2  -5 1604.40 579.422   4
 -23  -2   5 1026.64 599.701   1
  22  -2  -5 16048.4 1775.92   4
 -22  -2   5 19397.8 2167.04   1
 -21  -2   5 530.686 511.000   1
  21  -2  -5 473.624 460.886   4
  20  -2  -5 17549.4 1805.02   4
 -20  -2   5 19444.9 1257.53   2
 -19  -2   5 5588.06 732.579   2
  19  -2  -5 5267.19 981.320   4
 -19  -2   5 7015.46 1281.38   1
  18  -2  -5 15853.0 1658.54   4
 -18  -2   5 20992.0 1361.76   2
 -18   2   5 17516.8 976.649   8
 -18  -2   5 20385.9 2031.29   1
  17  -2  -5 57627.0 2955.79   4
  17  -2  -5 57947.7 2246.08   2
 -17  -2   5 62697.1 2354.83   2
 -17   2   5 62199.4 1892.14   8
  16  -2  -5 487.924 205.289   8
  16   2  -5 405.456 127.837   8
 -16   2   5 485.670 236.054   8
  16  -2  -5 307.505 259.384   2
 -16  -2   5 426.713 334.102   2
  16  -2  -5-83.9210 417.136   4
  16   2  -5 377.255 100.019   8
 -16  -2   5 873.895 420.266   1
  15   2  -5 48493.8 1207.18   8
  15  -2  -5 50593.5 2582.49   4
  15  -2  -5 46819.4 1597.77   8
 -15   2   5 50834.0 1809.07   8
  15  -2  -5 47046.1 2061.09   2
 -15  -2   5 48153.1 2120.77   2
 -15  -2   5 55132.0 2998.51   1
  14  -2  -5 71416.3 2974.66   4
  14  -2  -5 73902.9 2597.37   2
  14  -2  -5 74615.8 2611.59   6
 -14  -2   5 78157.9 2690.78   2
 -14  -2   5 82084.6 3564.15   1
  14  -2  -5 74044.9 2048.71   8
  14   2  -5 77756.5 1650.96   8
  13   2  -5 12934.0 720.961   8
  13  -2  -5 13398.4 1295.81   4
  13  -2  -5 12874.4 1115.25   2
 -13  -2   5 14205.4 1482.54   1
 -13  -2   5 13571.3 1168.77   2
  13  -2  -5 12072.4 868.112   8
  12  -2  -5 153366. 4045.84   4
  12  -2  -5 153831. 3734.94   2
 -12  -2   5 158176. 3843.35   2
  12   2  -5 156645. 2554.99   8
  12  -2  -5 151344. 3008.21   8
  11  -2  -5 2701.23 480.796   8
  11  -2  -5 2481.70 490.710   2
  11  -2  -5 3109.50 609.044   4
 -11  -2   5 2430.40 592.311   2
  11   2  -5 2634.45 410.551   8
  10  -2  -5 100812. 2526.11   8
  10  -2  -5 99747.1 3023.49   4
  10  -2  -5 96444.5 2974.81   2
  10   2  -5 104249. 2221.92   8
 -10  -2   5 103996. 3155.86   2
   9  -2  -5 16526.2 694.808   3
   9  -2  -5 18333.3 1102.84   8
   9   2  -5 18657.9 983.009   8
   9  -2  -5 17851.8 1257.83   4
   9  -2  -5 17403.6 1283.14   2
   9   2  -5 17119.2 1271.57   4
  -9  -2   5 18729.3 1361.77   2
   8  -2  -5 31178.6 1026.48   3
   8  -2  -5 32420.2 1473.22   8
   8  -2  -5 33337.6 1634.03   4
   8  -2  -5 33856.7 1775.35   2
   8   2  -5 34142.9 1739.20   4
  -8  -2   5 33853.7 1161.51   5
  -8  -2   5 35130.7 1838.24   2
   8  -2  -5 36245.6 1961.85   1
   8   2  -5 32714.2 1318.53   8
   7  -2  -5 77290.4 1711.38   3
   7  -2  -5 85440.3 2490.26   4
   7  -2  -5 88795.5 2868.76   2
   7   2  -5 84670.4 2638.23   4
   7  -2  -5 90360.1 3043.27   1
  -7  -2   5 81123.3 1893.77   5
   7  -2  -5 85693.6 2424.98   8
   6  -2  -5 33926.9 1212.24   3
   6  -2  -5 37917.2 1594.02   4
   6  -2  -5 38259.0 1882.57   2
   6   2  -5 40041.4 1755.78   4
  -6  -2   5 33755.6 715.338   6
   6  -2  -5 37822.8 1622.39   8
  -6  -2   5 37828.3 1352.18   5
   5  -2  -5 271083. 4374.74   8
   5  -2  -5 250475. 3444.52   3
   5  -2  -5 274374. 4057.15   4
   5  -2  -5 274474. 5016.60   2
   5   2  -5 281124. 4477.50   4
  -5  -2   5 259970. 2386.07   6
  -5  -2   5 279484. 4894.83   1
  -5  -2   5 270592. 3741.69   5
  -5   2   5 259964. 3886.26   4
   4  -2  -5 13773.5 1004.50   8
  -4   2   5 12843.6 850.487   4
   4  -2  -5 12500.5 596.559   7
   4  -2  -5 12991.9 866.589   4
   4   2  -5 12307.5 937.819   4
   4  -2  -5 13676.2 1147.64   2
  -4  -2   5 13088.7 619.278   6
  -4  -2   5 12147.8 1009.05   1
   4  -2  -5 12359.3 828.010   3
  -4  -2   5 13586.1 885.985   5
   3  -2  -5 145214. 3243.41   8
  -3  -2   5 140575. 2932.89   5
  -3   2   5 131737. 2589.65   4
   3  -2  -5 122082. 1534.78   7
   3  -2  -5 136462. 2663.14   4
   3  -2  -5 142567. 3129.56   6
   3   2  -5 142065. 3009.02   4
  -3  -2   5 127091. 2073.26   6
   3  -2  -5 123650. 2691.20   3
  -3  -2   5 143065. 3195.28   1
   2  -2  -5 45627.1 1844.35   8
  -2   2   5 42113.1 1410.75   4
   2   2  -5 44049.6 1647.83   4
   2  -2  -5 41796.6 1446.01   4
   2  -2  -5 43973.5 1760.92   6
  -2  -2   5 46632.1 1742.62   4
  -2  -2   5 40789.2 1265.87   6
  -2  -2   5 46103.4 1744.57   1
   2  -2  -5 40854.0 1593.15   3
  -2  -2   5 45896.0 1736.70   5
   1  -2  -5 19697.7 1228.39   8
   1   2  -5 18508.0 1057.97   4
   1  -2  -5 17125.0 911.675   4
  -1  -2   5 19061.2 1122.84   4
  -1  -2   5 18961.7 1078.01   1
  -1  -2   5 17706.7 901.633   6
   1  -2  -5 18928.6 1167.90   6
   1  -2  -5 18537.7 1107.55   3
  -1   2   5 17411.5 905.653   4
  -1  -2   5 20935.6 1205.68   5
   0  -2  -5 111657. 2935.50   8
   0  -2  -5 108781. 2798.20   3
   0   2   5 107720. 2205.24   4
   0   2  -5 117674. 2596.35   4
   0  -2   5 110395. 2389.70   1
   0  -2  -5 113431. 2834.56   6
   0  -2  -5 107395. 2203.07   4
   0  -2   5 118659. 2722.07   4
   0  -2   5 102171. 2273.67   6
   0  -2   5 117005. 2914.41   5
  -1  -2  -5 40226.5 1791.79   8
  -1  -2  -5 41863.6 1759.07   6
  -1   2  -5 40893.3 1554.10   4
   1   2   5 37494.1 1306.96   4
   1  -2   5 42281.0 1621.29   4
  -1  -2  -5 37884.9 1341.22   4
   1  -2   5 37815.0 1446.90   6
  -1  -2  -5 37477.8 1685.23   3
   1  -2   5 37550.3 1307.59   1
   1  -2   5 41272.3 1799.79   5
   2  -2   5 38472.6 1779.89   5
   2  -2   5 33902.0 1135.33   1
  -2  -2  -5 34336.9 1684.14   8
  -2   2  -5 35070.7 1465.45   4
   2   2   5 35272.2 1292.47   4
  -2   2  -5 36908.4 1804.10   7
   2  -2   5 37455.6 1530.35   4
  -2  -2  -5 35274.7 1637.49   6
   2  -2   5 34275.2 1462.87   6
  -2  -2  -5 34131.1 1672.56   3
   3  -2   5 77224.9 2563.31   5
  -3  -2  -5 74465.3 2550.19   3
  -3   2  -5 81981.2 2699.87   7
   3  -2   5 77763.0 2232.46   4
   3   2   5 78946.3 2481.52   6
  -3  -2  -5 70486.0 2530.53   2
  -3  -2  -5 76844.4 2438.51   6
  -3   2  -5 78047.9 2175.06   4
   3  -2   5 73836.4 2218.68   6
   3   2   5 70755.5 1882.84   4
  -3   2  -5 75671.4 2263.78   6
   3  -2   5 71571.8 1472.31   1
  -3  -2  -5 74942.7 2439.68   5
  -3  -2  -5 75664.3 2510.90   8
   4  -2   5 20008.2 1350.56   5
  -4  -2  -5 19929.2 1351.55   3
  -4  -2  -5 22537.8 1403.74   8
   4   2   5 20675.5 1470.73   8
  -4   2  -5 20828.1 1157.39   4
  -4   2  -5 21936.7 1429.30   7
   4  -2   5 20144.4 1169.79   4
   4   2   5 19365.8 1030.67   4
  -4  -2  -5 19737.3 1333.16   2
   4  -2   5 18912.0 1175.30   6
  -4   2  -5 19626.9 1226.69   6
   4   2   5 22894.5 1384.01   6
  -4  -2  -5 20839.3 1318.25   5
  -5  -2  -5 146322. 3768.12   3
   5   2   5 140906. 3797.93   8
  -5  -2  -5 143959. 3540.75   8
  -5   2  -5 141728. 3077.83   4
  -5   2  -5 150699. 3716.60   7
   5   2   5 137388. 2808.48   4
  -5  -2  -5 132716. 3471.38   2
   5  -2   5 140785. 3312.84   6
  -5   2  -5 138869. 3323.69   6
  -5  -2  -5 143828. 3463.69   6
   5  -2   5 137943. 3528.38   2
  -5  -2  -5 141203. 3366.01   5
   5   2   5 140417. 3473.62   6
  -6  -2  -5 3628.28 626.830   2
  -6   2  -5 5210.44 643.004   4
  -6  -2  -5 4775.52 703.515   8
   6   2   5 4146.29 705.830   8
  -6  -2  -5 5193.48 713.547   6
   6  -2   5 5136.08 759.312   2
   6  -2   5 3893.23 625.902   6
  -6   2  -5 4624.81 678.290   6
   6   2   5 3566.26 519.921   4
  -6  -2  -5 4637.51 663.314   5
   7   2   5 141256. 3893.79   8
  -7   2  -5 142559. 3307.88   4
   7   2   5 137510. 3063.61   4
  -7  -2  -5 138014. 3533.04   2
  -7  -2  -5 137745. 3560.72   6
  -7   2  -5 142867. 3620.95   6
  -7  -2  -5 145141. 3451.92   5
   7  -2   5 147242. 3627.53   2
   8   2   5 49375.0 2351.98   8
  -8  -2  -5 49347.2 2190.38   6
  -8  -2  -5 47689.6 2089.69   2
   8   2   5 46643.2 1858.88   4
  -8   2  -5 49753.9 2218.67   6
   8  -2   5 48371.1 2098.93   2
  -8  -2  -5 50568.6 2071.03   5
   9  -2   5 103119. 3541.95   7
  -9  -2  -5 94558.0 3086.41   6
  -9  -2  -5 94783.7 2915.40   2
   9   2   5 92347.3 2721.17   4
  -9   2  -5 98345.4 3210.37   6
   9   2   5 91263.1 3231.83   8
   9  -2   5 100469. 3019.97   4
   9  -2   5 94298.1 2909.88   2
  -9  -2  -5 101497. 2958.75   5
  10   2   5 94095.4 3309.45   8
  10  -2   5 111202. 3776.54   7
  10  -2   5 107870. 3233.05   4
 -10  -2  -5 108502. 3399.14   6
 -10  -2  -5 103320. 3034.66   2
  10   2   5 96741.0 2887.78   4
 -10   2  -5 107491. 3458.11   6
  10  -2   5 105971. 3071.68   2
 -10  -2  -5 111514. 3123.65   5
  11   2   5 28942.1 1877.49   8
  11  -2   5 35680.8 1944.93   4
  11  -2   5 33706.7 2152.34   7
 -11  -2  -5 30585.5 1881.77   6
 -11  -2  -5 30052.9 1629.64   2
 -11   2  -5 33244.6 1997.65   6
  11  -2   5 35565.9 1791.74   2
 -11  -2  -5 32076.1 1710.68   5
 -12  -2  -5 61974.4 2376.34   5
  12  -2   5 62604.7 2647.92   4
  12  -2   5 65733.6 3078.04   7
 -12  -2  -5 68597.8 2855.61   6
 -12  -2  -5 57416.5 2262.24   2
 -12   2  -5 65545.7 2878.47   6
  12  -2   5 64056.7 2380.13   2
 -13  -2  -5 3333.35 576.536   2
  13  -2   5 4722.59 943.614   7
  13  -2   5 4157.70 658.460   2
  13  -2   5 3329.03 655.532   4
 -13  -2  -5 4045.80 743.092   6
 -13   2  -5 4615.73 824.096   6
  14  -2   5 31056.6 2229.66   7
 -14  -2  -5 30283.1 2018.06   6
 -14  -2  -5 26304.9 1498.61   2
 -14   2  -5 30033.9 2067.73   6
  14  -2   5 30222.4 1603.50   2
  14  -2   5 28162.9 1897.21   4
  15  -2   5 32071.2 2336.24   7
 -15  -2  -5 30805.1 2097.31   6
 -15   2  -5 30927.2 2194.07   6
  15  -2   5 31901.9 1628.57   2
  15  -2   5 31176.2 2073.72   4
  16  -2   5 10670.8 1276.60   4
  16  -2   5 12095.4 1522.77   7
 -16  -2  -5 12888.0 1436.83   6
  16  -2   5 13477.8 1028.29   2
 -16   2  -5 13151.6 1461.27   6
  17  -2   5 34989.8 2312.52   4
  17  -2   5 35631.6 2633.16   7
 -17  -2  -5 37697.2 2430.16   6
  17  -2   5 38547.1 1707.71   2
 -17   2  -5 37957.9 2495.29   6
  18  -2   5 952.335 483.915   7
  18  -2   5 1366.92 540.542   4
 -18  -2  -5 526.406 478.480   6
 -18   2  -5 457.636 449.234   6
  19  -2   5 22743.3 2091.16   3
  19  -2   5 22909.7 2221.35   7
 -19  -2  -5 22557.7 1995.44   6
  19  -2   5 20740.6 1916.84   4
  20  -2   5 14870.3 1783.69   3
  20  -2   5 15014.7 1718.87   4
  20  -2   5 16235.3 1927.87   7
 -20  -2  -5 17156.9 1814.84   6
  21  -2   5 4953.02 1110.57   3
  21  -2   5 4215.93 1118.77   7
  21  -2   5 5104.91 1030.62   4
 -21  -2  -5 4284.59 888.681   6
  22  -2   5 39862.1 2950.87   3
  22  -2   5 31804.4 2559.29   4
  22  -2   5 34806.6 2888.34   7
 -22  -2  -5 41170.5 2836.66   6
  23  -2   5 1416.28 584.951   3
  23  -2   5 2657.78 814.445   4
 -23  -2  -5 1321.17 575.789   6
  24  -2   5 17678.8 1998.92   4
  24  -3  -5 4267.60 1195.71   4
 -23  -3   5 3924.86 1245.60   1
  23  -3  -5 6290.90 1278.15   4
  22  -3  -5 735.317 567.480   4
 -22  -3   5 851.192 870.531   1
  21  -3  -5 7971.02 1372.72   4
 -21  -3   5 8813.50 1540.69   1
  20  -3  -5 3681.77 937.385   4
  19  -3  -5 2797.84 786.583   4
 -19  -3   5 3615.10 708.865   2
 -18   3   5 6105.66 731.974   8
 -18  -3   5 7354.82 944.229   2
  18  -3  -5 6443.67 1158.87   4
 -17   3   5 380.701 318.065   8
 -17  -3   5 730.174 492.240   2
  17  -3  -5 266.287 217.429   4
  16   3  -5 9526.31 743.358   8
 -16   3   5 8040.70 910.367   8
  16  -3  -5 8859.23 1261.14   4
 -16  -3   5 7828.19 1017.75   2
  15   3  -5 3829.38 531.490   8
 -15   3   5 3786.22 673.087   8
  15  -3  -5 2437.45 753.413   4
 -15  -3   5 3886.90 751.974   2
  14   3  -5 1902.14 381.371   8
  14  -3  -5 1958.81 565.518   4
 -14   3   5 1941.45 539.794   8
 -14  -3   5 1482.78 176.242   6
  14  -3  -5 1486.14 439.902   8
  13  -3  -5 30999.2 2062.19   4
 -13   3   5 32188.4 1807.61   8
  13  -3  -5 30139.6 1591.36   8
  13   3  -5 33429.9 1454.83   8
  12  -3  -5 3215.59 573.005   8
  12   3  -5 2975.23 492.223   8
 -12   3   5 2713.09 586.574   8
 -12  -3   5 2334.15 229.958   6
  12  -3  -5 2682.13 689.435   4
 -11   3   5 44669.6 2128.98   8
  11   3  -5 42378.1 1677.69   8
  11  -3  -5 42592.6 2272.71   4
  11  -3  -5 40766.7 1953.93   7
 -11  -3   5 37848.2 872.186   6
 -10  -3   5 670.157 177.667   5
  10   3  -5 731.083 347.358   8
 -10   3   5 277.862 322.250   8
  10  -3  -5 943.624 392.970   7
 -10  -3   5 764.926 165.532   6
  10  -3  -5 1266.92 427.301   4
  -9   3   5 12251.3 1147.39   8
   9  -3  -5 11966.3 1154.41   4
   9  -3  -5 10153.8 914.895   7
  -9  -3   5 11474.8 541.134   6
  -9  -3   5 10432.2 643.181   5
   9   3  -5 10695.5 897.207   8
  -8   3   5 7165.53 888.649   8
   8  -3  -5 6887.95 890.451   4
   8  -3  -5 5810.83 666.283   7
  -8  -3   5 6686.66 459.166   6
  -8   3   5 5430.35 768.754   4
  -8  -3   5 5615.91 442.869   6
  -8  -3   5 6357.70 549.993   5
   8   3  -5 6966.71 773.541   8
  -7   3   5 11296.9 1099.19   8
   7   3  -5 13240.2 1015.53   8
  -7   3   5 10746.9 1000.47   4
   7  -3  -5 12762.6 1125.57   4
   7  -3  -5 10827.2 830.190   7
  -7  -3   5 10935.8 656.941   6
  -7  -3   5 11247.7 782.213   5
   6   3  -5 41148.7 1754.67   8
   6   3  -5 44447.6 2121.29   4
   6  -3  -5 41669.1 1938.95   4
  -6   3   5 41950.8 2097.64   8
  -6  -3   5 39467.9 1284.07   6
  -6   3   5 41221.9 1901.21   4
   6  -3  -5 42708.2 1538.33   7
  -6  -3   5 39984.8 1531.88   5
  -5  -3   5 623.285 253.997   5
   5   3  -5 767.035 365.042   8
  -5   3   5 844.936 422.593   8
  -5   3   5 404.963 249.093   4
   5  -3  -5 854.948 338.319   4
  -5  -3   5 646.026 225.948   6
   5   3  -5 782.681 360.227   4
  -4   3   5 31281.9 1824.47   8
   4   3  -5 29401.3 1681.97   4
  -4   3   5 27597.2 1500.90   4
   4  -3  -5 30344.0 1589.44   4
  -4  -3   5 26222.9 1169.16   6
   4   3  -5 27163.8 1470.66   8
  -4  -3   5 28345.4 1410.52   5
  -3  -3   5 7124.62 744.358   5
  -3   3   5 6599.23 903.249   8
   3   3  -5 6651.37 844.867   4
   3  -3  -5 5872.18 746.705   4
   3  -3  -5 7908.05 880.888   6
  -3  -3   5 5634.28 769.525   4
  -3   3   5 6482.06 728.522   4
  -3  -3   5 5723.56 596.768   6
   3   3  -5 6482.06 795.364   8
  -2   3   5 9100.30 866.962   4
  -2   3   5 9466.71 1018.17   8
   2  -3  -5 10130.1 993.280   6
   2   3  -5 10066.5 954.808   8
   2   3  -5 10558.8 1017.63   4
   2  -3  -5 10643.7 921.877   4
  -2  -3   5 10062.5 1013.80   4
  -2  -3   5 8768.34 727.290   6
   1   3  -5 23800.5 1454.36   4
  -1   3   5 21807.8 1551.45   8
   1  -3  -5 22794.2 1455.30   6
   1  -3  -5 21010.0 1266.65   4
  -1  -3   5 23381.4 1501.36   4
  -1  -3   5 20892.5 1159.56   6
  -1   3   5 22672.8 1340.78   4
   1   3  -5 23334.8 1415.82   8
   0   3   5 1895.04 541.466   8
   0  -3  -5 1284.15 386.402   3
   0  -3  -5 1512.34 477.528   6
   0   3   5 450.039 339.607   4
   0   3  -5 848.709 291.489   4
   0  -3   5 1023.97 334.214   6
   0  -3  -5 497.672 363.579   4
   0  -3   5 513.825 304.587   4
  -1  -3  -5 27966.8 1646.49   3
   1   3   5 30285.2 1835.39   8
  -1   3  -5 31979.2 1663.15   4
   1   3   5 31505.9 1543.02   4
  -1  -3  -5 31991.6 1749.23   6
   1  -3   5 32538.2 1740.65   4
  -1  -3  -5 29707.5 1518.94   4
   1  -3   5 28922.6 1466.92   6
  -2  -3  -5 14688.4 1236.02   3
   2   3   5 14264.4 1282.03   8
  -2   3  -5 16192.7 1214.88   4
   2   3   5 16836.8 1163.25   4
  -2  -3  -5 14638.9 1197.57   6
   2  -3   5 16382.2 1246.93   4
  -2  -3  -5 14807.9 1089.13   4
   2  -3   5 15481.8 1120.51   6
   3  -3   5 14118.8 1109.40   6
   3   3   5 12490.8 529.639   7
   3   3   5 14692.4 1098.40   4
   3  -3   5 15818.4 1241.65   4
  -3   3  -5 15064.9 1203.54   4
  -3  -3  -5 17548.0 1318.45   6
   3  -3   5 15916.1 831.825   1
   3   3   5 14049.7 1304.25   8
  -3  -3  -5 15351.0 1217.29   5
   4   3   5 7446.04 982.448   8
  -4   3  -5 7334.68 839.716   4
   4  -3   5 6487.78 467.883   1
   4   3   5 7139.42 803.052   4
   4  -3   5 6667.84 878.519   4
  -4  -3  -5 6713.59 838.123   6
   4  -3   5 6129.63 759.256   6
  -4  -3  -5 6792.62 833.744   5
  -5  -3  -5 2461.40 529.324   5
   5   3   5 3196.90 688.805   8
  -5   3  -5 3654.78 574.670   4
  -5  -3  -5 2490.94 593.076   6
   5  -3   5 3078.46 625.794   4
   5   3   5 2562.79 528.227   4
   5  -3   5 2599.79 233.208   1
   6   3   5 4167.29 776.422   8
  -6   3  -5 5279.77 759.729   4
  -6  -3  -5 4647.57 769.714   6
   6  -3   5 4535.45 747.056   4
   6   3   5 5201.36 737.686   4
  -6  -3  -5 4712.21 717.018   5
  -7  -3  -5 4008.07 671.537   5
   7   3   5 4303.05 765.016   8
  -7  -3  -5 4181.23 743.186   6
   7  -3   5 4724.24 787.163   4
   7   3   5 5359.23 740.169   4
   8  -3   5 32220.1 1903.44   4
   8   3   5 30902.2 1741.22   4
  -8  -3  -5 29434.6 1819.57   6
   8   3   5 30630.2 2025.32   8
  -8  -3  -5 33822.7 1798.88   5
   9   3   5 22203.0 1745.29   8
   9  -3   5 25279.0 1714.30   4
   9   3   5 23542.7 1582.60   4
  -9  -3  -5 21557.9 1622.18   6
  -9  -3  -5 24864.2 1553.48   5
  10   3   5 16198.6 1517.46   8
  10  -3   5 14357.0 1333.69   4
 -10  -3  -5 17476.1 1462.39   6
 -10  -3  -5 15651.5 1243.31   5
  11   3   5 34714.5 2209.82   8
  11  -3   5 37675.5 2190.80   4
 -11  -3  -5 37115.8 2159.98   6
 -11  -3  -5 35484.2 1854.40   5
 -12  -3  -5 1400.04 426.831   5
  12   3   5 832.670 492.904   8
  12  -3   5 129.636 216.346   2
 -12  -3  -5 1361.44 520.099   6
  12  -3   5 950.329 373.870   4
 -13  -3  -5 16664.2 1300.67   5
  13  -3   5 18001.0 1584.69   4
  13  -3   5 20918.3 1987.13   7
  13   3   5 15935.6 1567.10   8
 -13  -3  -5 16514.5 1551.29   6
  13  -3   5 17055.3 1366.45   2
 -14  -3  -5 5422.36 769.732   5
  14   3   5 4066.56 855.248   8
  14  -3   5 4627.07 967.106   7
  14  -3   5 3212.33 646.162   2
  14  -3   5 5115.43 961.643   4
 -14  -3  -5 3951.61 819.959   6
 -14   3  -5 4944.52 853.207   8
 -15   3  -5 1594.98 560.000   8
  15   3   5 2547.53 628.504   8
  15  -3   5 3373.96 957.754   7
  15  -3   5 2066.02 554.838   2
  15  -3   5 1838.06 606.277   4
 -15  -3  -5 2688.22 743.173   6
  16  -3   5 7391.80 1300.43   7
 -16   3  -5 7408.20 1014.87   8
  16  -3   5 6755.57 1114.68   4
 -16  -3  -5 8115.19 1220.75   6
  16  -3   5 8434.04 959.523   2
 -17   3  -5 650.962 465.806   8
  17  -3   5 684.966 595.245   7
  17  -3   5-348.455 312.435   4
 -17  -3  -5 52.8303 402.651   6
  18  -3   5 1578.13 798.366   7
 -18   3  -5 1769.82 623.084   8
  18  -3   5 2239.86 675.643   4
 -18  -3  -5 2713.95 760.998   6
 -19   3  -5 618.364 309.335   8
  19  -3   5-704.339 532.921   7
  19  -3   5 332.101 251.137   4
 -19  -3  -5-656.503 535.900   6
 -20   3  -5 196.583 339.848   8
  20  -3   5 862.614 652.332   7
  20  -3   5 1516.37 627.202   4
 -20  -3  -5-189.032 548.502   6
 -21   3  -5 3175.99 855.570   8
  21  -3   5 4506.60 1055.35   7
  21  -3   5 3910.84 909.988   4
 -21  -3  -5 2506.32 909.865   6
  22  -3   5-57.8327 454.086   3
 -22  -3  -5-222.954 495.956   6
  23  -4  -5 3707.34 912.373   7
  22  -4  -5 4338.58 1024.48   7
  21  -4  -5 1625.18 612.730   7
  21  -4  -5 676.013 451.443   4
  20  -4  -5 972.687 478.393   7
  20  -4  -5 1271.52 567.966   4
  19  -4  -5 557.103 355.057   7
 -19  -4   5-125.541 547.903   2
  19  -4  -5 864.641 478.554   4
 -18   4   5 328.430 304.451   8
  18  -4  -5-727.614 485.897   7
  18  -4  -5 275.656 360.227   4
 -18  -4   5-607.668 575.343   2
 -17   4   5 4136.22 804.529   8
  17  -4  -5 4072.93 911.958   7
  17  -4  -5 3429.14 856.443   4
  16   4  -5 1045.15 373.858   8
 -16   4   5 968.122 475.243   8
  16  -4  -5 1401.97 478.444   7
  16  -4  -5 270.012 355.901   4
  15   4  -5 397.279 334.340   8
 -15   4   5 891.968 521.041   8
  15  -4  -5 1591.70 478.321   7
  15  -4  -5 646.055 473.805   4
  14   4  -5 5437.11 707.772   8
 -14   4   5 4832.09 892.468   8
  14  -4  -5 4116.33 777.662   7
  14  -4  -5 3700.54 962.287   4
  13   4  -5 493.818 257.823   8
 -13   4   5-400.830 460.419   8
 -13  -4   5 141.495 87.2975   6
  13  -4  -5-125.260 335.470   4
  12   4  -5 12470.0 1079.66   8
 -12   4   5 12843.8 1344.05   8
  12  -4  -5 10866.3 1365.59   4
 -12  -4   5 11791.9 725.743   6
  12  -4  -5 11801.8 1234.03   7
 -11   4   5 4194.37 764.786   8
  11  -4  -5 3690.83 642.615   7
  11   4  -5 2837.05 585.187   8
 -11  -4   5 3447.31 405.649   6
  11  -4  -5 2856.04 688.956   4
  10  -4  -5 19123.5 1659.36   4
  10  -4  -5 17561.3 1368.83   7
 -10  -4   5 19128.6 965.618   6
 -10   4   5 20029.0 1658.31   8
  10   4  -5 19071.6 1339.72   8
  -9   4   5 9009.74 1166.18   8
   9  -4  -5 8929.28 1149.66   4
   9  -4  -5 8075.73 905.128   7
  -9  -4   5 9025.96 692.940   6
  -9  -4   5 8455.59 665.888   5
   9   4  -5 8241.48 918.835   8
  -8  -4   5 17122.8 961.446   6
   8   4  -5 15889.9 1252.16   8
   8  -4  -5 15861.3 1453.77   4
  -8  -4   5 15262.8 962.368   5
  -8   4   5 17513.7 1532.27   8
   7  -4  -5 13281.9 1320.34   4
  -7   4   5 14454.3 1403.33   8
   7   4  -5 12753.7 1156.65   8
  -7  -4   5 12205.2 929.858   5
  -6   4   5 13109.1 1337.67   8
   6  -4  -5 12112.9 1254.36   4
  -6  -4   5 13786.1 1028.66   5
   6   4  -5 14546.1 1204.90   8
  -5   4   5 16961.0 1524.78   8
   5  -4  -5 14279.7 1360.82   4
  -5  -4   5 14679.7 1039.25   6
   5   4  -5 16663.6 1323.67   8
   4   4  -5 4974.40 762.921   8
  -4   4   5 6630.31 945.560   8
   4  -4  -5 6321.36 926.737   4
  -4  -4   5 5733.48 657.433   6
  -3   4   5 1722.61 644.002   8
   3   4  -5 1783.98 554.649   8
  -3  -4   5 1487.46 366.925   6
   3  -4  -5 913.219 390.066   4
  -3  -4   5 1890.70 601.686   4
   2   4  -5 2837.78 652.941   8
  -2   4   5 3022.41 733.220   8
   2  -4  -5 2167.55 589.680   6
  -2  -4   5 3093.67 542.306   6
   2  -4  -5 3302.64 692.519   4
  -2  -4   5 3424.57 758.223   4
   1  -4  -5 11108.7 1165.23   6
   1  -4  -5 12085.9 1174.72   4
  -1  -4   5 13302.0 1347.21   4
  -1  -4   5 9731.83 971.008   6
  -1   4   5 9543.38 1180.25   8
   1   4  -5 13002.5 1217.93   8
   0   4  -5 411.895 438.510   8
   0   4   5 715.087 381.387   8
   0  -4  -5-547.529 350.868   6
   0  -4   5 322.339 192.281   6
   0  -4  -5-85.8257 375.362   4
   0  -4   5-508.996 547.527   4
  -1  -4  -5 1043.64 429.536   4
   1   4   5 2490.84 603.978   8
  -1  -4  -5 2188.31 599.034   6
   1  -4   5 2369.01 612.258   4
  -1   4  -5 2297.26 637.364   8
  -2   4  -5 1463.43 579.346   8
   2   4   5 1274.16 518.553   8
   2   4   5 803.580 291.977   7
  -2  -4  -5 1116.79 419.710   6
   2  -4   5 1522.70 532.626   4
  -2  -4  -5 1079.24 364.934   4
   3   4   5 21172.5 1740.76   8
   3   4   5 22410.8 1003.51   7
  -3  -4  -5 22453.3 1667.78   6
   3  -4   5 23817.6 1762.54   4
  -3   4  -5 21774.0 1600.05   8
  -4   4  -5 5737.24 906.786   8
   4   4   5 5772.95 989.654   8
   4   4   5 5111.11 526.754   7
  -4  -4  -5 5996.41 915.867   6
   4  -4   5 6029.29 925.425   4
  -4  -4  -5 4053.63 734.919   5
  -5   4  -5 35918.2 2095.87   8
   5   4   5 38945.2 2346.06   8
   5  -4   5 40371.8 2298.12   4
  -5  -4  -5 37382.8 2149.92   6
  -5  -4  -5 38904.0 2058.88   5
   6   4   5 10126.7 1255.23   8
   6  -4   5 10762.3 1263.81   4
  -6  -4  -5 9009.88 1072.34   6
   6  -4   5 8777.34 498.655   1
  -6  -4  -5 7843.04 960.900   5
  -6   4  -5 10147.1 1150.78   8
   7   4   5 23433.5 1906.67   8
   7  -4   5 26310.5 1939.90   4
  -7  -4  -5 24167.3 1766.02   6
  -7   4  -5 23671.2 1723.98   8
  -7  -4  -5 23069.1 1585.30   5
  -8  -4  -5 204.229 373.408   5
  -8   4  -5 922.450 510.518   8
   8   4   5 1731.62 636.847   8
  -8  -4  -5 1407.58 540.229   6
   8  -4   5 753.987 476.194   4
  -9   4  -5 16635.6 1515.55   8
   9   4   5 13393.9 1473.04   8
   9  -4   5 17487.3 1647.18   4
  -9  -4  -5 15212.5 1494.60   6
  -9  -4  -5 14392.8 1271.19   5
 -10  -4  -5 5835.97 827.857   5
 -10   4  -5 7337.69 1019.85   8
  10   4   5 6861.46 1106.32   8
 -10  -4  -5 6845.22 1033.61   6
  10  -4   5 6934.77 1053.74   4
  11  -4   5 16119.6 1614.70   4
 -11  -4  -5 15734.4 1556.92   6
 -11   4  -5 11446.0 1311.39   8
  11   4   5 13627.6 1476.50   8
 -11  -4  -5 14081.6 1277.30   5
  12   4   5 5190.52 1032.15   8
 -12   4  -5 6212.97 994.739   8
 -12  -4  -5 6548.10 1041.95   6
  12  -4   5 5401.76 987.528   4
 -12  -4  -5 4728.33 782.340   5
 -13  -4  -5 960.579 447.379   5
 -13   4  -5 1737.59 538.790   8
  13   4   5 1287.79 518.336   8
 -13  -4  -5 1688.25 588.530   6
  13  -4   5 1468.92 510.588   4
 -14  -4  -5 7821.82 967.352   5
  14   4   5 7309.87 1172.17   8
 -14   4  -5 8775.22 1109.00   8
 -14  -4  -5 7900.21 1151.67   6
  14  -4   5 6538.06 1170.99   4
 -15  -4  -5 330.804 305.603   5
 -15   4  -5 141.716 500.297   8
  15   4   5-515.744 359.390   8
  15  -4   5-176.961 299.947   2
 -15  -4  -5-398.111 505.644   6
  15  -4   5 16.6203 402.136   4
 -16   4  -5 1811.19 696.754   8
  16   4   5 1314.42 639.623   8
  16  -4   5 2004.44 625.744   2
 -16  -4  -5 1488.96 589.900   6
  16  -4   5 1197.63 693.115   4
  17   4   5 2552.70 729.530   8
 -17  -4  -5 2532.05 759.424   6
  17  -4   5 3556.85 881.494   4
 -17   4  -5 3469.47 922.341   8
 -18   4  -5 4921.07 978.295   8
  18   4   5 4480.43 971.132   8
  18  -4   5 4340.39 991.527   4
 -18  -4  -5 4857.27 1028.86   6
 -19   4  -5 167.431 312.669   8
  19  -4   5 846.227 518.164   4
 -19  -4  -5 87.1650 435.500   6
  20  -4   5 639.213 591.665   4
 -20  -4  -5 1378.49 603.208   6
 -20   4  -5 1782.81 570.283   8
  21  -5  -5 18137.8 2045.97   7
  20  -5  -5 4474.44 981.871   7
  19  -5  -5 10692.1 1514.95   7
  19  -5  -5 12279.8 1836.69   4
  18  -5  -5 27227.1 2540.02   4
  18  -5  -5 22739.2 2079.63   7
 -17   5   5 918.816 481.684   8
  17  -5  -5 260.863 448.327   7
  17  -5  -5 1027.86 479.814   4
  16  -5  -5 36785.9 2556.12   7
 -16   5   5 35908.4 2489.57   8
  15   5  -5-23.3809 215.426   8
  15  -5  -5 1275.80 525.091   7
 -15   5   5 803.968 463.506   8
  15  -5  -5 743.511 516.115   4
  14   5  -5 25008.7 1711.64   8
 -14   5   5 24656.5 2143.21   8
  14  -5  -5 25727.0 2313.47   4
  13   5  -5 19088.7 1513.81   8
 -13   5   5 20894.4 1928.09   8
  13  -5  -5 21355.4 2055.70   4
  12   5  -5 7577.35 998.212   8
 -12   5   5 6907.62 1137.42   8
  12  -5  -5 8879.96 1291.37   4
  11   5  -5 38787.4 2155.02   8
 -11   5   5 42037.8 2652.31   8
  11  -5  -5 43443.4 2814.53   4
  10   5  -5-504.471 337.063   8
 -10  -5   5 62.0624 211.576   6
  10  -5  -5-37.6884 130.485   4
  -9   5   5 15501.1 1646.15   8
   9  -5  -5 16935.1 1711.62   4
  -9  -5   5 15499.2 1078.35   6
   9   5  -5 18945.0 1541.72   8
  -8   5   5 31607.0 2325.38   8
  -8  -5   5 35098.6 1638.45   6
   8  -5  -5 29903.8 2238.97   4
   8   5  -5 31527.2 1966.64   8
   7   5  -5 471.382 390.359   8
   7  -5  -5 741.834 552.352   4
  -7   5   5 784.319 547.014   8
  -6   5   5 42155.4 2646.38   8
   6  -5  -5 46119.6 2684.45   4
   6   5  -5 44903.8 2368.89   8
  -5   5   5 620.524 437.807   8
   5   5  -5 380.898 325.665   8
   5  -5  -5 293.301 497.860   4
  -4   5   5 32663.4 2331.20   8
   4  -5  -5 36736.8 2327.85   4
   4   5  -5 39149.2 2234.81   8
  -3   5   5 23732.2 2004.77   8
   3  -5  -5 25244.1 1927.17   6
   3  -5  -5 22038.7 1846.52   4
  -3  -5   5 24151.4 2031.94   4
   3   5  -5 24852.2 1828.17   8
  -2   5   5 28638.7 2197.51   8
   2   5  -5 28736.7 1953.57   8
   2  -5  -5 28523.7 2076.56   6
   2  -5  -5 29216.7 2097.64   4
  -2  -5   5 32087.7 2381.74   4
  -1   5   5 75969.2 3576.24   8
   1  -5  -5 67734.5 3161.29   6
   1  -5  -5 64472.8 3091.45   4
  -1  -5   5 73944.6 3511.44   4
   1   5  -5 71309.3 3072.55   8
   0   5  -5 5012.26 955.568   8
   0   5   5 5890.87 1070.92   8
   0  -5  -5 6369.74 1021.69   6
   0  -5   5 5614.89 1087.36   4
   0  -5  -5 4367.92 938.442   4
   1   5   5 77429.7 3602.80   8
  -1  -5  -5 69215.3 3177.91   6
   1  -5   5 77105.3 3548.52   4
  -1  -5  -5 73095.4 3265.76   4
  -1   5  -5 76317.4 3218.91   8
  -2   5  -5 6871.37 1031.61   8
   2   5   5 9269.12 1284.16   8
  -2  -5  -5 7464.82 1091.94   6
   2  -5   5 5428.87 1120.83   4
  -2  -5  -5 6573.93 1013.91   4
   3   5   5 50690.9 2941.42   8
  -3  -5  -5 48840.1 2672.89   6
   3  -5   5 51770.3 2952.58   4
  -3   5  -5 50692.8 2675.95   8
   4   5   5 41102.9 2666.16   8
  -4  -5  -5 43694.6 2556.59   6
   4  -5   5 43755.9 2713.94   4
  -4   5  -5 42837.8 2506.40   8
  -5   5  -5 6665.38 1033.86   8
  -5  -5  -5 6424.20 1023.04   6
   5   5   5 7109.68 1097.97   8
  -5  -5  -5 4717.89 870.828   5
   5  -5   5 7026.64 1181.13   4
  -6   5  -5 41504.9 2503.68   8
   6  -5   5 45670.1 2814.10   4
  -6  -5  -5 41486.6 2507.82   6
   6   5   5 41370.2 2717.58   8
  -6  -5  -5 40606.6 2285.53   5
  -7  -5  -5 3428.18 768.029   5
   7   5   5 3263.63 812.262   8
  -7   5  -5 4678.73 907.022   8
  -7  -5  -5 2381.48 755.830   6
   7  -5   5 3571.86 808.643   4
   8   5   5 18621.9 1869.56   8
  -8  -5  -5 20164.8 1791.09   6
  -8   5  -5 19786.8 1789.49   8
   8  -5   5 17265.2 1785.31   4
  -8  -5  -5 17976.4 1497.84   5
   9   5   5 12825.4 1588.13   8
   9  -5   5 12876.3 1580.96   4
  -9  -5  -5 14634.3 1530.09   6
  -9  -5  -5 12609.6 1291.65   5
  -9   5  -5 14599.2 1548.93   8
 -10  -5  -5 7562.47 1000.94   5
 -10   5  -5 6869.65 1160.09   8
  10   5   5 7759.69 1229.85   8
 -10  -5  -5 6582.38 1082.37   6
  10  -5   5 5947.49 1128.01   4
  11   5   5 13305.6 1691.08   8
  11  -5   5 17225.6 1805.04   4
 -11  -5  -5 16843.4 1724.51   6
 -11   5  -5 17041.6 1743.88   8
 -11  -5  -5 18253.0 1516.74   5
 -12  -5  -5-303.521 374.056   5
 -12   5  -5-173.473 493.285   8
  12   5   5 422.112 484.022   8
 -12  -5  -5 98.2550 379.217   6
  12  -5   5 139.979 408.764   4
  13  -5   5 29827.9 2485.23   4
 -13  -5  -5 33295.9 2397.57   6
  13   5   5 27060.3 2361.32   8
 -13   5  -5 30982.9 2323.50   8
  14   5   5 18644.7 2022.99   8
  14  -5   5 21742.3 2109.58   4
 -14  -5  -5 21524.3 2027.38   6
 -14   5  -5 18824.4 1830.08   8
 -15   5  -5 9460.97 1326.16   8
  15   5   5 9724.00 1493.27   8
 -15  -5  -5 12047.6 1512.93   6
  15  -5   5 12035.1 1614.31   4
  16   5   5 26905.8 2396.24   8
  16  -5   5 29823.5 2614.77   4
 -16  -5  -5 29343.2 2389.33   6
 -16   5  -5 27681.7 2307.67   8
 -17   5  -5 241.648 464.382   8
  17   5   5-585.737 497.003   8
 -18   5  -5 31481.9 2460.42   8
 -17   6   5 13669.6 1806.18   8
 -16   6   5-1277.89 631.364   8
 -15   6   5 26852.3 2466.05   8
 -14   6   5 6494.79 1211.84   8
  14  -6  -5 6978.66 1348.48   4
  13   6  -5 5846.61 942.378   8
 -13   6   5 5713.53 1164.99   8
  13  -6  -5 8932.13 1562.46   4
  12   6  -5 19422.6 1768.95   8
 -12   6   5 19457.5 2046.15   8
  12  -6  -5 20264.6 2192.50   4
  11   6  -5 2295.02 671.833   8
 -11   6   5 3719.65 1011.33   8
  11  -6  -5 3003.64 885.805   4
  10   6  -5 12426.8 1387.84   8
 -10   6   5 11758.9 1602.40   8
  10  -6  -5 14154.9 1818.05   4
   9   6  -5 932.264 509.010   8
  -9   6   5 201.840 440.524   8
   9  -6  -5-184.856 291.598   4
   8   6  -5 8218.88 1118.04   8
  -8   6   5 9000.51 1487.29   8
   8  -6  -5 8162.87 1268.03   4
   7   6  -5 21799.8 1870.96   8
  -7   6   5 22655.1 2148.22   8
   7  -6  -5 21564.0 2088.97   4
  -6   6   5-143.972 486.924   8
   6   6  -5 321.021 429.492   8
  -5   6   5 37685.3 2814.39   8
   5  -6  -5 35744.7 2603.03   4
   5   6  -5 36528.2 2400.86   8
  -4   6   5 14967.6 1748.01   8
   4  -6  -5 13400.2 1560.09   6
   4  -6  -5 14305.7 1726.00   4
   4   6  -5 14965.7 1570.09   8
  -3   6   5 26545.9 2364.26   8
   3  -6  -5 27753.3 2255.79   6
   3  -6  -5 25912.7 2244.17   4
  -3  -6   5 30393.6 2545.95   4
   3   6  -5 28588.8 2158.87   8
  -2   6   5 44446.5 3013.21   8
   2  -6  -5 49586.9 2975.62   6
   2  -6  -5 44808.1 2924.81   4
  -2  -6   5 47398.1 3158.44   4
   2   6  -5 46314.0 2744.62   8
   1   6  -5 2399.14 675.494   8
  -1   6   5 2958.41 919.826   8
   1  -6  -5 984.917 464.161   6
  -1  -6   5 522.421 671.461   4
   1  -6  -5 936.572 773.095   4
   0   6   5 58530.9 3455.46   8
   0  -6  -5 66830.2 3444.99   6
   0  -6   5 61362.4 3536.68   4
   0  -6  -5 61785.0 3389.89   4
   0   6  -5 57093.1 3047.27   8
  -1   6  -5 327.932 435.308   8
   1   6   5-177.192 242.507   8
  -1  -6  -5 1262.12 528.931   6
   1  -6   5 51.4964 581.157   4
  -1  -6  -5 1271.86 701.886   4
  -2  -6  -5 48621.8 2960.84   6
   2   6   5 44398.3 3030.11   8
   2  -6   5 50295.9 3237.11   4
  -2  -6  -5 49346.0 2997.44   4
  -2   6  -5 51598.9 2943.31   8
  -3   6  -5 4652.49 974.947   8
   3   6   5 4095.71 933.828   8
  -3  -6  -5 3943.65 888.550   6
   3  -6   5 3255.79 962.253   4
   4   6   5 18764.9 1979.93   8
  -4  -6  -5 19453.6 1912.68   6
   4  -6   5 16404.5 1943.75   4
  -4   6  -5 16262.8 1701.74   8
  -5   6  -5 8619.47 1273.67   8
   5   6   5 9412.80 1371.70   8
  -5  -6  -5 9178.07 1315.23   6
  -5  -6  -5 8147.40 1187.73   5
   5  -6   5 9149.86 1473.13   4
  -6  -6  -5 5792.61 967.673   5
  -6   6  -5 6347.80 1188.78   8
  -6  -6  -5 6560.26 1065.37   6
   6   6   5 7503.98 1373.48   8
   6  -6   5 6315.71 1281.11   4
   7   6   5 15651.4 1812.50   8
   7  -6   5 14700.1 1823.90   4
  -7  -6  -5 17901.6 1783.63   6
  -7  -6  -5 14389.9 1514.86   5
  -7   6  -5 16275.7 1713.93   8
  -8  -6  -5 7855.33 1093.07   5
   8   6   5 8592.14 1410.49   8
  -8  -6  -5 9725.68 1344.44   6
  -8   6  -5 10321.4 1477.00   8
   8  -6   5 10248.8 1479.71   4
   9   6   5 9631.48 1524.98   8
  -9  -6  -5 10635.8 1300.55   5
  -9   6  -5 11742.1 1598.62   8
  -9  -6  -5 12416.9 1535.07   6
   9  -6   5 11943.5 1704.25   4
  10  -6   5 34765.4 2861.75   4
 -10  -6  -5 32178.9 2471.18   6
  10   6   5 25149.9 2453.01   8
 -10   6  -5 30607.1 2415.83   8
 -11   6  -5 1340.07 617.305   8
  11   6   5 2491.38 971.956   8
 -11  -6  -5 755.349 502.171   6
  11  -6   5 938.070 459.464   4
  12   6   5 21457.6 2293.58   8
  12  -6   5 18801.3 2175.43   4
  13   6   5 9498.94 1538.93   8
   8   7  -5 2261.55 575.537   8
   6  -7  -5 135.100 406.025   4
   5  -7  -5-676.077 423.324   4
   4  -7  -5 1676.87 771.730   4
   3  -7  -5 3206.50 977.299   4
   2  -7  -5-593.940 727.486   4
   1  -7  -5 1304.17 673.013   4
   0  -7  -5 2944.67 802.222   4
  -1  -7  -5 1549.52 608.346   4
  -5  -7  -5 343.911 545.672   5
 -26   0   6 10193.4 1611.69   1
  26   0  -6 8816.48 1531.58   4
 -25   0   6 29115.8 2652.90   1
 -24   0   6 30654.0 2598.80   1
 -23   0   6 21402.3 2227.33   1
 -22   0   6 50499.5 3215.12   1
 -21   0   6 1336.14 708.456   1
 -20   0   6 61256.7 3363.75   1
 -19   0   6 38971.6 2635.55   1
 -18   0   6 17283.8 1776.28   1
 -17   0   6 48459.4 2809.36   1
  17   0  -6 46939.1 1444.46   6
 -17   0   6 49426.7 1981.62   2
 -16   0   6 5692.22 969.917   1
 -16   0   6 5880.27 738.740   2
  16   0  -6 6045.59 514.955   6
  15   0  -6 31547.5 773.219   8
 -15   0   6 32062.2 2186.21   1
 -15   0   6 33286.4 1653.84   2
  15   0  -6 33098.1 1112.57   6
  14   0  -6 7728.44 481.285   8
 -14   0   6 5967.53 942.948   1
 -14   0   6 7434.87 846.398   2
  14   0  -6 7344.96 512.844   6
  14   0  -6 7794.83 785.084   5
 -13   0   6 49420.6 2552.96   1
  13   0  -6 49291.7 1329.25   8
 -13   0   6 49388.1 2028.86   2
  13   0  -6 46388.7 1188.04   6
  13   0  -6 48495.5 1849.38   5
  12   0  -6 34114.6 1196.13   8
 -12   0   6 34120.7 1686.18   2
  12   0  -6 32740.8 963.203   6
  12   0  -6 35721.2 1575.97   5
  12   0  -6 34324.4 1720.93   2
 -12   0   6 35868.3 2117.34   1
  11   0  -6 189.440 214.863   5
 -11   0   6 227.749 288.101   2
 -11   0   6 735.959 403.262   1
  11   0  -6 165.788 145.942   8
  11   0  -6 30.7730 114.988   6
  11   0  -6-32.7063 89.9839   2
  11   0  -6 36.1501 109.017   6
  10   0  -6 59885.8 1744.75   8
  10   0  -6 55952.0 1218.78   6
 -10   0   6 57704.5 2528.12   1
 -10   0   6 60093.9 2237.17   2
  10   0  -6 64107.3 2341.91   2
  10   0  -6 62673.4 2061.91   5
   9   0  -6 25905.6 1196.39   8
  -9   0   6 20398.5 503.352   3
   9   0  -6 24527.3 801.016   6
  -9   0   6 26098.5 1478.95   2
   9   0  -6 25941.3 1510.43   2
   9   0  -6 25254.8 1315.48   5
  -9   0   6 25373.0 1649.94   1
   8   0  -6 62945.3 1931.35   8
   8   0  -6 62241.3 1264.53   6
  -8   0   6 65364.3 2335.77   2
   8   0  -6 64609.7 2354.40   2
  -8   0   6 64157.5 2525.78   1
   8   0  -6 64357.9 2077.04   5
   7   0  -6 119257. 2732.59   8
   7   0  -6 117204. 1771.99   6
  -7   0   6 113874. 3068.28   2
   7   0  -6 120397. 3216.52   2
  -7   0   6 120551. 3368.01   1
   7   0  -6 119562. 2824.80   5
  -6   0   6 1928.72 480.566   2
   6   0  -6 580.539 260.663   8
   6   0  -6 1623.55 375.760   2
   6   0  -6 547.921 204.311   6
  -6   0   6 1212.87 426.042   1
   6   0  -6 701.807 302.446   5
   5   0  -6 355708. 4951.38   8
   5   0  -6 338576. 3297.04   6
  -5   0   6 343087. 5352.10   2
   5   0  -6 347406. 5440.85   2
   5   0  -6 348345. 4856.61   5
   4   0  -6 72968.1 2295.04   8
   4   0  -6 66988.0 1557.12   6
  -4   0   6 67868.1 2400.27   2
   4   0  -6 71302.1 2229.46   5
   3   0  -6 292474. 4693.58   8
   3   0  -6 286233. 3313.42   6
  -3   0   6 276895. 4775.18   2
   3   0  -6 287095. 4457.97   5
   2   0  -6 143260. 3349.23   8
  -2   0   6 132224. 2406.92   6
   2   0  -6 135817. 2418.99   6
  -2   0   6 135897. 3377.43   2
   2   0  -6 139887. 3163.55   5
  -2   0   6 145678. 3196.69   5
   1   0  -6 63078.0 2153.85   1
   1   0  -6 66821.9 2340.38   8
  -1   0   6 63740.6 1742.61   6
   1   0  -6 64094.5 1758.15   6
  -1   0   6 66080.7 2356.29   2
  -1   0   6 66093.2 2191.15   5
   1   0  -6 66565.0 2208.05   5
   0   0  -6 201305. 3738.45   1
   0   0  -6 199068. 2972.65   7
   0   0   6 196987. 3181.17   6
   0   0  -6 198906. 3202.92   6
   0   0   6 198661. 4053.38   2
   0   0   6 208545. 3928.58   5
  -1   0  -6 8086.50 620.118   7
   1   0   6 8590.69 712.071   6
  -1   0  -6 8742.39 721.970   6
   1   0   6 9203.22 941.400   2
  -1   0  -6 9327.70 807.551   1
   1   0   6 9636.25 869.326   5
  -1   0  -6 10326.8 977.176   8
  -2   0  -6 133766. 3480.01   8
  -2   0  -6 128601. 2395.25   7
   2   0   6 131178. 2805.66   6
  -2   0  -6 135050. 2878.84   6
   2   0   6 129807. 3299.44   2
  -2   0  -6 133257. 2936.57   1
   2   0   6 138927. 3293.54   5
   3   0   6 1209.89 338.359   5
   3   0   6 1391.33 413.664   2
  -3   0  -6 1627.48 449.837   8
   3   0   6 1157.10 317.503   6
  -3   0  -6 1650.06 395.489   6
  -4   0  -6 5726.40 790.434   8
   4   0   6 5967.82 663.654   6
   4   0   6 4901.61 315.047   4
   4   0   6 5063.78 674.373   2
  -4   0  -6 6073.31 687.678   6
   4   0   6 5758.53 707.871   5
  -5   0  -6 61849.9 2483.78   8
   5   0   6 56548.9 2291.86   3
   5   0   6 54624.6 1225.80   4
   5   0   6 59391.3 2095.35   6
   5   0   6 55211.4 2150.05   2
  -5   0  -6 56429.2 2094.70   6
   5   0   6 54292.3 2164.97   5
  -6   0  -6 7221.11 902.615   8
   6   0   6 7177.83 863.108   3
   6   0   6 6271.67 481.041   4
   6   0   6 8634.98 781.012   7
   6   0   6 7694.94 816.255   6
   6   0   6 7044.88 798.231   2
  -6   0  -6 6756.94 767.152   6
  -6   0  -6 4717.63 651.479   2
   6   0   6 7440.52 854.357   5
   7   0   6 46046.1 2210.09   3
   7   0   6 43946.3 1382.46   4
   7   0   6 47012.3 1996.33   2
  -7   0  -6 46000.0 2024.20   6
  -7   0  -6 45477.9 1947.98   2
   8   0   6 18890.5 1469.17   3
   8   0   6 18476.2 988.670   4
   8   0   6 18608.6 1263.75   2
  -8   0  -6 19731.4 1384.71   6
  -8   0  -6 20434.7 1324.62   2
   9   0   6 50753.5 2466.95   3
   9   0   6 46919.6 1671.87   4
   9   0   6 48748.3 2042.86   2
  -9   0  -6 49752.3 2258.69   6
  -9   0  -6 50449.1 2055.00   2
  10   0   6 160915. 4492.52   3
  10   0   6 167625. 3984.66   7
  10   0   6 157567. 3635.49   2
 -10   0  -6 151796. 4061.73   6
  11   0   6 1897.02 656.456   3
  11   0   6 956.862 446.150   7
  11   0   6 1505.80 403.442   2
 -11   0  -6 1163.23 452.010   6
  12   0   6 172475. 4900.08   3
  12   0   6 162373. 4254.36   7
  12   0   6 159699. 3635.95   2
 -12   0  -6 162203. 4443.39   6
  13   0   6 25872.7 1965.52   3
  13   0   6 22694.7 1453.88   4
  13   0   6 26508.4 1802.74   7
  13   0   6 26045.8 1478.61   2
 -13   0  -6 25953.7 1840.22   6
  14   0   6 79745.7 3525.64   3
  14   0   6 78733.6 2825.84   4
  14   0   6 74861.1 3109.94   7
 -14   0  -6 78573.0 3278.46   6
  15   0   6 56989.3 2502.02   4
  15   0   6 57777.7 2831.50   7
  15   0   6 61665.5 3185.43   3
 -15   0  -6 58998.4 2929.79   6
  16   0   6 12852.1 1484.94   3
 -16   0  -6 12029.3 1402.49   6
  16   0   6 10460.4 1306.28   7
  16   0   6 11851.2 1223.82   4
  17   0   6 56355.4 3203.76   3
  17   0   6 50173.5 2553.15   4
 -17   0  -6 58420.9 3070.60   6
  17   0   6 54443.7 2917.40   7
  18   0   6 1301.38 657.046   3
  18   0   6 1272.59 428.047   4
 -18   0  -6-93.7445 373.566   6
  18   0   6 743.734 505.640   7
  19   0   6 19866.6 2048.23   3
  19   0   6 20695.3 1791.36   4
  19   0   6 19118.8 1879.42   7
 -19   0  -6 21855.1 2023.03   6
  20   0   6 8553.41 1339.31   3
  20   0   6 8992.95 1338.27   7
  20   0   6 7199.01 1191.61   4
 -20   0  -6 10060.4 1467.18   6
  21   0   6 13385.4 1735.55   3
  21   0   6 9423.10 1420.73   7
  21   0   6 9662.62 1387.63   4
 -21   0  -6 12186.6 1610.23   6
  22   0   6 15281.4 1682.06   4
  22   0   6 15245.1 1805.34   7
 -22   0  -6 16906.1 1918.77   6
  23   0   6 3836.88 936.675   3
  23   0   6 3067.12 1001.67   7
  23   0   6 4022.33 985.256   4
  24   0   6 9630.23 1540.17   7
  24   0   6 10769.2 1502.32   4
 -26  -1   6 7447.09 1515.62   1
  25  -1  -6 2588.48 851.260   4
 -25  -1   6 4146.52 1162.62   1
  24  -1  -6 4137.87 1026.67   4
 -24  -1   6 6241.52 1413.14   1
 -24   1   6 5144.18 1205.93   1
  23  -1  -6 4700.71 1022.76   4
 -23   1   6 5432.67 1212.21   1
 -23  -1   6 3717.39 1005.12   1
  22  -1  -6-353.332 373.583   4
 -22   1   6 517.412 591.472   1
 -22  -1   6 62.5404 349.185   1
  21  -1  -6 7073.99 1164.65   4
 -21   1   6 6956.48 1232.01   1
 -21  -1   6 10806.6 1540.07   1
 -20  -1   6 6736.57 1258.55   1
  20  -1  -6 5570.36 1033.50   4
 -20   1   6 5817.25 1066.12   1
 -20  -1   6 4748.82 655.112   2
 -19  -1   6 7581.32 1342.46   1
 -19  -1   6 7280.07 827.037   2
  19  -1  -6 6586.11 1027.82   4
 -19   1   6 7237.25 1185.30   1
  18  -1  -6 14272.2 1497.44   4
 -18  -1   6 15021.8 1713.82   1
 -18  -1   6 15452.4 1157.38   2
  18  -1  -6 15559.8 1100.40   6
 -18   1   6 14998.3 1617.88   1
  18   1  -6 14240.7 753.879   5
  17   1  -6 202.987 179.596   5
 -17  -1   6 458.313 380.031   1
  17  -1  -6 18.2473 65.8237   8
  17  -1  -6 558.600 302.559   4
  17  -1  -6 390.297 184.477   2
  17  -1  -6-140.923 214.796   6
 -17   1   6 515.486 511.637   1
 -17  -1   6 148.610 218.281   2
 -16  -1   6 43033.5 1226.43   3
  16  -1  -6 43730.4 2394.00   4
 -16  -1   6 51841.1 2908.17   1
 -16  -1   6 51189.4 2115.23   2
  16  -1  -6 47949.3 1816.15   6
 -16   1   6 51668.7 2752.25   1
  16  -1  -6 47955.9 2063.20   2
  16   1  -6 48408.1 1469.03   5
  16  -1  -6 48002.5 1228.61   8
  15   1  -6 12527.6 522.759   8
  15  -1  -6 13454.0 1312.32   4
 -15  -1   6 13550.8 1487.30   1
 -15  -1   6 14193.7 719.837   3
 -15  -1   6 13534.6 1125.32   2
  15  -1  -6 13213.8 954.551   6
  15  -1  -6 13632.7 1131.45   2
 -15   1   6 12546.9 1393.27   1
  15   1  -6 14663.5 838.148   5
  15   1  -6 13764.9 503.351   8
  15  -1  -6 15195.9 769.473   8
 -14  -1   6 27504.6 1001.65   3
  14  -1  -6 29027.3 1820.26   4
 -14  -1   6 29247.7 2098.71   1
 -14  -1   6 29043.4 1621.78   2
  14   1  -6 28706.3 881.965   8
  14  -1  -6 28954.1 1367.76   6
  14   1  -6 29775.0 984.409   8
  14  -1  -6 27451.0 1580.22   2
  14   1  -6 30502.0 1208.01   5
  14  -1  -6 29518.0 1137.68   8
  13   1  -6 28245.5 1100.27   8
 -13  -1   6 29206.0 2041.34   1
  13  -1  -6 26808.3 1676.36   4
 -13  -1   6 28988.1 1619.55   2
  13  -1  -6 28964.3 1326.60   6
  13  -1  -6 30712.7 1206.96   8
  13  -1  -6 30425.1 1682.94   2
  13   1  -6 30319.6 1222.20   5
  12  -1  -6 7651.83 663.394   8
  12  -1  -6 7479.65 882.331   4
  12   1  -6 8195.52 652.902   8
  12   1  -6 8457.46 662.703   5
 -12  -1   6 8645.12 1112.15   1
 -12  -1   6 8192.84 886.027   2
  12  -1  -6 9731.79 945.529   2
  11  -1  -6 41703.3 1504.28   8
  11   1  -6 36870.5 1408.37   8
 -11   1   6 38283.7 1543.87   8
  11  -1  -6 40743.4 1887.34   4
 -11  -1   6 37584.7 2165.94   1
 -11  -1   6 38280.4 1874.35   2
  11  -1  -6 43768.6 2011.07   2
  11   1  -6 39618.5 1438.01   5
  10   1  -6 1553.38 310.840   5
  10  -1  -6 1178.49 290.906   8
  10   1  -6 1087.44 294.230   8
 -10   1   6 1476.29 355.231   8
 -10   1   6 1515.18 475.638   2
 -10  -1   6 944.406 420.886   2
  10  -1  -6 1171.50 427.647   2
 -10  -1   6 647.061 365.193   1
  10  -1  -6 936.114 359.720   4
   9  -1  -6 54835.6 1804.90   8
   9   1  -6 55554.4 1745.87   5
  -9   1   6 52560.8 1892.00   8
   9   1  -6 51342.1 1767.63   8
   9  -1  -6 53971.7 1962.08   4
  -9  -1   6 53394.8 2451.88   1
  -9   1   6 57395.3 2269.45   2
   9  -1  -6 57997.9 2324.58   2
  -9  -1   6 58331.6 2303.59   2
   8  -1  -6 21415.0 1165.93   8
   8  -1  -6 21541.1 1183.40   4
  -8  -1   6 22282.3 1547.80   1
  -8   1   6 21398.2 1394.72   2
   8  -1  -6 21134.8 1412.25   2
  -8  -1   6 21665.9 1415.07   2
   8   1  -6 23267.0 1145.88   5
   7  -1  -6 16135.2 1035.23   8
  -7  -1   6 13261.4 1153.53   1
   7  -1  -6 15383.0 941.829   4
  -7   1   6 15540.6 1199.79   2
   7  -1  -6 15994.1 916.323   6
   7  -1  -6 17090.4 1260.02   2
  -7  -1   6 14912.5 1188.77   2
   7   1  -6 16317.8 980.492   5
   6  -1  -6 26125.3 1344.64   8
  -6  -1   6 24131.6 1483.90   1
   6  -1  -6 25881.4 1121.08   4
  -6   1   6 27490.1 1590.11   2
   6  -1  -6 26146.5 1185.56   6
   6   1  -6 25937.0 1217.77   4
   6  -1  -6 28412.8 1636.44   2
  -6  -1   6 26390.2 1554.41   2
  -6  -1   6 26939.1 1278.20   5
   6  -1  -6 25823.8 1458.73   5
   6   1  -6 26122.3 1255.20   5
   5  -1  -6 5384.50 652.447   8
   5  -1  -6 4292.21 439.614   4
   5  -1  -6 4492.22 673.104   2
  -5  -1   6 4534.24 306.033   6
  -5  -1   6 4422.81 706.385   2
   5  -1  -6 4846.52 532.190   6
  -5  -1   6 4055.81 597.544   1
   5   1  -6 4358.79 486.906   4
   5   1  -6 4261.45 301.137   6
   5  -1  -6 5424.48 694.422   5
  -5  -1   6 5162.21 600.360   5
  -5   1   6 4464.06 703.814   2
   5   1  -6 4687.04 559.326   5
  -4  -1   6 27339.4 1483.71   1
   4  -1  -6 28263.1 1432.91   8
   4  -1  -6 29341.6 999.628   4
  -4   1   6 29457.0 1639.31   2
   4  -1  -6 27247.2 1223.76   6
  -4  -1   6 28034.0 840.280   6
   4   1  -6 27903.8 1125.34   4
   4   1  -6 29393.0 879.067   6
  -4  -1   6 28177.0 1601.76   2
   4  -1  -6 29155.3 1541.02   5
  -4  -1   6 27394.5 1333.46   5
   4   1  -6 28990.1 1350.01   5
   3  -1  -6 11527.3 943.945   8
   3  -1  -6 8952.92 493.279   4
  -3   1   6 11650.3 1048.88   2
   3   1  -6 10207.7 638.128   4
   3  -1  -6 10158.6 774.549   6
  -3  -1   6 9365.77 544.155   6
   3   1  -6 10234.3 583.003   6
  -3  -1   6 9944.73 973.609   2
   3  -1  -6 10837.2 949.024   5
  -3  -1   6 11626.3 899.240   5
  -3  -1   6 9747.11 868.096   1
   3   1  -6 10658.9 852.181   5
  -2   1   6 17913.5 1002.77   3
   2  -1  -6 19841.5 1254.98   8
   2  -1  -6 16376.3 563.833   4
  -2   1   6 19460.7 1339.02   2
   2  -1  -6 18709.5 1044.37   6
   2   1  -6 18739.8 823.980   4
  -2  -1   6 16894.9 786.027   6
   2   1  -6 19042.5 863.392   6
  -2  -1   6 18006.9 1290.35   2
  -2  -1   6 18764.7 1140.52   1
  -2  -1   6 19625.0 1175.21   5
   2   1  -6 17276.3 1091.46   5
   1   1  -6 39504.3 1671.13   5
  -1   1   6 36759.4 1499.86   3
   1  -1  -6 37473.4 1743.30   8
   1   1  -6 37648.2 1094.71   4
   1  -1  -6 34060.6 764.278   7
  -1   1   6 39440.3 1891.55   2
   1  -1  -6 37731.4 1490.02   6
  -1  -1   6 34962.0 1217.08   6
   1   1  -6 38744.5 1305.01   6
  -1  -1   6 36480.1 1812.75   2
  -1  -1   6 36364.8 1518.90   1
  -1  -1   6 39468.8 1702.92   5
   0  -1   6 1480.82 358.806   5
   0   1   6 1454.81 387.220   3
   0  -1   6 1862.50 511.117   2
   0   1   6 1803.44 488.139   2
   0   1   6 1701.16 358.974   6
   0   1  -6 1252.13 244.543   4
   0  -1  -6 1568.29 374.901   6
   0   1  -6 2466.06 397.551   1
   0  -1   6 1560.79 301.814   6
   0   1  -6 1750.28 336.920   6
   0  -1  -6 2225.72 473.416   8
   1   1   6 107108. 2802.98   3
  -1   1  -6 113831. 1839.56   4
  -1   1  -6 116112. 2840.48   7
   1   1   6 112171. 3186.07   2
   1   1   6 110331. 2716.64   6
  -1  -1  -6 109706. 2678.02   6
   1  -1   6 118441. 1974.24   4
   1  -1   6 104569. 2344.79   6
  -1   1  -6 111919. 2492.20   6
  -1   1  -6 112142. 2493.77   1
  -1  -1  -6 120003. 3206.76   8
   1  -1   6 105594. 3084.29   2
   1  -1   6 115385. 3018.29   5
   2   1   6 8490.24 852.178   3
  -2  -1  -6 8645.77 893.337   8
  -2   1  -6 8462.92 540.814   4
  -2   1  -6 7605.08 775.201   7
   2   1   6 8632.17 910.828   2
   2   1   6 8183.42 784.919   6
   2  -1   6 7174.23 531.672   4
  -2  -1  -6 8952.51 802.498   6
   2  -1   6 6929.07 662.387   6
  -2   1  -6 9500.46 778.779   6
  -2   1  -6 8519.41 678.922   1
   2  -1   6 9283.47 934.226   2
   2  -1   6 7723.83 832.755   5
   3   1   6 42134.0 1890.54   3
  -3  -1  -6 45203.6 2040.02   8
  -3   1  -6 43518.2 1777.08   7
   3   1   6 37136.6 796.452   4
   3  -1   6 43910.9 1273.05   4
   3   1   6 45759.4 2043.48   2
   3   1   6 44399.2 1806.20   6
  -3  -1  -6 44081.5 1803.07   6
  -3   1  -6 43148.9 1426.78   1
   3  -1   6 42403.0 1647.39   6
   3  -1   6 45045.9 1976.32   5
  -3   1  -6 42749.2 1702.40   6
  -3  -1  -6 44980.6 2019.91   2
   3  -1   6 42396.7 1948.34   2
  -3   1  -6 42359.0 1221.30   4
  -4  -1  -6 63280.2 2442.72   8
   4   1   6 59423.2 2155.90   6
   4  -1   6 62433.3 2377.65   5
  -4   1  -6 63696.3 2165.52   7
   4  -1   6 59545.7 1562.72   4
   4   1   6 63267.7 2400.24   2
  -4   1  -6 62903.7 1618.80   1
   4   1   6 56558.1 1196.58   4
  -4  -1  -6 64272.4 2225.21   6
   4  -1   6 55871.1 1975.88   6
  -4   1  -6 58772.8 2068.67   6
  -4  -1  -6 58687.9 2280.35   2
   4  -1   6 61512.4 2339.38   2
   4   1   6 61167.3 2282.71   5
   4   1   6 62406.2 2381.72   3
  -5  -1  -6 4763.79 707.759   5
  -5  -1  -6 4524.66 691.297   8
   5  -1   6 4256.06 469.712   4
  -5  -1  -6 5167.55 708.223   2
  -5   1  -6 4094.22 411.660   1
   5  -1   6 4487.66 666.536   2
   5   1   6 5511.15 741.497   2
   5  -1   6 5467.37 727.383   5
   5   1   6 4509.12 404.809   4
   5  -1   6 5206.65 655.881   6
  -5   1  -6 5436.59 696.823   6
   5   1   6 5056.27 663.203   6
  -5  -1  -6 4679.11 637.463   6
   5   1   6 5883.67 719.604   5
   5   1   6 4537.42 712.584   3
   6   1   6 105356. 3306.09   3
  -6   1  -6 106250. 1902.46   1
   6  -1   6 104512. 2311.09   4
   6   1   6 106205. 2256.48   7
   6   1   6 106027. 3118.97   2
   6  -1   6 103671. 2891.77   6
  -6  -1  -6 107891. 3070.54   6
   6   1   6 100975. 2017.70   4
  -6   1  -6 103942. 2967.63   6
  -6  -1  -6 100813. 3019.12   2
   6  -1   6 101826. 3003.67   2
   6   1   6 110862. 3126.53   5
  -6  -1  -6 108226. 3113.32   5
   7   1   6 11916.2 1191.54   3
  -7   1  -6 12444.9 633.489   1
   7  -1   6 12001.8 851.574   4
   7   1   6 11622.6 827.826   7
  -7  -1  -6 11514.5 1072.63   6
  -7   1  -6 11818.2 1071.84   6
   7  -1   6 11548.6 1019.72   2
  -7  -1  -6 11397.6 1041.98   2
  -7  -1  -6 13633.0 1149.21   5
   8   1   6 36910.5 2096.82   3
  -8   1  -6 34555.4 985.699   1
   8   1   6 35958.8 1512.96   7
   8  -1   6 36423.0 1939.55   7
  -8  -1  -6 35441.1 1873.59   6
  -8   1  -6 35777.4 1871.88   6
   8  -1   6 34830.9 1753.15   2
  -8  -1  -6 33076.2 1748.26   2
   8  -1   6 35352.7 1521.31   4
  -8  -1  -6 36688.0 1867.81   5
  -9  -1  -6 20399.0 1422.06   5
  -9   1  -6 18012.1 673.559   1
   9   1   6 20050.7 1620.94   3
   9   1   6 19246.2 1196.47   7
   9  -1   6 23273.7 1631.10   7
  -9  -1  -6 19264.4 1440.24   6
  -9   1  -6 18756.8 1426.91   6
   9  -1   6 19222.1 1326.89   2
  -9  -1  -6 19408.3 1340.13   2
  10   1   6 4043.44 798.665   3
  10  -1   6 5836.75 868.231   7
 -10  -1  -6 4932.23 688.709   2
  10  -1   6 5677.30 757.642   2
 -10  -1  -6 4400.48 765.041   6
 -10   1  -6 5124.55 815.017   6
 -10   1  -6 4043.15 318.750   1
  11   1   6 3838.08 848.208   3
  11  -1   6 4796.36 683.658   2
  11  -1   6 4725.48 798.176   7
 -11  -1  -6 4544.35 645.219   2
  11  -1   6 5094.71 686.593   4
 -11  -1  -6 4645.11 768.982   6
 -11   1  -6 4152.75 786.683   6
  12  -1   6 1553.61 385.331   2
  12   1   6 1361.02 558.840   3
  12  -1   6 1549.28 524.067   7
 -12  -1  -6 1355.61 410.913   2
  12  -1   6 1673.85 434.988   4
 -12  -1  -6 1688.81 522.398   6
 -12   1  -6 1657.28 541.053   6
 -12   1  -6 852.338 155.057   1
  13   1   6 32541.3 2264.37   3
  13  -1   6 28247.1 1710.46   4
  13  -1   6 33676.9 2191.82   7
  13  -1   6 31432.2 1652.42   2
 -13  -1  -6 31974.8 2055.83   6
 -13   1  -6 29117.6 1957.00   6
 -13  -1  -6 27686.1 1551.35   2
  14  -1   6 851.384 285.198   2
 -14   1  -6 668.946 134.122   1
  14   1   6 718.232 422.882   3
  14  -1   6 361.303 366.712   3
  14  -1   6 634.634 506.388   7
 -14  -1  -6 915.726 308.228   2
  14  -1   6 204.689 331.024   4
 -14  -1  -6 907.291 417.859   6
 -14   1  -6 708.271 508.201   6
  15   1   6 13666.3 1498.18   3
  15  -1   6 14563.9 1571.04   3
  15  -1   6 10748.3 1159.19   4
  15  -1   6 14620.4 1536.08   7
  15  -1   6 13947.6 1076.02   2
 -15  -1  -6 14457.4 1470.55   6
 -15   1  -6 14634.1 1537.54   6
  16   1   6 23107.5 2089.86   3
  16  -1   6 25191.5 2113.78   3
  16  -1   6 24281.6 1789.12   4
  16  -1   6 24242.0 1992.65   7
  16  -1   6 22826.6 1359.68   2
 -16  -1  -6 24981.0 1984.56   6
 -16   1  -6 24531.4 1976.66   6
  17   1   6 287.193 466.111   3
  17  -1   6-389.815 391.982   3
  17  -1   6 304.034 343.629   7
  17  -1   6-66.4703 228.680   4
 -17  -1  -6-84.3770 351.821   6
 -17   1  -6-166.920 281.365   6
  18  -1   6 23031.8 2124.22   3
  18  -1   6 21229.8 1802.83   4
  18  -1   6 20901.0 1950.06   7
 -18  -1  -6 23281.5 2009.98   6
 -18   1  -6 21318.2 1952.20   6
  18   1   6 23416.1 2168.01   3
  19  -1   6 11490.7 1617.40   3
  19  -1   6 10276.2 1543.52   7
 -19  -1  -6 11450.4 1445.93   6
  19  -1   6 9769.97 1251.24   4
 -19   1  -6 10263.2 1502.68   6
  20  -1   6 3145.11 854.424   7
  20  -1   6 2576.81 834.165   3
  20  -1   6 3533.69 834.041   4
 -20  -1  -6 1254.72 600.161   6
 -20   1  -6 2685.05 965.379   6
  21  -1   6 29444.3 2545.05   3
  21   1   6 22391.6 2000.21   4
  21  -1   6 21275.4 1957.08   4
  21  -1   6 24404.3 2348.73   7
 -21  -1  -6 22084.1 2135.20   6
 -21   1  -6 26664.8 2344.96   6
  22  -1   6 2123.50 761.741   3
  22  -1   6 606.591 539.171   7
  22   1   6 2961.37 742.502   4
  22  -1   6-129.480 581.239   4
 -22  -1  -6 1121.82 651.203   6
 -22   1  -6 1648.72 672.883   6
  23  -1   6 9791.19 1645.00   3
  23  -1   6 9327.75 1589.84   7
  23   1   6 9376.01 1418.06   4
  23  -1   6 11045.8 1474.53   4
  24   1   6 1473.43 643.719   4
  24  -1   6 271.527 331.768   4
  25  -2  -6 1847.85 798.807   4
  24  -2  -6 652.230 470.735   4
 -24  -2   6 1077.76 785.340   1
 -23  -2   6 256.869 523.834   1
  23  -2  -6 250.074 421.540   4
 -22  -2   6 1675.44 656.326   1
  22  -2  -6 916.150 543.143   4
  21  -2  -6 289.530 342.353   4
 -21  -2   6 259.224 438.640   1
 -20  -2   6 707.090 388.646   2
  20  -2  -6 539.525 325.791   4
 -20  -2   6 239.897 450.315   1
 -19  -2   6 724.285 387.731   2
  19  -2  -6 49.5743 428.021   4
 -19  -2   6-397.758 598.879   1
 -18  -2   6 7236.22 1348.19   1
 -18   2   6 5661.00 601.519   8
  18  -2  -6 5542.19 1052.94   4
 -18  -2   6 8005.93 886.164   2
 -17  -2   6 1277.75 596.149   1
 -17   2   6 1244.03 307.744   8
 -17  -2   6 2047.73 531.928   2
  17  -2  -6 1381.65 555.223   4
  16  -2  -6-30.5375 223.116   8
  16   2  -6 384.151 113.449   8
 -16  -2   6 12.9507 467.832   1
 -16  -2   6 614.131 397.451   2
  16  -2  -6 679.879 527.424   4
  15  -2  -6 2044.12 389.960   8
  15   2  -6 1216.35 238.153   8
  15   2  -6 1723.39 279.048   8
 -15  -2   6 1694.23 667.183   1
 -15  -2   6 2282.15 606.771   2
  15  -2  -6 1685.54 558.744   4
  14  -2  -6 4702.83 539.100   8
 -14  -2   6 5294.58 1057.18   1
 -14  -2   6 5506.69 830.719   2
  14  -2  -6 4694.62 803.605   4
  14   2  -6 5289.96 502.208   8
  13   2  -6 4245.51 501.181   8
  13  -2  -6 3721.04 539.646   8
 -13  -2   6 3394.68 830.886   1
 -13  -2   6 3383.01 675.937   2
  13  -2  -6 3649.94 691.792   4
  12   2  -6 496.135 265.112   8
  12  -2  -6 233.474 180.111   8
 -12  -2   6 416.228 326.840   2
 -12  -2   6 525.147 471.850   1
  12  -2  -6-106.654 340.157   4
  11  -2  -6 8973.20 839.602   8
  11  -2  -6 8663.35 945.598   4
 -11  -2   6 8175.98 1114.26   1
 -11  -2   6 8262.38 984.822   2
  11   2  -6 8479.21 698.961   8
  10  -2  -6 24.8935 172.051   8
 -10  -2   6-112.004 384.200   1
 -10  -2   6-24.8127 299.755   2
  10  -2  -6 170.893 223.650   4
  10   2  -6-98.6348 226.786   8
  10   2  -6 1.85720 80.2937   4
   9  -2  -6-92.9032 146.690   8
  -9  -2   6-205.466 266.934   1
  -9  -2   6 43.8736 308.618   2
   9  -2  -6 153.072 294.034   4
   9   2  -6 181.230 171.885   4
   8  -2  -6 406.996 302.392   2
   8  -2  -6 1169.24 337.609   8
  -8   2   6 520.098 219.849   8
   8  -2  -6 597.273 170.346   3
  -8  -2   6 448.289 195.272   5
  -8  -2   6 590.255 421.993   1
  -8  -2   6 193.756 430.688   2
   8  -2  -6 460.108 352.875   4
   8   2  -6 1448.88 409.744   4
  -7  -2   6 1442.76 310.989   5
   7  -2  -6 1481.78 445.417   2
  -7  -2   6 1089.66 450.506   1
   7  -2  -6 1735.84 362.340   8
  -7   2   6 1199.68 330.549   8
   7  -2  -6 1179.92 240.094   3
  -7  -2   6 1452.39 488.224   2
   7  -2  -6 2003.60 432.793   4
   7   2  -6 1758.31 398.644   4
   6  -2  -6 14498.0 1075.89   8
   6  -2  -6 13087.7 806.501   3
   6  -2  -6 14172.5 971.122   4
   6  -2  -6 12941.4 1004.74   6
   6   2  -6 12956.6 1009.53   4
  -6  -2   6 11665.6 407.127   6
   6  -2  -6 13603.3 1209.82   2
  -6  -2   6 13130.5 1174.72   1
  -6  -2   6 12189.5 1209.13   2
  -6   2   6 14607.5 1188.57   8
  -6  -2   6 13905.1 934.938   5
   5  -2  -6 21640.1 1324.56   8
  -5   2   6 21838.4 1449.99   8
   5  -2  -6 18231.4 986.804   3
   5  -2  -6 19927.3 1095.94   4
   5  -2  -6 21599.4 1282.46   6
   5   2  -6 20050.1 1207.44   4
  -5  -2   6 22042.0 1435.80   1
   5  -2  -6 19527.3 1434.37   2
  -5  -2   6 18801.1 657.437   6
  -5  -2   6 18954.4 1437.89   2
  -5  -2   6 20127.2 1150.55   5
  -4  -2   6 668.557 288.341   5
   4  -2  -6 818.512 351.113   2
   4  -2  -6 710.360 311.446   8
  -4   2   6 780.485 342.757   8
   4  -2  -6 883.745 273.359   3
   4  -2  -6 483.434 149.102   7
  -4   2   6 319.975 228.706   4
  -4  -2   6 540.115 298.029   1
   4  -2  -6 482.968 306.184   6
  -4  -2   6 580.353 405.542   2
  -4  -2   6 435.663 157.959   6
   4  -2  -6 709.430 279.313   4
   4   2  -6 685.697 235.981   4
   3  -2  -6 27627.6 1529.28   8
  -3   2   6 27747.5 1160.41   4
  -3  -2   6 26814.3 1464.56   1
   3  -2  -6 25822.4 1140.73   4
   3   2  -6 26224.8 1323.76   4
   3  -2  -6 29011.7 1470.36   6
   3  -2  -6 28446.7 1725.96   2
  -3  -2   6 27528.4 1016.95   6
  -3   2   6 29761.3 1724.60   8
  -3  -2   6 25344.5 1665.87   2
  -3  -2   6 29844.7 1478.43   5
   3  -2  -6 24230.8 1243.89   3
   2  -2  -6 7367.27 815.211   8
  -2   2   6 6928.16 889.763   8
   2  -2  -6 6584.32 706.173   3
  -2   2   6 6386.41 568.337   4
  -2  -2   6 6978.34 745.469   1
   2   2  -6 7318.77 706.925   4
   2  -2  -6 5462.52 517.421   4
   2  -2  -6 7133.99 758.017   6
  -2  -2   6 6409.32 545.740   6
  -2  -2   6 6307.26 737.968   5
  -2  -2   6 7966.71 988.519   2
   1  -2  -6 37703.3 1833.83   8
  -1  -2   6 36717.9 1563.48   1
  -1   2   6 35659.2 1234.21   4
   1   2  -6 37924.6 1508.42   4
   1  -2  -6 36922.9 1711.24   6
   1  -2  -6 35289.2 1248.12   4
  -1  -2   6 40995.8 1629.73   4
  -1  -2   6 37120.0 1358.58   6
   1  -2  -6 36946.7 1654.43   3
  -1  -2   6 37290.1 1999.47   2
  -1  -2   6 37147.8 1766.55   5
   0  -2  -6 15364.6 1181.09   8
   0  -2  -6 15471.6 1130.60   3
   0   2   6 14211.6 785.281   4
   0   2  -6 15600.6 966.920   4
   0  -2  -6 14581.5 1097.03   6
   0  -2   6 16502.7 1053.94   4
   0  -2  -6 15371.0 820.205   4
   0  -2   6 14928.8 916.109   6
   0  -2   6 16249.0 1326.82   2
   0  -2   6 13919.8 920.338   1
   0  -2   6 14790.8 1153.03   5
  -1  -2  -6 160.275 255.017   5
   1  -2   6 432.380 210.241   1
  -1  -2  -6 679.030 311.490   3
  -1   2  -6 464.072 287.466   7
   1  -2   6 279.514 280.892   5
  -1  -2  -6 450.646 256.891   6
   1  -2   6 49.7598 304.659   2
   1   2   6 249.400 210.412   4
  -1   2  -6 291.559 223.595   4
   1  -2   6 813.351 268.159   6
   1  -2   6 479.203 304.878   4
  -2  -2  -6 4620.72 702.046   5
  -2  -2  -6 4016.99 674.958   2
   2  -2   6 3685.26 623.844   5
   2   2   6 3976.79 729.691   8
   2   2   6 3745.68 427.837   4
  -2  -2  -6 3758.82 634.622   3
  -2   2  -6 4023.56 672.141   7
  -2   2  -6 3131.06 476.315   4
   2  -2   6 2996.13 644.743   2
  -2  -2  -6 3823.81 597.857   6
   2  -2   6 3198.19 483.007   6
   2  -2   6 3775.50 435.125   1
  -2   2  -6 3666.99 543.003   6
   2  -2   6 3114.81 509.935   4
  -3   2  -6 6776.98 651.828   4
   3   2   6 6550.81 930.103   8
  -3  -2  -6 6260.45 807.307   3
  -3   2  -6 8511.52 947.742   7
   3   2   6 6193.14 566.352   4
   3  -2   6 6402.12 681.483   4
  -3  -2  -6 6391.51 775.386   6
   3  -2   6 5969.34 699.349   6
  -3   2  -6 6557.20 724.886   6
  -3  -2  -6 5728.88 808.515   2
   3  -2   6 6651.32 894.535   2
  -3  -2  -6 6728.13 828.267   5
  -4  -2  -6 1100.39 457.096   5
  -4  -2  -6 2225.79 546.223   2
   4   2   6 961.685 403.660   8
  -4  -2  -6 2175.86 487.186   3
  -4   2  -6 1348.21 474.303   7
  -4   2  -6 1898.28 376.620   4
   4  -2   6 2571.50 599.507   2
  -4  -2  -6 2262.16 521.857   6
   4  -2   6 2641.11 514.296   6
   4   2   6 1868.84 336.788   4
   4  -2   6 1940.39 404.723   4
  -4   2  -6 1959.44 469.885   6
  -5  -2  -6 990.158 383.119   5
   5   2   6 1597.28 546.549   8
   5   2   6 1312.72 184.296   7
  -5   2  -6 1441.33 352.965   4
   5  -2   6 1174.27 467.197   2
  -5  -2  -6 1727.17 491.504   6
   5  -2   6 1212.41 352.672   6
   5  -2   6 24.1035 174.581   4
   5   2   6 1445.79 352.319   4
  -5   2  -6 1183.77 383.944   6
  -6  -2  -6 5474.97 770.168   5
  -6   2  -6 6045.36 708.810   4
   6   2   6 5904.65 896.849   8
   6   2   6 5684.82 441.863   7
   6   2   6 5476.01 611.550   4
  -6  -2  -6 6840.96 845.710   6
   6  -2   6 5176.48 800.255   2
  -6   2  -6 6169.58 834.101   6
   7   2   6-54.8240 289.074   8
   7  -2   6-107.778 286.832   2
  -7  -2  -6-12.7259 219.415   6
  -7  -2  -6-110.208 322.503   5
  -7   2  -6 189.582 273.159   6
   7   2   6-135.565 125.634   4
  -7   2  -6 93.0537 147.122   4
  -8  -2  -6 147.764 245.585   5
   8   2   6 778.675 370.510   8
   8  -2   6 571.461 392.861   2
  -8  -2  -6 1081.65 444.057   6
  -8   2  -6 524.548 356.197   6
   8   2   6 640.113 228.735   4
  -9  -2  -6 3196.85 609.794   5
   9   2   6 2372.76 689.192   8
   9  -2   6 2196.80 497.340   2
   9   2   6 3210.83 548.029   4
  -9  -2  -6 2576.64 649.021   6
   9  -2   6 2786.50 537.957   4
  -9   2  -6 3030.21 649.708   6
  10   2   6 16236.9 1511.91   8
  10  -2   6 17017.0 1291.76   4
 -10  -2  -6 16381.1 1423.91   6
  10   2   6 16395.9 1199.59   4
 -10   2  -6 17801.1 1504.01   6
  10  -2   6 16455.0 1317.91   2
 -10  -2  -6 20288.0 1457.79   5
 -11  -2  -6 1263.94 524.815   5
  11  -2   6 1128.49 429.258   7
  11  -2   6 982.922 364.148   2
  11  -2   6 734.184 372.077   4
 -11  -2  -6 812.205 496.731   6
 -11   2  -6 468.433 379.128   6
  11   2   6 1000.51 456.361   4
 -12  -2  -6 4602.05 768.527   5
  12  -2   6 4284.59 888.820   7
  12  -2   6 4745.31 718.101   2
  12  -2   6 4860.25 799.126   4
 -12  -2  -6 4214.09 809.802   6
 -12   2  -6 4811.31 891.419   6
  12   2   6 3823.31 640.926   4
  13  -2   6-589.773 283.135   2
  13  -2   6 139.073 178.424   7
  13  -2   6-189.308 358.538   4
 -13  -2  -6 577.329 401.162   6
 -13   2  -6-204.437 252.196   6
  14  -2   6 7705.69 1002.29   4
  14  -2   6 8625.80 1227.49   7
  14  -2   6 7915.47 887.383   2
 -14  -2  -6 6275.90 1021.38   6
 -14   2  -6 8387.37 1181.38   6
  15  -2   6 5964.55 1132.38   7
  15  -2   6 6764.55 864.396   2
  15  -2   6 6403.96 987.048   4
 -15  -2  -6 6490.36 1079.76   6
 -15   2  -6 6005.58 978.833   6
  16  -2   6 2850.39 565.886   2
  16  -2   6 3058.42 841.517   7
  16  -2   6 2753.44 811.218   4
 -16  -2  -6 3734.06 829.216   6
 -16   2  -6 2657.70 733.516   6
  17  -2   6 1752.00 658.679   7
  17  -2   6 470.615 486.212   4
 -17  -2  -6 1038.62 551.651   6
 -17   2  -6 1736.00 635.900   6
  18  -2   6 1081.09 524.349   7
  18  -2   6-291.286 519.445   4
 -18  -2  -6 201.449 534.114   6
 -18   2  -6 109.789 469.180   6
  19  -2   6 767.965 607.580   3
  19  -2   6 1567.64 656.396   7
  19  -2   6 1404.32 666.920   4
 -19  -2  -6 1365.92 514.525   6
 -19   2  -6 1702.92 720.487   6
  20  -2   6 929.817 653.397   3
  20  -2   6 1549.50 678.200   7
  20  -2   6 442.244 335.083   4
 -20  -2  -6 307.269 407.030   6
 -20   2  -6-205.641 476.560   6
  21  -2   6-841.093 490.030   3
  21  -2   6 1778.08 863.894   7
  21  -2   6 764.988 607.413   4
 -21  -2  -6 10.9737 518.248   6
  22  -2   6 1049.69 724.267   3
  22  -2   6 1587.20 667.750   7
  22  -2   6-3.69173 311.073   4
  23  -2   6-1110.28 655.505   4
  23  -3  -6 1371.69 603.628   4
 -22  -3   6-565.693 539.223   1
  22  -3  -6 1865.29 788.646   4
  21  -3  -6 15318.2 1900.14   4
 -21  -3   6 19806.3 2259.75   1
 -20  -3   6 7192.90 1392.60   1
  20  -3  -6 8024.52 1275.80   4
 -19  -3   6 2425.91 969.305   1
 -19  -3   6 3650.84 733.472   2
  19  -3  -6 3328.32 843.644   4
 -18   3   6 51820.7 2215.52   8
  18  -3  -6 49853.7 3013.86   4
 -18  -3   6 58675.5 3645.92   1
 -18  -3   6 51666.3 2597.63   2
 -17   3   6 1400.95 386.825   8
 -17  -3   6 1783.26 634.469   1
 -17  -3   6 1103.64 487.214   2
  17  -3  -6 410.260 456.537   4
  16   3  -6 44964.1 1601.63   8
 -16   3   6 44581.6 2121.64   8
 -16  -3   6 46950.0 3111.06   1
 -16  -3   6 43006.1 2400.26   2
  16  -3  -6 45678.6 2712.70   4
  15   3  -6 38559.2 1537.27   8
 -15   3   6 37762.0 1990.59   8
 -15  -3   6 35082.2 2636.30   1
 -15  -3   6 36572.9 2226.66   2
  15  -3  -6 34595.6 2310.04   4
 -14   3   6 42560.7 2128.02   8
  14  -3  -6 43614.8 2520.82   4
 -14  -3   6 49083.5 2554.40   2
  14   3  -6 46353.6 1722.69   8
 -13   3   6 44466.5 2197.35   8
  13  -3  -6 42694.8 2442.59   4
 -13  -3   6 45025.2 2484.09   2
  13   3  -6 44207.5 1722.96   8
 -12   3   6 29900.0 1811.83   8
  12  -3  -6 27585.8 1898.14   4
 -12  -3   6 26965.5 1936.29   2
  12   3  -6 29790.6 1448.99   8
 -11   3   6 48793.8 2320.26   8
  11  -3  -6 48709.8 2422.09   4
  11   3  -6 48130.2 1868.96   8
 -10  -3   6 2237.55 348.020   5
  10   3  -6 2784.65 525.721   8
 -10   3   6 3456.11 703.846   8
  10  -3  -6 2700.84 498.476   7
  10  -3  -6 2441.60 594.755   4
   9   3  -6 79521.1 2467.36   8
  -9   3   6 76971.9 2927.38   8
   9  -3  -6 76335.9 2845.59   4
   9  -3  -6 76070.6 2343.19   7
  -9  -3   6 73971.9 1947.38   5
   8  -3  -6 351.221 165.645   3
  -8  -3   6 141.185 139.214   5
   8   3  -6 487.035 312.961   8
  -8   3   6 382.211 352.065   8
   8  -3  -6 156.579 243.872   7
  -8  -3   6 58.0886 52.0319   6
   8  -3  -6-186.426 268.940   4
  -8  -3   6 361.740 127.550   6
   7  -3  -6 15417.0 1027.11   3
  -7   3   6 17905.0 1442.51   8
   7  -3  -6 17204.9 1308.51   4
   7  -3  -6 17243.3 985.523   7
  -7  -3   6 16931.0 720.711   6
  -7   3   6 16704.5 1251.45   4
  -7  -3   6 16775.0 1045.16   5
   7   3  -6 18916.0 1250.23   8
   6  -3  -6 39000.6 1679.65   3
  -6   3   6 47136.1 2325.33   8
  -6   3   6 42670.6 1931.58   4
   6  -3  -6 42648.8 1945.62   4
   6  -3  -6 42072.3 1403.83   7
  -6  -3   6 43905.0 1272.22   6
  -6  -3   6 43891.8 1756.09   5
   6   3  -6 45550.7 1935.77   8
   5   3  -6 758.962 417.723   8
   5  -3  -6 1049.91 330.936   3
  -5   3   6 1594.99 492.737   8
   5  -3  -6 1178.03 394.940   6
  -5   3   6 698.553 357.949   4
  -5  -3   6 1019.46 321.036   5
  -5  -3   6 1724.75 297.817   6
   5  -3  -6 959.051 398.915   4
   5   3  -6 817.799 447.828   4
   4  -3  -6 68762.1 2343.55   3
  -4   3   6 77555.8 3010.11   8
  -4   3   6 72127.0 2387.83   4
   4   3  -6 74794.7 2536.49   8
   4   3  -6 80243.9 2772.49   4
   4  -3  -6 72038.1 2408.82   4
   4  -3  -6 77470.0 2737.96   6
  -4  -3   6 69749.5 1848.07   6
  -4  -3   6 78711.6 2514.05   5
   3  -3  -6 56606.1 2192.30   3
  -3   3   6 59760.3 2664.68   8
  -3   3   6 60421.1 2144.99   4
   3   3  -6 60827.1 2393.22   4
   3  -3  -6 61453.2 2180.84   4
   3  -3  -6 64053.7 2495.55   6
  -3  -3   6 54441.0 1728.50   6
  -3  -3   6 59236.3 2342.21   1
  -3  -3   6 61338.8 2313.83   5
   2  -3  -6 5638.76 734.223   3
  -2   3   6 6413.72 919.980   8
   2  -3  -6 6000.37 829.329   6
   2  -3  -6 6343.08 740.277   4
  -2  -3   6 5713.41 789.063   4
  -2  -3   6 6184.62 650.423   6
  -2   3   6 5045.69 644.013   4
  -2  -3   6 6149.17 743.354   1
   2   3  -6 5465.37 780.653   4
  -2  -3   6 6574.64 813.013   5
   1  -3  -6 56652.3 2308.12   3
  -1   3   6 60011.8 2098.79   4
  -1   3   6 59836.0 2701.94   8
   1   3  -6 66106.0 2421.98   4
   1  -3  -6 63051.8 2514.88   6
   1  -3  -6 62285.5 2141.92   4
  -1  -3   6 68029.3 2577.69   4
  -1  -3   6 56236.8 1919.01   6
  -1  -3   6 64318.2 2258.53   1
  -1  -3   6 65219.1 2505.16   5
   0  -3   6 2032.70 407.618   1
   0  -3  -6 2236.16 493.807   3
   0   3   6 3016.54 706.205   8
   0  -3  -6 3461.56 656.739   6
   0   3   6 1819.56 544.040   4
   0   3  -6 2600.05 545.968   4
   0  -3   6 2993.85 499.987   6
   0  -3   6 2775.89 642.703   4
   0  -3  -6 2431.39 525.860   4
   1   3   6 64417.3 2880.72   8
  -1   3  -6 67438.5 2441.11   4
   1   3   6 63765.3 2183.99   4
   1  -3   6 62860.2 1976.42   1
  -1  -3  -6 64702.7 2589.76   6
   1  -3   6 68764.9 2572.68   4
  -1  -3  -6 64011.1 2184.82   4
   1  -3   6 61164.4 2194.80   6
  -1  -3  -6 61784.7 2584.67   5
   2   3   6 39481.3 2279.89   8
  -2   3  -6 37115.6 1848.42   4
   2   3   6 36805.5 1671.23   4
  -2  -3  -6 37906.0 2002.48   6
   2  -3   6 41161.2 1998.49   4
   2  -3   6 36748.9 1758.62   6
   2  -3   6 38869.9 1431.97   1
  -2  -3  -6 38748.7 2045.11   5
   3  -3   6 50052.8 1478.34   1
   3   3   6 52360.4 1996.64   4
   3  -3   6 54974.4 2313.41   4
  -3  -3  -6 52448.9 2347.40   6
   3  -3   6 52388.2 2160.72   6
  -3   3  -6 52739.2 2201.69   4
   3   3   6 50827.9 2589.86   8
  -3  -3  -6 54714.6 2394.05   5
   4   3   6 30169.2 2025.69   8
  -4   3  -6 31973.7 1737.26   4
   4   3   6 30327.2 1559.85   4
   4  -3   6 35037.3 1872.58   4
  -4  -3  -6 30388.8 1802.05   6
   4  -3   6 29135.8 971.371   1
  -4  -3  -6 29168.1 1764.48   5
  -5  -3  -6 3460.31 684.050   5
   5   3   6 4246.99 843.034   8
  -5   3  -6 2783.50 618.623   4
  -5  -3  -6 3521.97 706.961   6
   5   3   6 3011.95 569.696   4
   5  -3   6 3219.38 664.041   4
   6   3   6 106037. 3849.30   8
   6  -3   6 116225. 3472.95   4
   6   3   6 106055. 3012.06   4
  -6  -3  -6 108373. 3492.48   6
  -6  -3  -6 105640. 3367.22   5
  -7  -3  -6 411.836 354.588   5
   7   3   6 488.259 445.832   8
  -7  -3  -6 134.211 326.468   6
   7  -3   6 11.5655 318.443   4
   7   3   6 217.194 370.135   4
   8   3   6 88930.5 3589.64   8
   8  -3   6 93260.4 3229.67   4
   8   3   6 90630.5 2953.98   4
  -8  -3  -6 93404.2 3369.42   6
   8  -3   6 96776.1 3485.06   2
  -8  -3  -6 95927.0 3211.25   5
   9   3   6 15798.7 1561.31   8
   9  -3   6 17114.2 1451.69   4
   9   3   6 15542.5 1267.67   4
  -9  -3  -6 18397.0 1545.55   6
   9  -3   6 18225.9 1526.53   2
  -9  -3  -6 16720.4 1392.24   5
  10   3   6 36903.3 2397.53   8
  10  -3   6 37742.6 2161.64   4
 -10  -3  -6 39281.3 2286.86   6
  10  -3   6 35966.6 2141.35   2
 -10  -3  -6 39768.2 2099.99   5
  11   3   6 46453.4 2679.29   8
  11  -3   6 50026.6 2528.22   4
 -11  -3  -6 54518.8 2733.81   6
  11  -3   6 48292.7 2483.04   2
 -11  -3  -6 49368.8 2331.61   5
 -12  -3  -6 4397.76 772.118   5
  12   3   6 3013.09 749.373   8
  12  -3   6 3170.23 675.866   2
 -12  -3  -6 2997.86 713.871   6
  12  -3   6 3754.86 726.489   4
  13   3   6 20730.8 1835.88   8
  13  -3   6 22216.1 1805.51   4
 -13  -3  -6 22848.9 1870.19   6
  13  -3   6 20835.3 1622.08   2
 -13  -3  -6 20379.7 1565.84   5
 -14  -3  -6 11399.3 1149.29   5
  14  -3   6 12270.6 1400.64   4
  14   3   6 8873.63 1251.46   8
 -14  -3  -6 11619.6 1387.40   6
  14  -3   6 9541.10 1120.71   2
  15  -3   6 3450.01 662.100   2
  15  -3   6 2522.64 735.480   4
 -15  -3  -6 3041.62 776.598   6
  16  -3   6 11007.2 1542.64   7
 -16  -3  -6 11121.4 1423.94   6
  16  -3   6 11440.8 1193.55   2
  16  -3   6 10088.4 1270.03   4
  17  -3   6 1563.06 774.178   7
  17  -3   6 962.945 410.964   4
 -17  -3  -6 532.627 492.533   6
 -17   3  -6 1158.98 621.918   8
  18  -3   6 28312.9 2555.67   7
  18  -3   6 23416.3 2082.44   4
 -18  -3  -6 28339.9 2343.39   6
 -18   3  -6 24928.9 1942.44   8
  19  -3   6 13515.1 1793.80   7
 -19  -3  -6 12597.5 1639.17   6
 -19   3  -6 11867.1 1370.83   8
  19  -3   6 10782.2 1511.50   4
 -20   3  -6 2526.34 776.010   8
  20  -3   6 2425.18 943.008   7
  20  -3   6 2659.96 998.024   4
 -20  -3  -6 1691.15 629.244   6
  21  -3   6 18644.1 2150.41   4
 -21   3  -6 20240.5 1821.13   8
  22  -3   6 1916.75 668.462   4
  23  -4  -6 1526.36 836.893   7
  22  -4  -6 30187.1 2549.84   7
  21  -4  -6 3093.43 834.888   7
  21  -4  -6 2699.93 939.450   4
  20  -4  -6 18809.3 2096.04   4
  20  -4  -6 14246.0 1656.04   7
 -20  -4   6 20970.2 2402.41   1
  19  -4  -6 12656.4 1513.05   7
  19  -4  -6 10795.8 1546.04   4
 -19  -4   6 13386.3 1520.24   2
 -18   4   6 7612.12 1058.14   8
  18  -4  -6 7722.96 1159.80   7
 -18  -4   6 6653.34 1051.72   2
  18  -4  -6 7953.12 1393.30   4
 -17   4   6 27147.1 1904.68   8
  17  -4  -6 25940.4 2283.73   4
  17  -4  -6 24175.8 1955.12   7
 -17  -4   6 26359.3 2080.08   2
 -16   4   6 310.298 246.487   8
  16  -4  -6 1273.05 498.029   7
  16  -4  -6 742.061 451.210   4
 -16  -4   6 365.101 528.427   2
  15   4  -6 33020.8 1696.93   8
 -15   4   6 28340.6 2003.76   8
  15  -4  -6 28277.8 2275.70   4
  15  -4  -6 26996.2 1949.90   7
  14   4  -6 14822.9 1174.31   8
 -14   4   6 15735.0 1487.82   8
  14  -4  -6 11615.2 1505.31   4
  14  -4  -6 12824.6 1294.24   7
 -13   4   6 17987.4 1608.70   8
  13  -4  -6 19032.9 1806.51   4
  13  -4  -6 17740.8 1494.74   7
  13   4  -6 19590.4 1352.76   8
 -12   4   6 43617.5 2485.99   8
  12  -4  -6 42887.3 2569.22   4
  12  -4  -6 43644.1 2202.63   7
  12   4  -6 43670.9 2023.43   8
  11   4  -6 961.062 410.858   8
 -11   4   6 870.606 397.621   8
  11  -4  -6 118.530 302.253   7
  11  -4  -6 330.333 542.042   4
 -10   4   6 60937.3 2943.52   8
  10  -4  -6 60990.4 2918.83   4
  10  -4  -6 58554.9 2342.49   7
 -10  -4   6 61063.2 1468.17   6
  10   4  -6 63154.5 2485.01   8
  -9   4   6 18257.0 1632.66   8
   9  -4  -6 19759.6 1680.93   4
  -9  -4   6 20268.4 919.642   6
   9   4  -6 18302.5 1360.72   8
  -8   4   6 25880.4 1948.18   8
   8  -4  -6 23439.0 1754.71   4
  -8  -4   6 26493.8 1106.09   6
  -8  -4   6 23401.2 1295.66   5
   8   4  -6 26068.5 1641.37   8
  -7   4   6 58150.2 2901.52   8
   7   4  -6 54843.1 2381.19   8
   7  -4  -6 58523.6 2698.29   4
  -7  -4   6 52541.2 1761.01   6
  -7  -4   6 55833.8 2071.29   5
  -6  -4   6 994.011 413.967   5
   6   4  -6 1649.84 501.634   8
  -6   4   6 1561.66 547.342   8
   6  -4  -6 2138.56 634.104   4
  -6  -4   6 1546.17 372.164   6
  -5   4   6 49754.7 2676.76   8
   5  -4  -6 51694.7 2425.54   4
  -5  -4   6 45043.1 1776.99   6
   5   4  -6 51375.9 2333.47   8
  -5  -4   6 51439.2 2172.05   5
  -4  -4   6 2033.69 487.447   5
   4   4  -6 2086.50 558.884   8
  -4   4   6 1962.99 602.888   8
   4  -4  -6 1807.94 540.817   6
  -4  -4   6 1795.64 377.143   6
   4  -4  -6 2778.60 627.579   4
   3   4  -6 41081.7 2129.34   8
   3  -4  -6 44611.6 2332.35   6
   3  -4  -6 43037.7 2166.05   4
  -3   4   6 40538.4 2434.37   8
  -3  -4   6 37272.4 1733.64   6
  -2   4   6 26997.8 2005.72   8
   2  -4  -6 24637.0 1774.31   6
   2  -4  -6 25750.0 1699.43   4
  -2  -4   6 29353.0 1989.77   4
  -2  -4   6 24260.5 1459.85   6
   2   4  -6 26554.6 1729.93   8
  -1   4   6 31168.7 2154.53   8
   1  -4  -6 28951.7 1912.73   6
   1  -4  -6 27432.6 1765.05   4
  -1  -4   6 31408.0 2079.57   4
  -1  -4   6 26852.4 1566.34   6
   1   4  -6 32648.7 1930.33   8
   0   4   6 64121.0 3098.76   8
   0  -4  -6 66278.0 2889.44   6
   0  -4   6 74694.7 3136.21   4
   0  -4  -6 69453.7 2722.86   4
   0   4  -6 70681.8 2842.81   8
   1   4   6 2509.97 704.795   8
  -1   4  -6 3626.94 768.816   8
  -1  -4  -6 2559.44 650.615   6
   1  -4   6 2033.07 709.079   4
  -1  -4  -6 1420.34 541.740   4
   2   4   6 82746.6 3564.98   8
  -2  -4  -6 85130.6 3286.37   6
   2  -4   6 86237.0 3384.18   4
  -2  -4  -6 79842.5 2879.43   4
   2  -4   6 83078.5 2404.23   1
  -2  -4  -6 84168.2 3211.89   5
  -2   4  -6 84234.8 3174.14   8
   3   4   6 30611.7 2183.08   8
  -3  -4  -6 31478.7 2035.07   6
   3  -4   6 35087.6 2184.07   4
   3  -4   6 33213.1 1399.37   1
  -3  -4  -6 31538.1 2012.44   5
  -3   4  -6 33804.2 2058.92   8
   4   4   6 26540.1 2045.73   8
   4  -4   6 23888.9 1058.12   1
   4  -4   6 24495.1 1831.52   4
  -4  -4  -6 25857.8 1853.41   6
  -4  -4  -6 23593.3 1721.25   5
  -4   4  -6 27852.3 1888.91   8
   5  -4   6 43690.3 1189.59   1
   5   4   6 52480.6 2896.63   8
   5  -4   6 51025.5 2635.12   4
  -5  -4  -6 50212.3 2592.45   6
  -5   4  -6 52895.3 2622.07   8
  -5  -4  -6 47834.4 2422.08   5
  -6  -4  -6 2258.97 618.200   5
  -6   4  -6 2668.81 706.515   8
   6   4   6 2363.54 738.316   8
  -6  -4  -6 1256.81 525.094   6
   6  -4   6 1959.99 580.491   4
   7   4   6 58662.6 3136.39   8
   7  -4   6 65298.9 3018.41   4
  -7  -4  -6 67253.9 3038.40   6
  -7  -4  -6 62851.5 2756.98   5
  -7   4  -6 65532.0 2958.35   8
   8   4   6 14583.2 1637.57   8
   8  -4   6 13865.9 1447.46   4
  -8  -4  -6 11802.6 1343.71   6
  -8   4  -6 13305.2 1383.18   8
  -8  -4  -6 13602.5 1309.49   5
   9   4   6 18025.0 1775.71   8
   9  -4   6 19511.7 1749.75   4
  -9  -4  -6 21275.5 1772.78   6
  -9  -4  -6 19316.6 1544.49   5
  -9   4  -6 17148.5 1584.03   8
  10   4   6 23193.3 2057.85   8
  10  -4   6 25325.0 1984.63   4
 -10  -4  -6 24997.0 1949.99   6
 -10  -4  -6 22441.6 1677.58   5
 -10   4  -6 24552.7 1915.26   8
 -11  -4  -6 1423.71 480.641   5
  11   4   6 1769.79 710.755   8
 -11  -4  -6 2318.02 660.586   6
  11  -4   6 2272.68 638.474   4
 -11   4  -6 1567.16 554.052   8
 -12  -4  -6 36901.8 2115.74   5
  12  -4   6 33476.8 2366.67   4
 -12  -4  -6 38711.0 2485.03   6
  12   4   6 36286.5 2592.28   8
  12  -4   6 35035.0 2314.35   2
 -12   4  -6 35275.9 2306.86   8
 -13  -4  -6 4114.79 796.123   5
 -13   4  -6 4230.52 898.649   8
  13   4   6 3830.48 898.914   8
  13  -4   6 4182.86 796.357   2
 -13  -4  -6 3868.77 879.331   6
  13  -4   6 3895.90 887.431   4
  14  -4   6 34445.5 2497.90   4
 -14  -4  -6 37367.6 2562.84   6
  14  -4   6 34021.9 2297.50   2
  14   4   6 33076.4 2557.26   8
 -14   4  -6 31225.8 2254.44   8
 -14  -4  -6 32317.8 2003.60   5
  15   4   6 24801.7 2171.14   8
  15  -4   6 24864.6 2193.12   4
 -15  -4  -6 26613.9 2167.09   6
  15  -4   6 25429.6 1980.96   2
 -15   4  -6 30597.7 2243.08   8
 -15  -4  -6 26039.3 1804.42   5
 -16   4  -6 4803.46 933.984   8
  16   4   6 4410.36 919.150   8
 -16  -4  -6 5396.36 1018.77   6
  16  -4   6 4724.08 1014.65   4
 -17   4  -6 33694.7 2358.91   8
  17  -4   6 31487.9 2579.91   4
 -17  -4  -6 30979.2 2482.52   6
 -18   4  -6-577.171 494.621   8
 -18  -4  -6 1044.40 630.084   6
  18  -4   6 1175.87 576.205   4
  19  -4   6 21751.5 2232.52   4
 -19   4  -6 23721.4 2114.92   8
 -20   4  -6 9337.04 1384.29   8
  20  -4   6 7767.02 1429.24   4
  18  -5  -6 2799.60 725.548   7
 -18  -5   6 1826.71 694.983   2
  18  -5  -6 4021.45 974.586   4
 -17   5   6 1783.78 637.477   8
  17  -5  -6 961.368 441.720   7
  17  -5  -6 1327.41 772.480   4
 -16   5   6-44.9518 260.684   8
  16  -5  -6-153.464 227.979   7
  16  -5  -6-233.622 276.351   4
 -15   5   6 371.149 337.297   8
  15  -5  -6 490.072 311.882   7
  14   5  -6-307.093 248.517   8
 -14   5   6-605.371 399.385   8
  14  -5  -6 233.605 307.737   4
  13   5  -6 863.135 406.079   8
 -13   5   6-106.888 289.179   8
  13  -5  -6 143.877 484.966   4
  12   5  -6 22.1998 448.443   8
 -12   5   6-22.6700 520.618   8
  12  -5  -6 328.061 336.283   4
  11   5  -6 2408.91 671.730   8
 -11   5   6 1475.08 681.719   8
  11  -5  -6 2226.91 743.079   4
  10   5  -6 4084.96 800.664   8
 -10   5   6 4116.75 912.634   8
  10  -5  -6 5453.43 1118.74   4
   9   5  -6 7601.82 1048.60   8
  -9   5   6 8984.72 1262.44   8
   9  -5  -6 7959.92 1296.98   4
  -8   5   6 17028.7 1769.07   8
   8  -5  -6 17657.4 1729.39   4
  -8  -5   6 17871.6 1135.27   6
   8   5  -6 17533.0 1519.04   8
   7   5  -6 7206.17 1039.40   8
  -7   5   6 4783.02 966.090   8
   7  -5  -6 5845.93 1046.43   4
  -6   5   6 33539.2 2478.74   8
   6  -5  -6 32765.1 2226.97   4
   6   5  -6 35001.0 2150.70   8
   5   5  -6 1685.53 579.802   8
  -5   5   6 2373.88 770.789   8
   5  -5  -6 1482.55 607.216   6
   5  -5  -6 1305.54 611.842   4
  -4   5   6 10774.4 1468.45   8
   4  -5  -6 14134.8 1482.52   6
   4  -5  -6 10247.5 1297.38   4
   4   5  -6 11882.0 1319.26   8
   3   5  -6 1311.40 546.020   8
  -3   5   6 2895.51 770.132   8
   3  -5  -6 3415.95 752.714   6
   3  -5  -6 1258.79 608.379   4
   2   5  -6 1425.78 570.612   8
  -2   5   6 2722.87 763.699   8
   2  -5  -6 2009.59 575.567   6
   2  -5  -6 1786.12 557.911   4
  -2  -5   6 2411.74 740.706   4
   1   5  -6 2385.73 678.730   8
  -1   5   6 1692.22 717.488   8
   1  -5  -6 2106.77 580.932   6
   1  -5  -6 1688.27 541.560   4
  -1  -5   6 1874.38 712.182   4
   0   5  -6 2373.01 641.131   8
   0   5   6 2029.26 619.054   8
   0  -5   6 1911.94 757.612   4
   0  -5  -6 2078.81 608.668   6
   0  -5  -6 1901.99 554.952   4
   1   5   6 1393.29 652.757   8
  -1   5  -6 2031.12 613.235   8
   1  -5   6 1414.14 650.148   4
  -1  -5  -6 2030.01 667.386   6
  -1  -5  -6 1834.55 575.706   4
  -2   5  -6 5112.85 915.747   8
   2   5   6 6325.93 1137.75   8
  -2  -5  -6 4171.69 872.973   6
   2  -5   6 3607.23 910.899   4
  -2  -5  -6 5195.24 879.892   4
   3   5   6 10845.5 1436.05   8
  -3  -5  -6 11602.2 1330.67   6
   3  -5   6 11426.1 1377.67   4
  -3  -5  -6 10506.0 1261.30   5
  -3   5  -6 11372.9 1362.25   8
  -4  -5  -6 3864.85 791.896   5
  -4   5  -6 3178.12 797.777   8
   4   5   6 2455.11 675.278   8
  -4  -5  -6 2825.12 749.521   6
   4  -5   6 3471.32 835.455   4
  -5  -5  -6 1167.63 474.666   5
  -5   5  -6 633.325 550.665   8
  -5  -5  -6 1438.88 574.944   6
   5  -5   6 1235.16 523.113   4
   5   5   6 469.840 532.092   8
  -6  -5  -6 4826.51 851.084   5
  -6   5  -6 5037.53 1016.48   8
   6   5   6 4719.54 973.696   8
  -6  -5  -6 6203.47 1049.74   6
   6  -5   6 6141.30 1049.40   4
  -7  -5  -6 1987.59 616.557   5
   7   5   6 2949.85 813.999   8
  -7  -5  -6 2157.89 681.624   6
   7  -5   6 3025.76 858.237   4
  -7   5  -6 3030.17 857.997   8
  -8  -5  -6 947.383 530.174   5
  -8   5  -6 602.765 569.500   8
   8   5   6 618.878 708.300   8
  -8  -5  -6 876.184 526.897   6
   8  -5   6 1237.69 629.949   4
  -9  -5  -6 6580.12 1036.69   5
  -9   5  -6 6922.38 1200.83   8
   9   5   6 6374.44 1188.47   8
  -9  -5  -6 5776.80 985.757   6
   9  -5   6 5703.84 1044.55   4
 -10  -5  -6 2023.80 658.573   5
 -10   5  -6 2357.77 801.901   8
  10   5   6 2389.20 705.172   8
 -10  -5  -6 2146.63 667.853   6
  10  -5   6 1786.96 712.799   4
 -11  -5  -6 6402.35 959.235   5
 -11   5  -6 8007.02 1290.90   8
  11   5   6 4945.85 1148.95   8
 -11  -5  -6 6253.76 1128.64   6
  11  -5   6 5737.37 1136.83   4
 -12  -5  -6 3159.50 693.777   5
 -12   5  -6 2245.33 796.834   8
  12   5   6 5146.57 1110.90   8
 -12  -5  -6 5509.61 1000.33   6
  12  -5   6 5020.77 1175.24   4
 -13   5  -6 2414.52 769.834   8
  13   5   6 3300.69 919.452   8
 -13  -5  -6 2934.99 760.243   6
  13  -5   6 2582.13 840.629   4
 -14   5  -6 3063.30 879.399   8
 -14  -5  -6 3239.44 924.975   6
  14  -5   6 2440.44 730.720   4
  14   5   6 1220.60 576.110   8
 -15   5  -6 10953.5 1541.11   8
  15   5   6 10239.1 1641.98   8
  15  -5   6 11472.8 1445.69   2
  15  -5   6 12364.3 1641.76   4
  16   5   6 9808.75 1519.67   8
  16  -5   6 6703.89 1319.56   4
  17   5   6 2390.23 773.198   8
 -16   6   6-461.818 363.917   8
 -15   6   6 2766.62 985.434   8
 -14   6   6 322.209 678.906   8
  14  -6  -6 1769.06 655.938   4
  13   6  -6 183.835 456.819   8
 -13   6   6 209.284 363.956   8
  13  -6  -6 148.407 589.412   4
  12   6  -6 4810.15 947.216   8
 -12   6   6 2751.64 1026.75   8
  12  -6  -6 3006.43 949.940   4
  11   6  -6-316.304 290.731   8
 -11   6   6 240.349 260.941   8
  10   6  -6 1175.65 421.854   8
 -10   6   6 730.586 452.317   8
  10  -6  -6-205.096 423.290   4
   9   6  -6 518.077 418.679   8
   9  -6  -6 418.259 318.436   4
   8   6  -6 1351.71 632.156   8
  -8   6   6 1041.97 529.155   8
   8  -6  -6 1528.98 705.292   4
   7   6  -6 10458.0 1312.84   8
  -7   6   6 12238.4 1677.78   8
   7  -6  -6 11087.7 1554.20   4
   6   6  -6 947.593 437.378   8
   6  -6  -6 85.9465 151.216   6
   6  -6  -6 363.103 443.980   4
  -5   6   6 26660.1 2415.67   8
   5   6  -6 30375.7 2234.66   8
   5  -6  -6 32546.6 2483.71   6
   5  -6  -6 28076.0 2362.13   4
   4   6  -6 4140.31 938.760   8
  -4   6   6 2686.45 959.291   8
   4  -6  -6 2837.28 823.117   6
   4  -6  -6 2112.31 826.381   4
  -3   6   6 27245.4 2417.33   8
   3  -6  -6 35208.9 2592.55   6
   3  -6  -6 29760.8 2370.96   4
   3   6  -6 31212.9 2299.59   8
   2   6  -6 10522.6 1402.86   8
  -2   6   6 10036.9 1517.65   8
   2  -6  -6 9952.48 1423.95   6
   2  -6  -6 10209.8 1380.88   4
  -2  -6   6 12356.7 1674.23   4
   1   6  -6 6888.17 1171.06   8
  -1   6   6 6111.27 1252.56   8
   1  -6  -6 6966.13 1148.43   6
   1  -6  -6 6188.01 1197.63   4
  -1  -6   6 7766.01 1324.04   4
   0   6  -6 10191.8 1315.69   8
   0   6   6 6243.68 1182.61   8
   0  -6  -6 10297.9 1405.69   6
   0  -6   6 9486.10 1424.51   4
   0  -6  -6 7296.92 1258.39   4
  -1   6  -6-446.686 404.881   8
   1   6   6-216.426 295.226   8
  -1  -6  -6-10.1039 354.402   6
  -1  -6  -6-6.45802 128.822   4
  -2   6  -6 3533.52 830.833   8
   2   6   6 3844.92 947.350   8
  -2  -6  -6 3500.17 793.951   6
   2  -6   6 2462.45 1005.12   4
  -3   6  -6 545.357 551.615   8
   3   6   6 75.8146 185.395   8
  -3  -6  -6 1285.76 588.741   6
   3  -6   6 322.871 496.435   4
  -4  -6  -6 2116.93 721.400   5
  -4   6  -6 205.019 425.358   8
  -4  -6  -6 590.009 516.229   6
   4  -6   6 1346.60 553.333   4
   4   6   6 2086.91 803.391   8
  -5  -6  -6-442.582 493.535   5
  -5   6  -6-346.922 577.994   8
   5   6   6-613.949 469.598   8
  -5  -6  -6 776.818 436.693   6
   5  -6   6 362.432 366.267   4
  -6  -6  -6 85.3463 358.858   5
  -6   6  -6 748.468 463.245   8
   6   6   6-922.331 617.135   8
  -6  -6  -6-3.45080 505.871   6
   6  -6   6-179.350 243.979   4
  -7  -6  -6 808.745 466.734   5
  -7   6  -6 1449.77 765.730   8
   7   6   6 1903.26 803.762   8
  -7  -6  -6 1337.91 551.268   6
   7  -6   6 1438.13 607.080   4
  -8  -6  -6 2487.05 764.444   5
  -8   6  -6 1718.48 846.732   8
   8   6   6 2679.09 842.597   8
  -8  -6  -6 1737.15 693.491   6
   8  -6   6 1653.66 791.117   4
  -9  -6  -6 5775.59 1049.54   5
   9   6   6 6914.23 1468.37   8
   9  -6   6 9156.68 1507.89   4
  10   6   6 17395.6 1973.73   8
  10  -6   6 14862.2 1895.76   4
  11  -6   6 1400.93 684.792   4
   5  -7  -6-599.274 714.921   4
   4  -7  -6 37340.7 3023.56   4
   3  -7  -6 1582.15 894.158   4
   2  -7  -6 17668.0 2098.57   4
   1  -7  -6 16243.0 1953.64   4
   0  -7  -6 1515.77 723.312   4
  -3  -7  -6 14116.5 1767.41   5
  -4  -7  -6 14761.0 1748.73   5
 -25   0   7 30.6315 422.811   1
  25   0  -7-194.948 522.858   4
 -24   0   7 151.078 340.065   1
 -23   0   7 4.01784 536.984   1
 -22   0   7 619.103 359.712   1
 -21   0   7 194.890 392.272   1
  20   0  -7 66.7790 152.947   5
 -20   0   7-256.171 594.761   1
  19   0  -7 253.471 178.594   5
 -19   0   7-442.319 648.276   1
  18   0  -7-24.5447 143.191   5
 -18   0   7 204.661 531.265   1
 -18   0   7-20.5297 116.548   2
  17   0  -7 162.635 172.071   5
 -17   0   7 140.304 346.501   1
 -17   0   7 24.2327 104.829   2
  16   0  -7-75.1042 208.063   5
 -16   0   7 244.254 347.309   1
  16   0  -7 81.2648 97.2692   8
  16   0  -7 3.43667 85.4134   6
 -16   0   7-136.391 247.832   2
  15   0  -7-234.842 139.654   5
  15   0  -7 24.9465 56.3329   8
  15   0  -7 108.317 75.9193   6
 -15   0   7 45.6879 248.509   2
 -14   0   7-202.308 261.214   2
  14   0  -7 252.731 201.779   5
 -14   0   7 303.948 398.420   1
  14   0  -7 33.0498 102.691   8
  14   0  -7 150.328 84.4576   6
  14   0  -7 149.498 97.0346   6
 -13   0   7-292.046 285.319   2
  13   0  -7 157.109 273.396   5
 -13   0   7 42.8161 401.090   1
  13   0  -7 196.482 159.287   8
  13   0  -7-132.319 83.7218   6
  13   0  -7-94.1863 107.888   6
  12   0  -7-125.465 269.731   5
 -12   0   7 428.451 283.063   2
 -12   0   7-50.3592 448.040   1
  12   0  -7-159.029 116.035   8
  12   0  -7-141.665 85.3922   6
  12   0  -7 3.73540 225.283   2
  12   0  -7-75.9928 68.3149   6
  11   0  -7 84.2742 123.406   5
 -11   0   7 295.785 352.694   2
  11   0  -7 180.823 126.337   8
  11   0  -7 43.6215 73.4554   6
  11   0  -7-72.8997 288.234   2
  11   0  -7 18.3843 72.9475   6
  10   0  -7-71.0732 307.320   5
 -10   0   7-24.4167 344.606   2
  10   0  -7 202.496 208.492   8
  10   0  -7 132.261 91.0587   6
  10   0  -7-129.109 137.321   2
 -10   0   7 803.569 388.345   1
   9   0  -7-35.4886 150.682   5
   9   0  -7-447.229 211.718   8
  -9   0   7 6.95087 282.696   2
   9   0  -7 183.221 269.213   2
   9   0  -7 98.4694 106.920   6
  -9   0   7 78.7560 363.607   1
  -9   0   7 55.7510 59.0744   3
   8   0  -7 105.111 183.611   5
   8   0  -7-18.7688 187.699   8
  -8   0   7 308.527 299.121   2
  -8   0   7 126.186 104.214   3
   8   0  -7-82.0931 249.624   2
   8   0  -7 26.2125 74.1307   6
  -8   0   7-266.511 336.160   1
   7   0  -7 101.279 239.585   5
  -7   0   7 340.780 347.774   2
   7   0  -7-5.65590 242.767   8
   7   0  -7 128.633 318.669   2
   7   0  -7 141.156 141.034   6
   6   0  -7-157.617 243.482   5
  -6   0   7 254.047 341.218   2
   6   0  -7 10.3458 211.400   8
   6   0  -7-27.8572 162.027   2
   6   0  -7-52.9129 124.335   6
   6   0  -7 147.772 164.839   1
   5   0  -7-105.324 219.083   5
  -5   0   7-32.7803 214.353   2
   5   0  -7 23.1007 205.700   8
   5   0  -7 119.147 188.736   1
   5   0  -7-68.5345 176.846   2
   5   0  -7 148.257 115.640   6
   4   0  -7 50.9503 223.129   5
  -4   0   7 55.2260 240.582   2
   4   0  -7 140.694 146.500   1
   4   0  -7 225.935 181.382   8
   4   0  -7 14.7647 131.606   2
   4   0  -7-55.4141 136.285   6
   4   0  -7 131.991 71.5568   4
   3   0  -7 92.6815 227.782   5
  -3   0   7 291.480 315.799   2
   3   0  -7 185.917 224.152   8
   3   0  -7-441.235 204.971   1
   3   0  -7 150.819 58.9203   4
  -3   0   7 197.320 113.140   6
   3   0  -7-25.6454 151.455   6
   3   0  -7-20.9338 61.7551   4
   2   0  -7 260.675 285.553   5
  -2   0   7-219.043 348.739   2
   2   0  -7-195.550 134.842   8
  -2   0   7 259.307 187.694   6
   2   0  -7-141.922 166.443   6
  -2   0   7 88.0360 229.259   5
  -1   0   7-149.389 246.479   5
   1   0  -7 114.459 274.920   5
  -1   0   7 1.72592 323.228   2
   1   0  -7-173.986 270.122   8
  -1   0   7-33.8510 47.6477   6
   1   0  -7 120.754 160.718   6
   0   0   7 20.7236 186.786   5
   0   0  -7 95.1324 278.273   5
   0   0   7-176.286 218.979   2
   0   0  -7 177.953 249.186   8
   0   0  -7 192.441 198.434   7
   0   0   7 51.9869 193.520   6
   0   0  -7 168.986 184.504   6
   1   0   7-93.0469 232.596   5
  -1   0  -7-133.461 258.555   5
   1   0   7-17.2925 277.365   2
  -1   0  -7 58.0382 192.942   8
  -1   0  -7 118.604 162.193   7
   1   0   7 239.702 202.834   6
  -1   0  -7 171.742 191.782   6
  -2   0  -7-122.146 132.653   1
  -2   0  -7 14.6517 186.922   5
   2   0   7 227.148 361.831   2
  -2   0  -7-16.7618 136.134   7
  -2   0  -7 451.959 211.205   2
   2   0   7 55.6031 166.427   6
  -2   0  -7-181.109 235.930   6
  -3   0  -7 244.740 244.823   5
   3   0   7-262.396 282.473   2
   3   0   7-281.216 312.827   3
  -3   0  -7-221.257 169.095   2
   3   0   7 171.304 182.648   6
  -3   0  -7-78.0636 221.524   6
  -3   0  -7 283.112 207.932   1
   4   0   7 547.538 387.390   2
  -4   0  -7-128.108 237.487   5
   4   0   7 207.026 227.289   3
  -4   0  -7-139.067 308.184   2
   4   0   7-130.760 138.268   6
  -4   0  -7 183.269 218.119   6
  -4   0  -7-13.1323 173.480   1
  -5   0  -7 319.973 236.601   5
   5   0   7 283.698 278.400   3
  -5   0  -7-209.979 182.995   2
   5   0   7-243.421 215.421   2
   5   0   7 88.7865 201.998   6
   5   0   7-8.13593 76.7112   4
  -5   0  -7 491.924 296.281   6
   6   0   7 556.525 359.494   2
   6   0   7 394.367 375.226   3
  -6   0  -7 454.346 275.674   2
   6   0   7 48.0883 92.8693   4
  -6   0  -7-207.420 262.776   6
   7   0   7-109.891 238.048   2
   7   0   7-2.10876 252.432   3
   7   0   7 152.102 177.326   4
  -7   0  -7 586.576 342.076   2
  -7   0  -7 32.0447 227.873   6
   8   0   7-327.848 270.907   2
   8   0   7-254.229 252.584   3
   8   0   7-102.906 170.486   4
  -8   0  -7-250.579 220.314   2
  -8   0  -7 260.194 330.562   6
   9   0   7-218.362 329.337   2
   9   0   7-63.5928 274.374   3
   9   0   7-72.0699 334.311   7
   9   0   7 133.386 179.341   4
  -9   0  -7 137.432 336.249   6
  10   0   7 459.877 284.074   3
  10   0   7 44.6185 302.831   7
  10   0   7-147.600 99.8496   4
 -10   0  -7 270.421 323.818   6
  10   0   7-53.9000 304.386   2
  11   0   7-186.101 366.363   3
  11   0   7 12.0153 39.4680   7
  11   0   7-304.077 318.034   2
 -11   0  -7 40.9075 300.206   6
  12   0   7 328.474 401.265   3
  12   0   7-125.081 128.862   7
  12   0   7-440.007 299.597   2
 -12   0  -7-340.559 360.824   6
  13   0   7 84.1656 320.643   3
  13   0   7-386.181 463.789   7
  13   0   7 16.2866 203.556   4
 -13   0  -7 161.897 502.066   6
  13   0   7 23.1675 258.364   2
  14   0   7 85.4030 313.601   3
  14   0   7-42.4412 272.839   2
  14   0   7-7.42326 144.819   7
  14   0   7-30.4488 92.5307   4
 -14   0  -7-176.002 356.343   6
  15   0   7-390.959 463.934   3
  15   0   7-148.036 311.886   7
  15   0   7-961.445 209.415   4
 -15   0  -7-22.4504 243.309   6
  16   0   7 579.157 421.900   3
  16   0   7 67.6622 319.981   7
  16   0   7-23.3687 281.743   4
 -16   0  -7 26.5925 222.194   6
  17   0   7 7.07112 399.255   3
  17   0   7 673.609 472.547   7
  17   0   7-154.049 292.020   4
 -17   0  -7-177.433 368.989   6
  18   0   7-37.1437 330.772   3
  18   0   7 147.042 414.960   7
  18   0   7 203.601 355.313   4
 -18   0  -7-157.121 311.744   6
  19   0   7-405.913 472.610   3
  19   0   7 217.375 218.188   7
  19   0   7 848.325 411.469   4
 -19   0  -7-1124.86 464.453   6
  20   0   7 192.314 452.422   3
  20   0   7-482.688 405.410   7
  20   0   7 234.300 322.365   4
 -20   0  -7 267.669 477.862   6
  21   0   7 482.068 695.955   3
  21   0   7-690.198 424.997   7
  21   0   7 247.384 283.534   4
 -21   0  -7 1075.85 695.369   6
  22   0   7 471.432 418.242   7
  23   0   7 854.208 541.116   7
 -25  -1   7 12220.6 1911.02   1
  25  -1  -7 12929.6 1769.37   4
 -24  -1   7 17129.1 2212.61   1
  24  -1  -7 10031.0 1503.06   4
  23  -1  -7 19965.5 2080.95   4
 -23  -1   7 26733.4 2503.28   1
  22  -1  -7 3015.14 936.700   4
 -22  -1   7 4124.09 1077.91   1
 -21  -1   7 23444.9 2356.80   1
  21  -1  -7 19168.2 1872.93   4
 -20  -1   7 1804.39 475.526   2
  20  -1  -7 1819.84 721.783   4
 -20  -1   7 1932.29 894.777   1
 -19  -1   7 11971.7 1100.10   2
  19  -1  -7 10157.3 1381.79   4
 -19  -1   7 12634.0 1679.31   1
 -18  -1   7 8089.18 934.166   2
  18  -1  -7 7186.93 1049.77   4
 -18  -1   7 9096.88 1341.64   1
  18   1  -7 8282.94 672.794   5
 -17  -1   7 5732.64 804.726   2
  17   1  -7 7443.38 662.654   5
  17  -1  -7 7004.56 1001.90   4
 -17  -1   7 7297.74 1224.98   1
 -16  -1   7 5517.15 791.521   2
  16  -1  -7 5712.07 887.065   4
  16  -1  -7 5943.85 651.286   6
 -16  -1   7 6099.57 1006.91   1
  16   1  -7 7195.25 660.020   5
  16   1  -7 5799.12 385.170   8
  15  -1  -7 20735.9 1021.09   8
  15   1  -7 20734.9 914.396   8
 -15  -1   7 16948.4 688.820   3
  15  -1  -7 16048.5 1422.15   4
 -15  -1   7 21297.8 1923.90   1
 -15  -1   7 19441.3 1445.67   2
  15  -1  -7 19478.4 1140.65   6
  15   1  -7 20609.0 832.604   8
  15   1  -7 18472.6 1048.03   5
  14  -1  -7 5054.41 575.657   8
  14   1  -7 5035.28 518.861   8
 -14  -1   7 4469.93 750.150   2
  14  -1  -7 4678.08 756.077   4
  14   1  -7 5474.78 606.785   5
 -14  -1   7 4776.61 899.424   1
  14  -1  -7 4693.64 580.270   6
  13  -1  -7 44363.0 1643.57   8
  13   1  -7 43510.5 1584.36   8
 -13  -1   7 46970.0 2653.86   1
  13  -1  -7 43887.1 2138.10   4
 -13  -1   7 44167.0 2166.28   2
  13   1  -7 43218.7 1642.26   5
  12   1  -7 2066.16 400.679   5
  12  -1  -7 1846.59 405.995   8
  12   1  -7 1858.31 397.555   8
 -12  -1   7 2345.45 524.731   2
  12  -1  -7 2263.35 519.437   4
 -12  -1   7 2816.81 687.533   1
  11  -1  -7 76007.6 2247.82   8
 -11  -1   7 74802.9 3166.43   1
  11  -1  -7 74504.8 2552.47   4
 -11   1   7 78512.2 2861.88   2
  11   1  -7 73030.3 2248.44   8
 -11  -1   7 76781.2 2845.39   2
  11   1  -7 78805.7 2262.44   5
  10  -1  -7 10695.5 892.147   8
  10   1  -7 9959.12 867.970   8
  10  -1  -7 8894.39 863.412   4
 -10  -1   7 10905.6 1225.51   1
 -10   1   7 10467.3 1076.53   2
  10  -1  -7 9007.76 736.582   6
 -10  -1   7 9117.19 1013.71   2
  10   1  -7 10501.1 853.125   5
   9  -1  -7 69300.0 2258.19   8
  -9  -1   7 65585.9 2811.62   1
   9   1  -7 64110.8 2222.55   8
   9  -1  -7 71038.4 2243.16   4
  -9   1   7 72094.1 2735.27   2
   9  -1  -7 69252.9 1958.03   6
  -9  -1   7 69598.8 2698.47   2
   9  -1  -7 70790.9 2612.59   5
   9   1  -7 65085.0 2106.88   5
   8  -1  -7 23886.6 1344.13   8
  -8  -1   7 23511.8 1636.40   1
   8   1  -7 25245.3 1426.70   8
   8  -1  -7 24551.2 1249.72   4
  -8   1   7 25081.0 1643.46   2
   8  -1  -7 22499.1 1164.86   6
  -8  -1   7 24265.3 1627.48   2
   8  -1  -7 24896.1 1561.04   5
   8   1  -7 25162.3 1337.17   5
  -7  -1   7 40676.2 2115.65   1
   7  -1  -7 41235.0 1814.02   8
   7   1  -7 37084.5 1762.07   8
   7  -1  -7 44082.1 1556.87   4
   7   1  -7 43156.9 1757.05   5
  -7   1   7 41601.1 2089.89   2
   7  -1  -7 40408.0 1531.50   6
   7   1  -7 38076.1 1570.65   4
  -7  -1   7 41689.3 2104.88   2
   7  -1  -7 44066.1 2055.72   5
   6  -1  -7 111440. 2991.85   8
  -6   1   7 111750. 3163.38   8
   6  -1  -7 113082. 2300.07   4
  -6   1   7 110788. 3389.77   2
   6  -1  -7 113118. 2553.57   6
   6   1  -7 107540. 2484.50   4
   6   1  -7 103647. 1454.82   6
  -6  -1   7 113613. 3459.07   2
   6  -1  -7 116428. 3293.28   5
   6   1  -7 117667. 2934.09   5
  -6  -1   7 115513. 3385.23   1
   5  -1  -7 16199.7 1163.74   8
  -5   1   7 15107.0 1205.92   8
   5  -1  -7 14445.3 764.589   4
  -5  -1   7 14572.3 632.982   6
  -5   1   7 17305.4 1375.83   2
   5  -1  -7 13805.7 919.808   6
   5   1  -7 13987.3 865.232   4
   5   1  -7 15135.7 657.438   6
  -5  -1   7 13736.6 1243.09   2
  -5  -1   7 14615.6 1074.27   5
   5  -1  -7 14900.6 1184.87   5
  -5  -1   7 14844.1 1205.46   1
   5   1  -7 15733.9 1103.46   5
   4  -1  -7 130397. 3338.74   8
  -4   1   7 125721. 3449.45   8
   4  -1  -7 121381. 1902.32   4
  -4   1   7 130378. 3672.61   2
  -4  -1   7 124118. 2033.67   6
   4   1  -7 127747. 2375.13   4
   4  -1  -7 129136. 2788.95   6
   4   1  -7 127244. 2090.91   6
  -4  -1   7 128140. 3650.66   2
  -4  -1   7 128267. 3377.59   1
  -4  -1   7 141971. 3347.08   5
   4  -1  -7 129178. 3447.54   5
   4  -1  -7 137238. 3830.08   1
   4   1  -7 128178. 3128.91   5
  -3   1   7 9186.57 766.370   3
   3  -1  -7 8845.72 919.947   8
  -3   1   7 8451.25 937.620   8
   3  -1  -7 7316.82 398.525   4
   3   1  -7 7287.47 557.699   4
  -3   1   7 8598.80 992.545   2
  -3  -1   7 8230.48 584.883   6
   3  -1  -7 7744.69 722.171   6
   3   1  -7 7836.80 576.874   6
  -3  -1   7 9791.50 1056.48   2
  -3  -1   7 8300.55 869.553   1
   3  -1  -7 7856.01 954.929   1
  -3  -1   7 9419.03 899.144   5
   3  -1  -7 8150.40 919.407   5
   3   1  -7 9240.69 854.782   5
   2   1  -7 56746.3 2139.45   5
  -2   1   7 52046.5 1873.62   3
   2  -1  -7 58078.0 2299.43   8
   2   1  -7 51971.2 1328.12   4
  -2   1   7 55217.9 2416.04   2
  -2  -1   7 48880.0 1479.18   6
   2  -1  -7 51229.2 1823.08   6
   2   1  -7 52038.9 1574.34   6
  -2  -1   7 52584.3 2357.74   2
   2  -1  -7 56580.7 2410.83   1
  -2  -1   7 57663.7 2196.73   5
   2  -1  -7 52646.4 2221.17   5
   1   1  -7 21720.8 1354.70   5
  -1   1   7 23181.2 1307.31   3
   1  -1  -7 25125.1 1554.21   8
   1   1  -7 23747.4 850.846   4
   1  -1  -7 22211.4 689.152   7
  -1   1   7 21866.8 1532.57   2
  -1  -1   7 23465.0 1084.85   6
   1  -1  -7 23548.4 1270.99   6
   1   1  -7 23555.8 1115.13   6
  -1  -1   7 21138.2 1515.18   2
   1  -1  -7 25713.3 1593.72   1
  -1  -1   7 27583.1 1554.01   5
   1  -1  -7 23819.4 1511.97   5
   0  -1   7 247.925 301.421   5
   0  -1  -7 111.628 202.141   5
   0   1   7 589.966 309.618   3
   0   1  -7 529.823 264.230   1
   0  -1  -7 333.831 277.982   8
   0  -1   7 1207.30 425.989   2
   0   1   7 887.057 321.868   6
   0   1  -7-34.6190 100.471   4
   0  -1   7 517.247 208.985   6
   0  -1  -7 540.269 308.109   6
   0   1  -7 667.020 246.566   6
   0   1   7 353.660 330.229   2
   1   1   7 29075.7 1572.15   3
  -1   1  -7 28564.2 906.911   4
  -1   1  -7 28253.8 1499.08   7
   1   1   7 30385.7 1531.32   6
   1   1   7 31797.6 1840.81   2
   1  -1   7 29148.1 1350.06   6
  -1  -1  -7 29250.3 1482.63   6
  -1   1  -7 28019.8 1364.86   6
  -1   1  -7 29828.4 1428.29   1
   1  -1   7 30333.1 1790.02   2
   1  -1   7 31143.7 1701.25   5
  -1  -1  -7 29288.8 1676.20   5
   2   1   7 14749.5 1185.12   3
  -2   1  -7 15390.4 689.890   4
  -2   1  -7 15975.3 1139.03   7
   2   1   7 14560.5 1274.47   2
   2   1   7 16826.8 1179.50   6
   2  -1   7 14807.7 1026.96   6
  -2  -1  -7 14673.3 1098.91   6
   2  -1   7 15173.5 708.716   4
  -2   1  -7 14549.2 1029.29   6
  -2   1  -7 15167.0 998.647   1
   2  -1   7 15371.2 1279.30   2
  -2  -1  -7 15324.3 1232.05   5
   3   1   7 7788.63 899.968   3
  -3   1  -7 6766.12 767.465   7
   3   1   7 7271.53 904.217   2
   3   1   7 7788.53 844.645   6
   3  -1   7 6845.86 500.342   4
   3  -1   7 7316.30 769.150   6
  -3  -1  -7 7368.64 820.412   6
  -3   1  -7 6428.80 639.421   1
  -3   1  -7 7174.58 760.214   6
   3  -1   7 6556.64 851.082   2
  -3  -1  -7 6709.20 844.609   5
   4   1   7 8475.48 987.201   3
   4   1   7 6921.14 292.308   4
  -4   1  -7 9583.24 914.645   7
   4   1   7 7437.49 305.839   4
   4   1   7 9184.60 1042.46   2
   4  -1   7 10112.1 651.503   4
  -4   1  -7 8969.57 708.255   1
   4  -1   7 9437.34 887.160   6
  -4  -1  -7 9064.99 928.293   6
  -4   1  -7 8237.46 850.722   6
   4  -1   7 8934.74 1013.84   2
  -4  -1  -7 9941.98 1034.68   5
  -5  -1  -7 550.433 324.678   5
   5   1   7 1330.83 471.042   3
   5  -1   7 636.226 383.073   2
  -5   1  -7 748.545 226.277   1
   5  -1   7 626.895 269.230   6
  -5  -1  -7 490.034 357.827   6
   5  -1   7 601.367 234.048   4
  -5   1  -7 1108.74 393.133   6
   5   1   7 501.878 138.424   4
   5   1   7 1128.08 429.698   2
   6   1   7 62616.5 2690.64   3
  -6   1  -7 71289.1 1788.82   1
   6  -1   7 70551.0 1869.25   4
   6   1   7 69413.1 2726.59   2
   6   1   7 63134.0 1480.72   4
  -6  -1  -7 66684.0 2558.45   6
  -6   1  -7 66327.5 2519.40   6
   6  -1   7 68244.8 2652.10   2
  -6  -1  -7 67623.9 2674.01   5
   7   1   7 13270.3 1324.69   3
  -7   1  -7 12323.1 722.041   1
   7  -1   7 10338.3 760.820   4
   7   1   7 11323.2 1128.99   2
   7   1   7 11704.6 840.683   7
   7   1   7 10044.9 670.089   4
  -7  -1  -7 10752.5 1093.17   6
  -7   1  -7 10299.5 1050.43   6
   7  -1   7 10631.6 1070.11   2
  -7  -1  -7 11569.8 1133.54   5
   8   1   7 59584.0 2810.28   3
  -8   1  -7 63010.7 1528.15   1
   8  -1   7 62455.3 1980.19   4
   8   1   7 61694.8 2044.13   7
  -8  -1  -7 56974.7 2504.25   6
   8   1   7 53366.5 1645.90   4
  -8   1  -7 59369.8 2545.24   6
   8  -1   7 58451.0 2482.03   2
  -8  -1  -7 63911.1 2635.44   5
  -9  -1  -7 69830.0 2793.54   5
   9   1   7 67397.7 3051.32   3
  -9   1  -7 66050.9 1483.99   1
  -9  -1  -7 68071.7 2823.81   6
  -9   1  -7 67500.4 2784.41   6
   9  -1   7 66118.8 2615.18   2
  10   1   7 52636.3 2778.46   3
 -10   1  -7 47297.3 1179.75   1
  10  -1   7 56601.4 2667.03   7
 -10  -1  -7 53047.4 2548.77   6
  10  -1   7 53455.3 2359.69   2
 -10   1  -7 51058.4 2496.88   6
  11   1   7 87240.6 3653.62   3
  11  -1   7 97158.7 3580.50   7
 -11  -1  -7 99234.3 3567.93   6
  11  -1   7 95978.3 3135.40   2
 -11   1  -7 94132.7 3461.90   6
  12  -1   7 384.808 239.186   2
  12   1   7-326.860 343.649   3
  12   1   7 359.646 230.215   7
  12  -1   7-123.708 230.618   7
  12  -1   7 68.5223 163.729   4
 -12   1  -7 128.760 86.2575   1
 -12  -1  -7 371.248 341.431   6
 -12   1  -7 19.4279 315.646   6
  13   1   7 34355.4 2436.79   3
  13  -1   7 35950.1 2418.47   3
  13  -1   7 35392.4 1889.14   4
  13   1   7 35994.6 2003.37   7
  13  -1   7 36594.2 2329.34   7
  13  -1   7 37770.8 1954.28   2
 -13  -1  -7 35087.9 2254.47   6
 -13   1  -7 36821.1 2313.07   6
  14   1   7 13017.6 1533.36   3
  14  -1   7 12968.5 1522.10   3
  14  -1   7 10281.0 1051.54   4
  14   1   7 9833.97 1093.87   7
  14  -1   7 11368.9 1360.12   7
  14  -1   7 12457.2 1142.63   2
 -14  -1  -7 12225.8 1421.56   6
 -14   1  -7 12142.3 1396.38   6
  15   1   7 13431.8 1638.99   3
  15  -1   7 10222.3 1417.81   3
  15  -1   7 13612.8 1285.10   4
  15   1   7 14167.1 1371.55   7
  15  -1   7 15002.7 1641.54   7
  15  -1   7 15210.7 1251.88   2
 -15  -1  -7 17111.6 1657.47   6
 -15   1  -7 16384.1 1608.56   6
  16   1   7 6984.20 1267.13   3
  16  -1   7 9085.74 1396.07   3
  16   1   7 8013.25 1097.69   7
  16  -1   7 9103.01 1301.42   7
  16  -1   7 8976.63 957.340   2
  16  -1   7 7271.20 1023.86   4
 -16  -1  -7 8014.94 1171.24   6
 -16   1  -7 9101.73 1308.50   6
  17   1   7 1286.40 478.431   4
  17   1   7 3226.34 972.973   3
  17  -1   7 1777.13 598.465   3
  17   1   7 1745.15 611.258   7
  17  -1   7 2273.32 799.236   7
  17  -1   7 1622.37 517.281   4
 -17  -1  -7 2976.80 779.550   6
 -17   1  -7 1424.92 586.899   6
  18   1   7 10394.1 1556.98   3
  18  -1   7 9745.41 1456.16   3
  18   1   7 7196.83 1137.42   7
  18  -1   7 8257.28 1333.00   7
  18   1   7 8099.34 1110.39   4
 -18  -1  -7 11812.8 1527.86   6
  18  -1   7 6681.83 1064.18   4
 -18   1  -7 9503.22 1394.76   6
  19  -1   7-494.220 612.106   3
  19   1   7-298.681 331.253   7
  19  -1   7 872.634 511.470   7
  19   1   7 548.244 341.629   4
  19  -1   7-802.894 401.296   4
 -19  -1  -7-344.173 480.949   6
 -19   1  -7-485.094 413.725   6
  20  -1   7 7985.25 1321.26   3
  20   1   7 5773.66 1061.36   7
  20  -1   7 8047.91 1318.31   7
  20   1   7 5912.25 1105.62   4
  20  -1   7 5399.24 1012.05   4
 -20  -1  -7 6688.31 1251.27   6
 -20   1  -7 5774.42 1138.82   6
  21  -1   7 7337.32 1418.46   3
  21   1   7 8011.76 1325.47   7
  21  -1   7 8084.12 1441.35   7
  21  -1   7 8101.25 1263.84   4
 -21  -1  -7 7804.22 1303.40   6
  22   1   7 2396.36 848.812   7
  22  -1   7 2266.92 889.347   7
  24  -2  -7 13035.2 1725.65   4
 -23  -2   7-132.808 794.340   1
  23  -2  -7 1102.21 581.268   4
  22  -2  -7 28024.1 2387.98   4
 -22  -2   7 29335.2 2812.92   1
 -21  -2   7 3463.41 959.480   1
  21  -2  -7 4142.68 940.740   4
  20  -2  -7 27385.9 2255.48   4
 -20  -2   7 32598.6 2795.97   1
 -20  -2   7 29736.4 1832.88   2
  19  -2  -7 38758.4 2580.87   4
 -19  -2   7 42402.8 2199.87   2
  18  -2  -7 16680.4 1677.42   4
 -18  -2   7 21461.7 2125.45   1
 -18  -2   7 17968.4 1463.93   2
  17  -2  -7 54283.2 2888.69   4
 -17  -2   7 61625.9 3523.98   1
 -17  -2   7 57481.2 2610.95   2
  16   2  -7 372.876 172.154   8
 -16  -2   7 325.367 344.147   2
 -16  -2   7 766.417 470.902   1
  16  -2  -7 801.943 353.077   4
  15  -2  -7 42004.6 2386.11   4
 -15  -2   7 44529.5 2865.09   1
 -15  -2   7 46285.5 2385.09   2
  15   2  -7 45703.6 1461.69   8
  15  -2  -7 44592.0 1754.91   8
 -14   2   7 30331.3 1643.12   8
  14   2  -7 29846.3 1419.13   8
  14  -2  -7 26917.3 1858.56   4
 -14  -2   7 29000.5 2253.84   1
 -14  -2   7 29219.2 1891.42   2
  14   2  -7 31137.4 1278.01   8
  14  -2  -7 30540.1 1505.43   8
  13  -2  -7 37542.4 1696.76   8
  13  -2  -7 38039.5 2106.75   4
 -13  -2   7 41717.2 2630.69   1
 -13  -2   7 40531.8 2236.75   2
 -13   2   7 42661.3 1974.49   8
  13   2  -7 43697.8 1568.35   8
  12  -2  -7 62972.5 2223.08   8
 -12   2   7 65930.1 2501.46   8
  12  -2  -7 61085.2 2569.50   4
 -12  -2   7 66305.5 3220.66   1
 -12  -2   7 67566.9 2880.08   2
  12   2  -7 68024.8 2002.24   8
  11  -2  -7 10625.5 964.972   8
 -11   2   7 11537.7 1082.65   8
  11  -2  -7 12775.5 1175.77   4
 -11  -2   7 11328.5 1365.45   1
 -11  -2   7 9931.43 1144.60   2
  10  -2  -7 52263.9 2100.62   8
 -10   2   7 54648.1 2319.65   8
  10  -2  -7 51594.1 2176.28   4
 -10  -2   7 55083.8 2768.59   1
 -10  -2   7 55989.4 2625.50   2
   9  -2  -7 773.488 313.858   8
  -9   2   7 413.944 352.113   8
  -9  -2   7 104.611 313.266   1
  -9  -2   7-307.303 355.944   2
   9  -2  -7 510.797 336.373   4
   9   2  -7 253.765 249.834   4
   8  -2  -7 20964.2 1360.59   8
  -8   2   7 21235.6 1491.16   8
   8  -2  -7 22403.3 1333.23   4
  -8  -2   7 21185.9 1639.55   1
   8  -2  -7 21331.3 1315.92   6
   8   2  -7 20374.7 1375.14   4
  -8  -2   7 19395.1 1565.56   2
  -8  -2   7 20864.9 1188.73   5
   7  -2  -7 70593.2 2486.47   8
  -7   2   7 70646.9 2724.48   8
   7  -2  -7 66716.9 2156.98   4
  -7  -2   7 68750.3 2834.03   1
   7  -2  -7 66803.3 2293.10   6
   7   2  -7 64058.2 2329.10   4
  -7  -2   7 69286.1 2914.57   2
  -7  -2   7 66742.7 2161.00   5
  -6  -2   7 1227.95 367.505   5
  -6   2   7 3107.25 650.797   8
  -6  -2   7 2232.79 591.690   1
  -6  -2   7 2244.14 654.558   2
   6  -2  -7 1285.73 426.038   6
  -6  -2   7 1013.57 148.038   6
   6  -2  -7 1508.01 331.526   4
   6   2  -7 1136.19 349.577   4
  -5   2   7 95470.8 3233.95   8
  -5  -2   7 91797.0 3047.77   1
   5  -2  -7 88804.8 2234.72   4
   5   2  -7 89523.4 2564.67   4
   5  -2  -7 93648.0 2737.71   6
  -5  -2   7 86777.0 1512.42   6
  -5  -2   7 94177.0 3386.75   2
  -5  -2   7 95560.6 2734.82   5
  -4   2   7 15556.3 1350.43   8
  -4  -2   7 12949.0 1128.09   1
   4  -2  -7 10330.4 399.031   7
   4  -2  -7 13115.4 850.793   4
   4   2  -7 13151.7 979.471   4
   4  -2  -7 13553.3 1072.80   6
  -4  -2   7 13203.5 690.082   6
  -4  -2   7 11336.7 1224.14   2
   4  -2  -7 13956.2 1263.32   5
  -4  -2   7 14276.4 1114.66   5
  -3   2   7 67907.5 2768.57   8
  -3  -2   7 68787.7 2460.02   1
   3   2  -7 66374.8 2097.03   4
   3  -2  -7 63669.8 1721.44   4
   3  -2  -7 72913.2 2445.87   6
  -3  -2   7 64545.8 1649.31   6
  -3  -2   7 64019.8 2790.09   2
   3  -2  -7 70922.8 2740.83   5
  -3  -2   7 75604.5 2564.54   5
  -2  -2   7 95037.3 2752.41   1
  -2   2   7 94570.2 3301.62   8
  -2   2   7 92399.7 1942.42   4
   2   2  -7 98858.5 2466.34   4
   2  -2  -7 99663.1 2878.66   6
   2  -2  -7 91786.9 1967.82   4
  -2  -2   7 88683.4 2074.27   6
  -2  -2   7 94605.1 3376.58   2
   2  -2  -7 100384. 3259.32   5
  -2  -2   7 103791. 3065.38   5
  -1   2   7 14818.7 1342.73   8
  -1   2   7 12230.5 724.977   4
   1   2  -7 13011.0 908.238   4
   1  -2  -7 13606.8 1101.34   6
   1  -2  -7 12695.7 737.792   4
  -1  -2   7 12857.2 866.981   6
  -1  -2   7 13542.0 1329.18   2
   1  -2  -7 12872.4 1194.93   5
  -1  -2   7 13106.2 1115.53   5
  -1  -2   7 12627.9 981.429   1
   0   2   7 121935. 3820.19   8
   0   2   7 121057. 2097.52   4
   0   2  -7 119926. 2682.79   4
   0  -2  -7 125119. 3298.02   6
   0  -2   7 118315. 2704.11   6
   0   2  -7 122266. 2789.43   6
   0  -2   7 125684. 3856.67   2
   0  -2   7 121207. 2856.74   1
   0  -2  -7 126064. 3639.49   5
  -1   2  -7 10162.3 819.462   4
   1   2   7 10495.1 1187.32   8
   1   2   7 8796.76 597.841   4
  -1  -2  -7 8888.10 923.278   6
   1  -2   7 9174.15 831.025   4
   1  -2   7 9199.45 825.526   6
  -1   2  -7 9995.98 878.497   6
   1  -2   7 11014.3 1180.05   2
  -1  -2  -7 8939.06 1022.66   5
   2   2   7 168921. 4597.30   8
  -2   2  -7 167362. 3175.80   4
  -2  -2  -7 161905. 3872.77   6
   2  -2   7 166630. 3545.54   6
  -2   2  -7 164491. 3579.48   6
   2  -2   7 167437. 4434.46   2
   2   2   7 168438. 2502.61   4
  -2  -2  -7 176495. 4301.65   5
   3   2   7 46626.7 2464.38   8
  -3   2  -7 49406.3 1747.67   4
   3   2   7 47872.2 1383.06   4
   3  -2   7 52514.2 1886.95   4
  -3  -2  -7 48415.7 2169.43   6
   3  -2   7 47373.3 1956.73   6
  -3   2  -7 48099.4 2018.79   6
   3  -2   7 49080.3 2419.23   2
  -3  -2  -7 50517.7 2334.00   5
   4   2   7 63038.0 2881.92   8
  -4   2  -7 67269.9 2074.46   4
   4   2   7 65489.2 1686.58   4
   4  -2   7 69804.3 2205.28   4
  -4  -2  -7 67158.2 2595.46   6
   4  -2   7 65468.8 2385.40   6
  -4   2  -7 65415.3 2431.90   6
   4  -2   7 60287.0 2676.72   2
  -4  -2  -7 65801.2 2670.24   5
   5   2   7 43145.7 2433.26   8
  -5   2  -7 45116.6 1752.00   4
   5   2   7 45818.1 1495.13   4
  -5  -2  -7 45045.3 2183.35   6
  -5   2  -7 45093.8 2086.79   6
   5  -2   7 48097.3 2377.78   2
  -5  -2  -7 43307.1 2177.38   5
  -6  -2  -7 5572.39 844.822   5
  -6   2  -7 3991.96 615.702   4
   6   2   7 5485.84 960.707   8
   6   2   7 4859.93 541.927   4
  -6  -2  -7 6300.71 858.279   6
   6  -2   7 6893.20 932.289   2
  -6   2  -7 5089.87 761.557   6
   7   2   7 61036.2 2937.77   8
   7   2   7 54123.2 1422.11   7
   7   2   7 56530.6 1872.28   4
  -7  -2  -7 58569.9 2589.11   6
  -7   2  -7 56640.8 2503.51   6
   7  -2   7 57732.1 2617.87   2
  -7  -2  -7 61673.8 2643.54   5
   8   2   7 8238.71 1135.25   8
   8   2   7 9638.34 700.373   7
   8   2   7 8878.53 805.684   4
  -8  -2  -7 8984.77 1090.23   6
  -8   2  -7 8576.88 1064.23   6
   8  -2   7 8714.40 1035.32   2
  -8  -2  -7 10189.3 1118.50   5
   9   2   7 64842.3 1933.77   7
   9  -2   7 65506.1 2453.07   4
   9   2   7 56064.5 2052.64   4
  -9  -2  -7 60676.6 2745.22   6
  -9   2  -7 60393.6 2728.87   6
   9  -2   7 62426.6 2719.86   2
  -9  -2  -7 61878.0 2672.96   5
  10   2   7 40908.8 1673.40   7
  10  -2   7 39024.4 1967.38   4
  10   2   7 34956.0 1715.22   4
 -10  -2  -7 41235.6 2331.76   6
 -10   2  -7 37084.2 2232.27   6
  10  -2   7 39371.8 2156.06   2
 -10  -2  -7 38382.5 2142.82   5
  11  -2   7 7593.47 931.636   4
  11   2   7 8148.26 848.429   4
 -11  -2  -7 8780.81 1132.84   6
  11  -2   7 8885.92 1038.66   2
 -11   2  -7 7027.95 1042.07   6
 -11  -2  -7 8139.24 1018.63   5
 -12  -2  -7 22638.8 1683.25   5
  12  -2   7 21265.9 1546.74   4
 -12  -2  -7 22750.9 1841.10   6
 -12   2  -7 23457.1 1873.20   6
  12  -2   7 23991.7 1679.33   2
  13  -2   7 14062.6 1324.32   4
 -13  -2  -7 13543.5 1422.72   6
 -13   2  -7 14361.4 1461.92   6
  13  -2   7 14581.5 1294.58   2
  14  -2   7 23084.4 1754.60   4
  14  -2   7 25254.0 2184.59   7
 -14  -2  -7 25606.6 2024.18   6
  14  -2   7 24362.7 1682.09   2
 -14   2  -7 23943.1 2024.46   6
  15  -2   7 50749.6 3104.36   7
  15  -2   7 49240.0 2601.45   4
 -15  -2  -7 53155.1 2971.44   6
  15  -2   7 51387.3 2380.61   2
 -15   2  -7 53115.3 3021.26   6
  16  -2   7 304.234 206.824   2
  16  -2   7-335.308 290.690   7
  16  -2   7 1055.88 423.145   4
 -16  -2  -7 251.515 621.992   6
 -16   2  -7 525.846 499.343   6
  17  -2   7 50216.5 2815.92   4
  17  -2   7 52771.1 3315.40   7
 -17  -2  -7 53681.1 3109.16   6
 -17   2  -7 56813.8 3281.10   6
  18  -2   7 3838.31 1038.05   3
  18  -2   7 3030.44 915.057   7
  18  -2   7 2725.59 800.886   4
 -18  -2  -7 3236.70 806.147   6
 -18   2  -7 2072.13 760.538   6
  19  -2   7 38961.3 2926.34   3
  19  -2   7 36090.1 2518.05   4
  19  -2   7 35997.9 2868.37   7
 -19  -2  -7 39434.0 2822.43   6
 -19   2  -7 42031.6 2981.34   6
  20  -2   7 13971.4 1917.31   3
  20  -2   7 13622.8 1846.66   7
  20  -2   7 13934.0 1669.86   4
 -20  -2  -7 13473.3 1755.35   6
  21  -2   7 15236.3 1997.89   7
  21  -2   7 11351.2 1540.96   4
  23  -3  -7 2443.04 686.320   4
[truncated: 182,865 more chars]
