# Supplementary material for: (μ2-Adipato-κ4 O,O′:O′′,O′′′)bis­[aqua­(benzene-1,2-di­amine-κ2 N,N′)­chlorido­cadmium]: crystal structure and Hirshfeld surface analysis
Source: Acta Crystallogr E Crystallogr Commun. 2017 Aug 21;73(Pt 9):1363–7. doi: 10.1107/S2056989017011677 (PMC5588581; doi:10.1107/S2056989017011677)
Supplement: Supplementary file 2 [file e-73-01363-Isup2.hkl]

data_I                                                                          
_shelx_title '    4674'                                                         
_shelx_refln_list_code          4                                               
_shelx_F_calc_maximum      249.09                                               
_exptl_crystal_F_000       684.00                                               
_reflns_d_resolution_high  0.7040                                               
                                                                                
loop_                                                                           
 _space_group_symop_operation_xyz                                               
 'x, y, z'                                                                      
 '-x, y+1/2, -z+1/2'                                                            
 '-x, -y, -z'                                                                   
 'x, -y-1/2, z-1/2'                                                             
                                                                                
_cell_length_a    20.4710                                                       
_cell_length_b     5.5578                                                       
_cell_length_c    10.7910                                                       
_cell_angle_alpha  90.000                                                       
_cell_angle_beta   98.122                                                       
_cell_angle_gamma  90.000                                                       
                                                                                
_shelx_F_squared_multiplier     1.000                                           
                                                                                
loop_                                                                           
 _refln_index_h                                                                 
 _refln_index_k                                                                 
 _refln_index_l                                                                 
 _refln_F_squared_calc                                                          
 _refln_F_squared_meas                                                          
 _refln_F_squared_sigma                                                         
 _refln_observed_status                                                         
   3   0   0      15199.45      15692.28       154.40 o                         
   4   0   0       1184.49       1090.58        37.53 o                         
   5   0   0       5213.71       5137.33       148.69 o                         
   6   0   0        528.16        567.00        30.52 o                         
   7   0   0        212.00        192.72        14.41 o                         
   8   0   0          5.27         21.78         6.98 o                         
   9   0   0       3451.62       3454.91        55.81 o                         
  10   0   0       4778.66       4510.74        68.90 o                         
  11   0   0         69.57         66.59        11.05 o                         
  12   0   0      21582.22      21305.47       255.03 o                         
  13   0   0       6547.02       6245.46       134.39 o                         
  14   0   0       8354.18       8102.17       102.60 o                         
  15   0   0      23501.79      23974.44       313.03 o                         
  16   0   0        819.71        877.58        48.52 o                         
  17   0   0       8514.32       8489.86       199.95 o                         
  18   0   0       1895.55       1851.35        83.57 o                         
  19   0   0       1026.37        966.05        32.82 o                         
  20   0   0       4740.73       4935.38       172.20 o                         
  21   0   0       3290.34       3300.10       145.93 o                         
  22   0   0       3671.01       3928.09       163.46 o                         
  23   0   0         10.48         33.65        55.07 o                         
  24   0   0       2939.81       3059.65       153.92 o                         
  25   0   0        306.23        299.15        57.24 o                         
  26   0   0        812.79        893.60        99.09 o                         
   1   1   0      15146.32      15821.69       104.28 o                         
   2   1   0        522.70        634.50        18.63 o                         
   3   1   0       2841.54       2763.51        38.08 o                         
   4   1   0      13705.34      13617.84        71.78 o                         
   5   1   0        210.11        191.36         8.78 o                         
   6   1   0       6653.53       6593.31        48.45 o                         
   7   1   0       4621.74       4645.10        40.66 o                         
   8   1   0      10299.25      10242.76        94.37 o                         
   9   1   0       4173.68       3841.18        38.33 o                         
  10   1   0       1235.75       1195.24        22.53 o                         
  11   1   0       9008.51       8597.70        72.77 o                         
  12   1   0        666.99        683.48        22.44 o                         
  13   1   0       6503.32       6305.54        99.96 o                         
  14   1   0       2179.78       2097.84        37.09 o                         
  15   1   0       1019.40       1013.97        26.72 o                         
  16   1   0       2199.73       2132.96        38.91 o                         
  17   1   0        495.29        482.69        20.83 o                         
  18   1   0        570.60        525.12        19.83 o                         
  19   1   0       1112.65       1118.54        27.30 o                         
  20   1   0        262.39        243.84        33.69 o                         
  21   1   0       1916.03       1868.01        78.53 o                         
  22   1   0         43.17         79.31        19.28 o                         
  23   1   0       1182.37       1299.00        62.50 o                         
  24   1   0        216.64        259.24        31.01 o                         
  25   1   0       1013.87        973.05        80.58 o                         
  26   1   0       1259.65       1230.76        90.35 o                         
  27   1   0         12.03          2.90        20.82 o                         
   0   2   0       6963.46       7310.62       131.08 o                         
   1   2   0        632.34        702.60        26.69 o                         
   2   2   0       5266.19       5635.20        73.16 o                         
   3   2   0        579.42        701.13        24.50 o                         
   4   2   0       5442.61       6037.88        64.06 o                         
   5   2   0        573.75        689.07        23.00 o                         
   6   2   0       1295.67       1339.17        32.08 o                         
   7   2   0        633.66        735.72        18.54 o                         
   8   2   0         75.63         88.53         7.77 o                         
   9   2   0       1077.42       1088.56        22.76 o                         
  10   2   0       1226.78       1300.68        38.07 o                         
  11   2   0        149.24        132.36        12.29 o                         
  12   2   0        188.72        203.32        15.44 o                         
  13   2   0        681.59        646.63        30.41 o                         
  14   2   0         24.39         27.10        10.07 o                         
  15   2   0        352.65        328.04        25.04 o                         
  16   2   0        339.62        262.99        27.97 o                         
  17   2   0        437.91        385.35        25.41 o                         
  18   2   0         83.76         66.66        13.10 o                         
  19   2   0        410.78        420.97        43.70 o                         
  20   2   0        134.45        119.06        30.50 o                         
  21   2   0        143.34        106.20        27.03 o                         
  22   2   0         81.01         65.22        35.07 o                         
  23   2   0          0.03          6.02        17.42 o                         
  24   2   0         74.30         37.46        39.59 o                         
  25   2   0          8.17        -24.03        35.02 o                         
  26   2   0        153.10        174.75        63.99 o                         
  27   2   0          9.09         -6.12        73.86 o                         
   1   3   0      15266.91      17343.03       163.77 o                         
   2   3   0       5656.22       6052.24        84.50 o                         
   3   3   0        793.41        818.13        32.71 o                         
   4   3   0       9401.97      10083.55       110.12 o                         
   5   3   0       1811.25       1987.13        54.77 o                         
   6   3   0       6746.25       6982.07        86.75 o                         
   7   3   0       3021.01       2962.57        62.91 o                         
   8   3   0       4598.36       4801.30        80.62 o                         
   9   3   0       7824.18       8015.09        85.85 o                         
  10   3   0       1198.53       1150.08        30.53 o                         
  11   3   0      10033.28       9795.61       150.90 o                         
  12   3   0        794.25        764.65        31.28 o                         
  13   3   0      12881.66      13106.47       124.89 o                         
  14   3   0       2108.88       2115.80        75.22 o                         
  15   3   0       4162.56       4018.70        85.13 o                         
  16   3   0       3471.10       3440.59        80.10 o                         
  17   3   0         37.47         28.38        13.05 o                         
  18   3   0        923.39        984.76        48.09 o                         
  19   3   0       1447.57       1467.14        70.66 o                         
  20   3   0         23.45         -2.20        27.86 o                         
  21   3   0       1880.09       1966.02       105.69 o                         
  22   3   0        124.68        139.70        33.66 o                         
  23   3   0       1645.36       1673.52       104.27 o                         
  24   3   0        428.10        483.20        57.56 o                         
   0   4   0      10832.86      11484.62       193.18 o                         
   1   4   0       1060.86       1095.03        49.27 o                         
   2   4   0       8888.83       9692.85       168.85 o                         
   3   4   0       3825.90       3886.21        89.20 o                         
   4   4   0        678.45        667.04        38.77 o                         
   5   4   0       8353.22       8638.26       143.85 o                         
   6   4   0        363.29        388.35        39.59 o                         
   7   4   0       9675.12      10012.27       156.55 o                         
   8   4   0       1119.73       1128.63        54.97 o                         
   9   4   0       4464.30       4552.08       107.71 o                         
  10   4   0       6381.78       6380.29        87.85 o                         
  11   4   0         28.13         30.52        10.87 o                         
  12   4   0       5758.48       5647.17        87.66 o                         
  13   4   0       3143.14       3010.71       131.60 o                         
  14   4   0       1874.90       1864.67        68.08 o                         
  15   4   0       3637.48       3668.99        96.04 o                         
  16   4   0         78.21         88.44        20.67 o                         
  17   4   0       2652.64       2908.09        88.05 o                         
  18   4   0        269.53        255.63        28.99 o                         
  19   4   0       2011.31       1959.90        88.44 o                         
  20   4   0       1592.94       1680.70        82.83 o                         
  21   4   0        620.96        668.57       138.97 o                         
  22   4   0       3675.92       4131.62       222.44 o                         
   1   5   0       2469.65       2521.63        92.66 o                         
   2   5   0        358.18        330.64        38.20 o                         
   3   5   0       1018.05       1078.17        62.85 o                         
   4   5   0        226.37        214.20        26.73 o                         
   5   5   0         26.60          3.31        18.45 o                         
   6   5   0       2500.55       2526.00        90.15 o                         
   7   5   0         54.97         59.80        19.37 o                         
   8   5   0        334.26        310.76        36.21 o                         
   9   5   0         15.41         12.57        25.86 o                         
  10   5   0        142.15         97.82        24.61 o                         
  11   5   0          4.97        -11.70        11.70 o                         
  12   5   0        431.39        387.20        39.06 o                         
  13   5   0          7.56         -1.81        12.84 o                         
  14   5   0       1653.72       1611.00        76.83 o                         
  15   5   0        174.53        150.39        26.77 o                         
  16   5   0       1223.28       1063.41        64.32 o                         
  17   5   0        361.60        374.86        44.52 o                         
  18   5   0        983.25       1076.09        70.31 o                         
  19   5   0        236.46        310.24        43.19 o                         
   0   6   0       3557.95       3746.30       179.00 o                         
   1   6   0         97.50         79.42        29.48 o                         
   2   6   0       1835.62       1933.67        93.44 o                         
   3   6   0        687.76        628.49        57.21 o                         
   4   6   0       1907.51       1936.45        80.95 o                         
   5   6   0        806.80        862.03        60.47 o                         
   6   6   0        113.87         66.99        28.52 o                         
   7   6   0        161.32        149.21        31.43 o                         
   8   6   0        125.36         44.54        28.02 o                         
   9   6   0          1.49         -8.59        17.92 o                         
  10   6   0        177.37        145.72        37.40 o                         
  11   6   0        107.77         85.50        25.73 o                         
  12   6   0        840.88        808.61        63.29 o                         
  13   6   0          5.28        -25.96        29.77 o                         
  14   6   0        193.02        191.28        33.04 o                         
  15   6   0        911.90        874.65        73.34 o                         
  16   6   0          7.32         26.93        21.08 o                         
  17   6   0       2114.62       2193.83       209.11 o                         
  18   6   0        178.92        189.78        76.31 o                         
   1   7   0       2685.17       2795.35       121.61 o                         
   2   7   0        543.22        473.33        47.26 o                         
   3   7   0       1382.34       1403.23        77.48 o                         
   4   7   0       3419.31       3307.14       127.95 o                         
   5   7   0        379.01        415.01        53.95 o                         
   6   7   0       4811.01       4895.43       155.09 o                         
   7   7   0        254.20        270.67        40.06 o                         
   8   7   0       1951.21       1682.73       103.56 o                         
   9   7   0       2076.67       1860.65       130.86 o                         
  10   7   0        259.22        254.16        50.69 o                         
  11   7   0       2575.46       2483.41       165.34 o                         
  12   7   0        172.96        128.15        45.42 o                         
  13   7   0        907.96        704.08       118.72 o                         
 -28   1   1        574.31        548.76       131.90 o                         
 -27   1   1        198.29        245.02        74.21 o                         
 -26   1   1        267.03        320.15        45.59 o                         
 -25   1   1       2279.30       2594.94       105.71 o                         
 -24   1   1        205.20        303.90        41.53 o                         
 -23   1   1       2266.50       2422.04       117.82 o                         
 -22   1   1         16.76         37.01        17.28 o                         
 -21   1   1       5045.11       5429.46       117.48 o                         
 -20   1   1       2617.42       2664.00        88.18 o                         
 -19   1   1       6554.65       6097.98       195.73 o                         
 -18   1   1       2341.87       2186.69        72.40 o                         
 -17   1   1       1279.17       1237.51        32.71 o                         
 -16   1   1       3735.34       3566.52        63.12 o                         
 -15   1   1        738.83        725.28        24.42 o                         
 -14   1   1        566.29        481.75        29.74 o                         
 -13   1   1       2240.78       2079.48        55.94 o                         
 -12   1   1        619.14        591.61        16.55 o                         
 -11   1   1       1309.55       1116.82        18.01 o                         
 -10   1   1       3712.89       3508.68        53.69 o                         
  -9   1   1       5878.13       5647.12        76.09 o                         
  -8   1   1      10273.06       9712.32        91.97 o                         
  -7   1   1       4657.67       4556.70        45.67 o                         
  -6   1   1      19795.75      19451.51       102.29 o                         
  -5   1   1        236.09        268.09         9.80 o                         
  -4   1   1      62045.38      62357.27       325.50 o                         
  -3   1   1       9666.14       9832.18        69.46 o                         
  -2   1   1       3081.05       3337.98        48.80 o                         
  -1   1   1      17947.91      18977.19       137.95 o                         
   0   1   1          1.74          6.73         7.42 o                         
   1   1   1      22022.88      22904.92       129.08 o                         
   2   1   1       1741.96       1685.15        32.84 o                         
   3   1   1       2117.30       2065.78        32.90 o                         
   4   1   1        901.09        820.77        20.82 o                         
   5   1   1       2218.70       2109.91        30.47 o                         
   6   1   1       4183.98       3791.29        39.13 o                         
   7   1   1        507.96        469.65        15.07 o                         
   8   1   1       6844.70       6756.36        59.98 o                         
   9   1   1       7515.63       7087.24        61.48 o                         
  10   1   1         17.00         38.78         7.07 o                         
  11   1   1      14795.72      14246.47       130.70 o                         
  12   1   1       2145.73       1974.15        46.83 o                         
  13   1   1       7434.68       6631.33       228.06 o                         
  14   1   1       6525.64       6389.07        84.58 o                         
  15   1   1       1745.29       1682.02        41.45 o                         
  16   1   1       5063.64       4834.72        78.45 o                         
  17   1   1        444.01        443.89        21.49 o                         
  18   1   1       4190.69       4062.53        57.96 o                         
  19   1   1        747.31        765.77        32.52 o                         
  20   1   1       2225.42       1984.66       157.23 o                         
  21   1   1        621.15        598.66        47.46 o                         
  22   1   1        204.60        186.87        26.56 o                         
  23   1   1       1600.65       1720.04        98.15 o                         
  24   1   1        198.50        263.11        43.44 o                         
  25   1   1        452.52        516.46        57.26 o                         
  26   1   1        581.00        575.27        63.39 o                         
  27   1   1          6.91         50.95        35.46 o                         
  28   1   1       1072.46       1046.22       149.18 o                         
 -27   2   1       1395.72       1669.30       214.34 o                         
 -26   2   1        221.68        401.38        94.19 o                         
 -25   2   1        873.37        979.54       155.97 o                         
 -24   2   1       1092.00       1140.91       100.09 o                         
 -23   2   1        450.65        471.35        63.61 o                         
 -22   2   1       1964.35       2129.27        96.62 o                         
 -21   2   1        684.99        677.69        55.80 o                         
 -20   2   1       3639.57       3753.20        92.98 o                         
 -19   2   1       5057.77       4857.73       125.74 o                         
 -18   2   1        775.71        647.35        31.46 o                         
 -17   2   1       8126.99       7636.15       183.36 o                         
 -16   2   1       2755.88       2648.92        60.17 o                         
 -15   2   1       2912.09       2824.65        47.80 o                         
 -14   2   1       6846.73       6767.34        80.70 o                         
 -13   2   1       1722.75       1665.65        40.34 o                         
 -12   2   1      12146.90      11959.66       104.36 o                         
 -11   2   1        672.35        656.00        22.82 o                         
 -10   2   1      13660.64      13457.41       143.41 o                         
  -9   2   1       1637.71       1739.80        33.62 o                         
  -8   2   1      20136.71      20372.05       139.67 o                         
  -7   2   1      12512.75      12541.67       101.32 o                         
  -6   2   1       2641.20       2737.29        40.84 o                         
  -5   2   1      17600.51      18508.66       103.55 o                         
  -4   2   1       4857.19       5014.89        78.45 o                         
  -3   2   1       5692.34       6041.34        62.84 o                         
  -2   2   1      11300.94      12004.21        95.08 o                         
  -1   2   1       1217.21       1417.29        36.42 o                         
   0   2   1      12343.39      13145.37       124.25 o                         
   1   2   1       7995.49       8782.91       102.44 o                         
   2   2   1      13089.46      13733.62       118.58 o                         
   3   2   1      11887.03      12356.05       103.24 o                         
   4   2   1      12700.17      13374.43       119.09 o                         
   5   2   1      27683.26      28129.30       175.44 o                         
   6   2   1        265.31        300.04        14.32 o                         
   7   2   1      27470.25      27191.89       212.00 o                         
   8   2   1       5267.03       5206.94        55.88 o                         
   9   2   1      10339.50      10371.93        91.80 o                         
  10   2   1       8484.50       8264.03        87.11 o                         
  11   2   1         39.18         16.98         7.99 o                         
  12   2   1       8326.97       8313.16        94.88 o                         
  13   2   1        283.17        266.35        22.22 o                         
  14   2   1       3835.56       3585.86        81.99 o                         
  15   2   1       3908.15       3748.48       112.74 o                         
  16   2   1         35.18         33.25        12.03 o                         
  17   2   1       4200.75       3909.07       170.32 o                         
  18   2   1       1212.09       1017.54       101.97 o                         
  19   2   1       2962.99       3107.77       116.73 o                         
  20   2   1       3367.37       3580.11       138.22 o                         
  21   2   1        315.19        326.52        33.92 o                         
  22   2   1       5020.35       5284.92       164.63 o                         
  23   2   1        153.41        167.48        39.04 o                         
  24   2   1       3410.57       3535.35       143.24 o                         
  25   2   1        651.01        714.88        85.85 o                         
  26   2   1       1272.77       1510.37       165.61 o                         
  27   2   1       2372.11       2660.05       219.75 o                         
 -24   3   1        213.54         81.85       100.86 o                         
 -23   3   1        398.44        312.02        67.24 o                         
 -22   3   1          6.16        -19.81        19.81 o                         
 -21   3   1        253.06        211.99        37.38 o                         
 -20   3   1        237.54        182.77        30.09 o                         
 -19   3   1        146.80        111.04        33.57 o                         
 -18   3   1       1642.22       1609.63        58.30 o                         
 -17   3   1          9.63         -9.67        16.05 o                         
 -16   3   1       1625.73       1753.63        51.08 o                         
 -15   3   1       1065.45       1082.56        37.23 o                         
 -14   3   1       1281.35       1315.57        40.59 o                         
 -13   3   1       4398.35       4362.60        71.94 o                         
 -12   3   1        235.07        236.53        21.04 o                         
 -11   3   1       2674.37       2772.97        61.71 o                         
 -10   3   1         64.07         59.51        10.66 o                         
  -9   3   1       1410.76       1337.99        39.09 o                         
  -8   3   1        435.36        422.04        22.15 o                         
  -7   3   1       1375.98       1444.60        44.18 o                         
  -6   3   1       3566.68       3819.33        62.17 o                         
  -5   3   1         33.68         24.09         8.90 o                         
  -4   3   1       1818.58       1857.19        47.48 o                         
  -3   3   1       4173.29       4410.82        71.97 o                         
  -2   3   1       1531.05       1728.04        45.33 o                         
  -1   3   1       2701.55       2754.68        62.39 o                         
   0   3   1        642.48        737.60        33.99 o                         
   1   3   1       2905.06       3106.25        61.95 o                         
   2   3   1       1973.52       2171.84        52.53 o                         
   3   3   1       3439.77       3787.68        69.72 o                         
   4   3   1       2145.68       2077.42        52.28 o                         
   5   3   1        350.02        375.88        26.70 o                         
   6   3   1       4524.93       4657.57        85.03 o                         
   7   3   1        303.67        318.29        22.96 o                         
   8   3   1       4066.09       4257.82        69.11 o                         
   9   3   1       2515.84       2599.19        47.35 o                         
  10   3   1        378.66        320.39        18.05 o                         
  11   3   1       2460.12       2437.19        46.20 o                         
  12   3   1        498.78        464.28        21.73 o                         
  13   3   1        715.06        683.84        34.62 o                         
  14   3   1         75.21         73.43        13.98 o                         
  15   3   1        320.58        323.70        25.62 o                         
  16   3   1        769.76        790.94        38.60 o                         
  17   3   1         19.05          2.11        12.77 o                         
  18   3   1       2051.44       2059.82        71.04 o                         
  19   3   1        212.57        232.53        31.98 o                         
  20   3   1        373.24        360.52        48.55 o                         
  21   3   1       1539.48       1672.45        79.58 o                         
  22   3   1         16.36         39.51        22.67 o                         
  23   3   1        984.48        993.70        70.34 o                         
  24   3   1        198.83        257.28        51.11 o                         
  25   3   1        177.61        179.12        59.72 o                         
 -22   4   1         70.65        132.76        45.12 o                         
 -21   4   1        156.13        152.28        71.15 o                         
 -20   4   1         87.35         50.75        19.83 o                         
 -19   4   1         95.81         62.34        37.51 o                         
 -18   4   1          0.00         20.47        14.65 o                         
 -17   4   1        680.33        673.93        43.69 o                         
 -16   4   1        469.99        451.58        34.86 o                         
 -15   4   1        634.44        631.52        41.06 o                         
 -14   4   1       1515.85       1591.29        61.43 o                         
 -13   4   1        272.57        283.36        24.61 o                         
 -12   4   1       3113.32       3058.12        73.87 o                         
 -11   4   1         84.80         72.52        11.65 o                         
 -10   4   1        376.70        406.46        27.63 o                         
  -9   4   1         69.33         45.05        17.15 o                         
  -8   4   1       3159.48       3265.21        89.04 o                         
  -7   4   1         16.01         19.38        16.54 o                         
  -6   4   1       1713.38       1801.25        66.44 o                         
  -5   4   1         44.59         69.82        24.71 o                         
  -4   4   1        372.18        353.99        29.73 o                         
  -3   4   1        138.51        117.51        19.72 o                         
  -2   4   1        469.90        428.43        31.65 o                         
  -1   4   1        591.78        634.74        37.63 o                         
   0   4   1       2766.30       3079.85        77.98 o                         
   1   4   1       3477.63       3781.38        88.26 o                         
   2   4   1        177.57        183.06        26.63 o                         
   3   4   1       4761.53       5108.51       114.80 o                         
   4   4   1         10.73         11.02        12.54 o                         
   5   4   1       1461.48       1535.90        63.12 o                         
   6   4   1         42.27         26.54        14.72 o                         
   7   4   1       2210.79       2308.19        77.55 o                         
   8   4   1        396.24        378.17        34.28 o                         
   9   4   1       5137.26       5174.71        96.46 o                         
  10   4   1        212.80        225.23        20.20 o                         
  11   4   1        309.56        264.91        20.22 o                         
  12   4   1        950.44        905.32        34.91 o                         
  13   4   1         42.15         53.48        12.24 o                         
  14   4   1        116.27        110.34        15.75 o                         
  15   4   1        304.20        288.78        30.38 o                         
  16   4   1        144.37        105.15        22.87 o                         
  17   4   1          6.92         -2.07        16.81 o                         
  18   4   1        665.38        712.13        48.15 o                         
  19   4   1         11.07          3.03        17.36 o                         
  20   4   1        454.40        493.84        47.33 o                         
  21   4   1         11.58         12.57        25.70 o                         
  22   4   1        652.20        707.96        86.37 o                         
  23   4   1          1.07        -13.97        28.23 o                         
 -20   5   1        823.01        810.28       149.94 o                         
 -19   5   1       1348.92       1340.63        99.36 o                         
 -18   5   1       2136.47       2044.11       115.16 o                         
 -17   5   1        148.70        155.86        28.86 o                         
 -16   5   1       2203.92       2406.58        84.95 o                         
 -15   5   1        583.46        625.63        48.14 o                         
 -14   5   1       1231.45       1356.86        84.19 o                         
 -13   5   1       2752.78       2773.75        96.62 o                         
 -12   5   1        548.71        495.29        43.39 o                         
 -11   5   1       2978.01       2942.61        98.40 o                         
 -10   5   1        926.46        759.74        52.89 o                         
  -9   5   1       2644.54       2459.67        89.67 o                         
  -8   5   1       6428.54       6505.36       142.86 o                         
  -7   5   1        916.59        905.50        55.82 o                         
  -6   5   1       5635.53       5641.46       131.82 o                         
  -5   5   1        170.64        197.07        29.67 o                         
  -4   5   1       6572.28       6743.60       150.58 o                         
  -3   5   1       4119.95       4308.53       120.37 o                         
  -2   5   1       2940.86       2929.18       113.30 o                         
  -1   5   1       7044.87       7215.92       198.32 o                         
   0   5   1         65.97         53.07        26.37 o                         
   1   5   1       6630.27       6718.23       149.37 o                         
   2   5   1       1000.34        996.69        60.00 o                         
   3   5   1       4326.46       4676.60       115.04 o                         
   4   5   1       1644.69       1623.12        66.01 o                         
   5   5   1        271.30        234.37        33.42 o                         
   6   5   1       4258.98       4331.48       169.38 o                         
   7   5   1       1593.76       1586.15        74.04 o                         
   8   5   1       4009.49       3958.90       114.23 o                         
   9   5   1       2223.62       2181.07        86.80 o                         
  10   5   1         75.56        105.73        26.70 o                         
  11   5   1       4909.09       5043.02       214.12 o                         
  12   5   1       1004.36       1014.18        62.37 o                         
  13   5   1       5432.37       5219.34       159.38 o                         
  14   5   1       2390.64       2462.92        96.88 o                         
  15   5   1        949.41        959.42        63.41 o                         
  16   5   1       2824.17       2802.50       104.97 o                         
  17   5   1         38.24         13.84        31.29 o                         
  18   5   1       2799.07       2762.16       126.19 o                         
  19   5   1        251.28        263.49        36.38 o                         
  20   5   1       1212.04       1166.65        98.36 o                         
 -18   6   1        408.78        401.61        99.93 o                         
 -17   6   1       1546.81       1752.39       192.11 o                         
 -16   6   1         23.33         85.83        40.50 o                         
 -15   6   1       1914.76       1940.51       111.61 o                         
 -14   6   1       1492.83       1292.85        75.73 o                         
 -13   6   1       1026.93        981.37        64.34 o                         
 -12   6   1       1292.87       1272.97        79.09 o                         
 -11   6   1          0.12         -2.11        19.58 o                         
 -10   6   1       1718.15       1697.70        85.72 o                         
  -9   6   1       1256.05       1147.49        69.68 o                         
  -8   6   1        558.94        573.94        51.47 o                         
  -7   6   1       4157.26       4145.91       163.83 o                         
  -6   6   1         11.01          9.35        16.88 o                         
  -5   6   1       5631.18       5680.59       171.59 o                         
  -4   6   1       1538.29       1623.40        85.54 o                         
  -3   6   1       2825.74       2876.76       111.73 o                         
  -2   6   1       3045.07       3307.87       119.93 o                         
  -1   6   1       1277.38       1364.24        79.32 o                         
   0   6   1       4617.57       4924.56       145.35 o                         
   1   6   1         26.81         37.52        25.51 o                         
   2   6   1       4990.36       5255.83       149.51 o                         
   3   6   1        931.10        923.97        57.59 o                         
   4   6   1        409.95        385.75        39.63 o                         
   5   6   1       2069.12       2018.62        91.80 o                         
   6   6   1        213.02        234.79        36.17 o                         
   7   6   1       2345.78       2283.15        97.96 o                         
   8   6   1       1802.78       1646.67        83.34 o                         
   9   6   1        380.89        361.90        55.12 o                         
  10   6   1       2525.32       2462.26       103.61 o                         
  11   6   1         26.52         30.81        26.75 o                         
  12   6   1       2946.05       2706.13       109.97 o                         
  13   6   1       1049.83       1056.47        71.96 o                         
  14   6   1       2346.95       2170.50       100.63 o                         
  15   6   1       1922.90       2008.21       106.97 o                         
  16   6   1        548.51        483.39        55.22 o                         
  17   6   1       3049.14       2986.82       197.39 o                         
  18   6   1         90.08        222.14        69.82 o                         
 -13   7   1        257.57        181.79        61.98 o                         
 -12   7   1        359.11        178.46        59.25 o                         
 -11   7   1        631.09        516.57        69.69 o                         
 -10   7   1         75.91        164.02        42.09 o                         
  -9   7   1        460.84        401.81        66.48 o                         
  -8   7   1         35.39         -8.24        49.98 o                         
  -7   7   1         15.84         43.85        26.34 o                         
  -6   7   1         88.89         33.41        23.45 o                         
  -5   7   1          0.46         -2.13        18.91 o                         
  -4   7   1         15.07        -19.78        19.78 o                         
  -3   7   1         20.10         11.46        19.04 o                         
  -2   7   1        130.05        163.39        33.49 o                         
  -1   7   1         71.64         34.33        27.29 o                         
   0   7   1        375.05        333.53        44.34 o                         
   1   7   1          0.48        -27.83        27.83 o                         
   2   7   1         30.28         45.11        30.22 o                         
   3   7   1         68.88         42.96        24.00 o                         
   4   7   1        832.42        868.24        88.91 o                         
   5   7   1         50.74         34.61        38.09 o                         
   6   7   1       1705.30       1742.17        94.59 o                         
   7   7   1         14.55        -13.70        24.20 o                         
   8   7   1        530.49        495.15        97.03 o                         
   9   7   1        317.42        275.97        56.44 o                         
  10   7   1        193.77         97.68        32.04 o                         
  11   7   1          4.46        -35.21       116.91 o                         
  12   7   1         29.83         73.73        46.80 o                         
 -28   0   2          5.69         80.23        38.70 o                         
 -27   0   2       2740.59       2825.89       238.69 o                         
 -26   0   2        633.25        554.95        76.92 o                         
 -25   0   2       2595.21       2742.80       222.21 o                         
 -24   0   2       3246.27       3301.65       240.04 o                         
 -23   0   2        328.59        455.09        97.44 o                         
 -22   0   2       4471.57       4664.00       265.84 o                         
 -21   0   2         35.65        139.15        52.77 o                         
 -20   0   2       6745.64       7189.35       312.15 o                         
 -19   0   2       1522.27       1524.02       143.61 o                         
 -18   0   2        465.68        471.25        49.96 o                         
 -17   0   2       4328.13       4470.02       141.06 o                         
 -16   0   2        598.31        597.98        51.73 o                         
 -15   0   2       2476.58       2320.51       138.63 o                         
 -14   0   2       7703.44       7609.72       249.08 o                         
 -13   0   2       1580.83       1631.08        74.28 o                         
 -12   0   2      15305.99      14767.21       343.83 o                         
 -11   0   2       1333.77       1340.48        41.02 o                         
 -10   0   2      11489.70      10633.06       112.60 o                         
  -9   0   2      11984.57      11536.59       158.65 o                         
  -8   0   2      20380.20      19971.09       279.42 o                         
  -7   0   2      21960.99      21156.47       310.95 o                         
  -6   0   2       6534.06       6235.79        90.65 o                         
  -5   0   2      53198.01      52805.41       389.92 o                         
  -4   0   2       4038.15       4014.06        49.37 o                         
  -3   0   2      14382.58      14615.08       140.34 o                         
  -2   0   2      42372.34      42397.09       137.14 o                         
  -1   0   2        230.54        258.07        11.15 o                         
   0   0   2      33209.52      32663.99       191.93 o                         
   1   0   2       1469.16       1541.11        26.28 o                         
   2   0   2      10303.34       9500.70        90.08 o                         
   3   0   2      14649.02      14338.84       115.56 o                         
   4   0   2       1417.99       1273.72        31.00 o                         
   5   0   2       9072.73       8519.79        99.08 o                         
   6   0   2       3222.36       3128.46        43.03 o                         
   7   0   2      12029.50      11705.06       153.52 o                         
   8   0   2       4024.15       3753.00        56.29 o                         
   9   0   2       8351.13       8361.86       108.06 o                         
  10   0   2      25326.28      24671.53       409.25 o                         
  11   0   2        226.12        232.22        20.91 o                         
  12   0   2      22630.28      22189.64       174.71 o                         
  13   0   2       5015.73       4945.69        85.38 o                         
  14   0   2      12691.20      12109.26       234.21 o                         
  15   0   2      11613.28      10947.17       168.84 o                         
  16   0   2       6506.28       6075.59       125.73 o                         
  17   0   2       1087.78       1013.32        48.60 o                         
  18   0   2         36.12          7.26        16.19 o                         
  19   0   2       1758.35       1931.06       113.43 o                         
  20   0   2       2074.72       2086.68        94.82 o                         
  21   0   2        108.80         98.18        28.85 o                         
  22   0   2       1318.02       1450.43        85.42 o                         
  23   0   2        244.82        159.95        43.41 o                         
  24   0   2       2608.19       2722.30       160.52 o                         
  25   0   2       1681.67       1847.09       191.64 o                         
  26   0   2        780.14        987.43       105.57 o                         
  27   0   2       4537.36       5096.98       318.09 o                         
 -28   1   2        596.34        859.57       154.85 o                         
 -27   1   2         14.94        105.01        69.89 o                         
 -26   1   2        806.49        920.51        79.57 o                         
 -25   1   2        243.90        276.40        52.90 o                         
 -24   1   2        312.86        286.40        45.63 o                         
 -23   1   2       2187.85       2229.77        92.65 o                         
 -22   1   2        577.90        583.17        48.26 o                         
 -21   1   2       2697.22       2856.82        99.07 o                         
 -20   1   2       1544.41       1566.32        72.14 o                         
 -19   1   2         47.55         49.46        10.18 o                         
 -18   1   2       1636.28       1550.27        65.10 o                         
 -17   1   2         18.40         17.19         6.48 o                         
 -16   1   2       2880.92       2538.56        79.03 o                         
 -15   1   2        129.34        121.01         8.86 o                         
 -14   1   2       3840.07       3597.67        40.56 o                         
 -13   1   2       3267.39       3132.32        42.32 o                         
 -12   1   2       5156.21       5259.21        49.01 o                         
 -11   1   2       6333.27       6013.97        54.69 o                         
 -10   1   2        321.67        313.86        11.24 o                         
  -9   1   2       8958.64       8705.48        64.15 o                         
  -8   1   2      11466.79      11800.77        63.33 o                         
  -7   1   2          3.89          7.89         4.25 o                         
  -6   1   2       9524.28       9517.77        97.73 o                         
  -5   1   2        944.33        917.20        16.35 o                         
  -4   1   2         59.04         90.06         6.42 o                         
  -3   1   2        434.61        415.16        15.77 o                         
  -2   1   2         36.00         21.56         6.36 o                         
  -1   1   2      22036.37      22098.88       129.92 o                         
   0   1   2       4057.56       4214.82        45.69 o                         
   1   1   2      23210.83      23553.92       142.38 o                         
   2   1   2       6109.01       5983.41        56.60 o                         
   3   1   2      12358.08      12647.01       125.59 o                         
   4   1   2       6044.64       5824.28        52.20 o                         
   5   1   2       1755.97       1825.41        30.30 o                         
   6   1   2      13353.30      13339.96        83.82 o                         
   7   1   2       1834.05       1813.10        26.57 o                         
   8   1   2       5896.87       6058.64        52.55 o                         
   9   1   2        827.30        757.14        19.42 o                         
  10   1   2        180.54        145.43        10.55 o                         
  11   1   2       2554.68       2381.75        37.21 o                         
  12   1   2        309.95        295.34        13.39 o                         
  13   1   2       2098.64       2004.86        33.87 o                         
  14   1   2       4142.59       3820.34        73.67 o                         
  15   1   2       1861.43       1541.88        71.07 o                         
  16   1   2       3382.22       3281.40        69.13 o                         
  17   1   2         24.69         30.06         8.41 o                         
  18   1   2        931.77        961.93        33.03 o                         
  19   1   2       1077.92       1022.37        44.17 o                         
  20   1   2       1541.92       1493.54        62.02 o                         
  21   1   2       1270.97       1360.92        51.77 o                         
  22   1   2        323.91        342.71        41.83 o                         
  23   1   2       2817.68       2952.69       130.00 o                         
  24   1   2         58.65        110.34        38.12 o                         
  25   1   2        570.67        700.19        58.02 o                         
  26   1   2        818.55        802.08        76.97 o                         
  27   1   2         57.96        122.00        54.24 o                         
 -27   2   2         81.81        -72.97        72.97 o                         
 -26   2   2          4.82        -88.73        88.73 o                         
 -25   2   2        263.25        239.58        63.74 o                         
 -24   2   2        480.42        581.96        81.28 o                         
 -23   2   2        365.72        425.13       110.81 o                         
 -22   2   2         55.20          6.26        48.60 o                         
 -21   2   2         41.44         16.70        17.34 o                         
 -20   2   2        142.74         94.27        22.94 o                         
 -19   2   2          3.62         -4.98         8.45 o                         
 -18   2   2          0.06          0.88         7.21 o                         
 -17   2   2        139.95        132.05        15.69 o                         
 -16   2   2         28.14         17.39         7.20 o                         
 -15   2   2          5.17         21.98         7.68 o                         
 -14   2   2         13.46          8.99         5.45 o                         
 -13   2   2        354.58        358.35        16.23 o                         
 -12   2   2        543.34        520.00        21.78 o                         
 -11   2   2          2.47         -1.84         6.21 o                         
 -10   2   2       1808.26       1912.15        40.72 o                         
  -9   2   2        179.07        134.54        12.67 o                         
  -8   2   2       3607.85       3751.52        51.89 o                         
  -7   2   2       4181.49       4497.04        56.27 o                         
  -6   2   2        255.21        304.08        14.90 o                         
  -5   2   2        665.78        659.16        20.50 o                         
  -4   2   2         77.97         92.96        10.63 o                         
  -3   2   2        472.12        443.63        19.58 o                         
  -2   2   2        237.49        302.98        18.65 o                         
  -1   2   2        500.27        615.42        24.12 o                         
   0   2   2         43.96         22.82         8.21 o                         
   1   2   2       1063.74       1167.29        38.98 o                         
   2   2   2         89.70        123.01        13.27 o                         
   3   2   2        135.10        148.15        12.92 o                         
   4   2   2        722.89        882.69        29.84 o                         
   5   2   2        403.49        424.32        18.45 o                         
   6   2   2        558.39        716.73        29.70 o                         
   7   2   2        248.07        223.36        15.58 o                         
   8   2   2       3510.17       3684.83        61.51 o                         
   9   2   2         31.99         39.92         8.90 o                         
  10   2   2       4364.89       4563.77        63.25 o                         
  11   2   2        388.93        399.30        21.34 o                         
  12   2   2        549.64        516.90        27.19 o                         
  13   2   2         11.48         10.98         8.31 o                         
  14   2   2        817.02        770.26        30.88 o                         
  15   2   2         66.01         60.13        10.39 o                         
  16   2   2        649.08        603.07        26.19 o                         
  17   2   2         92.64         71.01        10.46 o                         
  18   2   2        731.95        698.78        37.82 o                         
  19   2   2          5.86         14.41        17.15 o                         
  20   2   2         18.12         24.63        18.74 o                         
  21   2   2         13.53         14.73        15.53 o                         
  22   2   2         15.16         24.90        29.56 o                         
  23   2   2        388.22        372.83        42.25 o                         
  24   2   2        101.80         91.97        29.06 o                         
  25   2   2        723.38        770.05        73.19 o                         
  26   2   2         39.58        197.23        75.81 o                         
  27   2   2         78.24         81.25        43.98 o                         
 -24   3   2         94.89         75.87        64.43 o                         
 -23   3   2       1447.69       1592.10       196.01 o                         
 -22   3   2         72.28        146.98        61.33 o                         
 -21   3   2       2864.72       3124.75       168.71 o                         
 -20   3   2       3075.49       3357.68       109.51 o                         
 -19   3   2       1334.00       1300.96        69.76 o                         
 -18   3   2       5585.25       5887.63       192.72 o                         
 -17   3   2         45.66         56.19        15.95 o                         
 -16   3   2       7850.39       8115.40       128.79 o                         
 -15   3   2        962.69        953.56        43.42 o                         
 -14   3   2       2543.65       2529.03        69.06 o                         
 -13   3   2       3461.01       3556.69        80.94 o                         
 -12   3   2       2870.06       2834.01        63.00 o                         
 -11   3   2       7191.17       7208.30        97.11 o                         
 -10   3   2        124.21        139.82        13.63 o                         
  -9   3   2       2218.87       2244.50        45.25 o                         
  -8   3   2       2026.83       2015.32        43.00 o                         
  -7   3   2       2322.23       2494.61        45.25 o                         
  -6   3   2       5290.31       5657.85        66.93 o                         
  -5   3   2        211.93        230.27        19.28 o                         
  -4   3   2       5707.65       6098.95        95.59 o                         
  -3   3   2      11333.61      12145.06       152.70 o                         
  -2   3   2        203.27        177.00        17.74 o                         
  -1   3   2      23119.10      24505.96       247.58 o                         
   0   3   2        614.35        672.20        32.62 o                         
   1   3   2      22191.16      24216.11       213.17 o                         
   2   3   2       4881.40       5183.04        90.24 o                         
   3   3   2       9367.85       9961.93       125.77 o                         
   4   3   2       8507.28       9100.66       133.69 o                         
   5   3   2       5612.33       6089.66        78.98 o                         
   6   3   2       5860.45       5926.40        74.33 o                         
   7   3   2         14.03         22.74         8.64 o                         
   8   3   2       4347.28       4226.90        57.20 o                         
   9   3   2        549.95        525.61        22.19 o                         
  10   3   2       2322.68       2311.84        44.35 o                         
  11   3   2       4976.87       5011.85        81.70 o                         
  12   3   2       1601.41       1582.15        45.34 o                         
  13   3   2       2934.77       2960.61        61.51 o                         
  14   3   2       5329.43       5179.84       114.17 o                         
  15   3   2        770.53        755.42        39.00 o                         
  16   3   2       4968.98       5178.71       112.58 o                         
  17   3   2         59.42         83.34        19.47 o                         
  18   3   2       2985.03       3140.70        97.07 o                         
  19   3   2       1598.99       1668.72        78.77 o                         
  20   3   2       1326.11       1404.97       101.50 o                         
  21   3   2       1957.22       2044.02       138.91 o                         
  22   3   2        520.18        563.27        64.49 o                         
  23   3   2       2644.38       2591.25       113.52 o                         
  24   3   2         78.45         77.60        45.92 o                         
  25   3   2       1842.59       1777.16       180.56 o                         
 -23   4   2          1.54         73.74        48.01 o                         
 -22   4   2       3048.70       3384.73       198.77 o                         
 -21   4   2        434.57        459.40        78.93 o                         
 -20   4   2       1310.45       1453.68       146.15 o                         
 -19   4   2       1263.29       1333.78        69.60 o                         
 -18   4   2        506.44        525.13        45.04 o                         
 -17   4   2       2943.59       3114.75       105.10 o                         
 -16   4   2         15.12         18.95        11.06 o                         
 -15   4   2       4194.28       4336.78        98.75 o                         
 -14   4   2       2131.07       2067.88        67.84 o                         
 -13   4   2       1379.85       1414.72        56.40 o                         
 -12   4   2       7597.12       7797.39       126.86 o                         
 -11   4   2         80.13         83.69        18.13 o                         
 -10   4   2       5012.41       5265.79       117.19 o                         
  -9   4   2       3432.33       3604.83        84.15 o                         
  -8   4   2       2410.56       2378.71        76.10 o                         
  -7   4   2      13492.14      13788.83       177.77 o                         
  -6   4   2        838.96        916.70        48.85 o                         
  -5   4   2       6392.17       6650.70       149.45 o                         
  -4   4   2       1025.62       1037.59        54.11 o                         
  -3   4   2       4023.88       4170.35        90.68 o                         
  -2   4   2       4884.85       4965.52        98.77 o                         
  -1   4   2       1491.92       1545.70        56.54 o                         
   0   4   2       8835.62       9452.08       134.62 o                         
   1   4   2        187.07        186.15        24.71 o                         
   2   4   2       7390.45       7599.21       124.22 o                         
   3   4   2       3528.97       3615.56        86.85 o                         
   4   4   2       1838.78       1884.87        63.49 o                         
   5   4   2       9391.36       9792.50       178.11 o                         
   6   4   2        140.22        179.36        27.33 o                         
   7   4   2       9279.78       9418.83       158.65 o                         
   8   4   2       5237.97       5243.35       140.76 o                         
   9   4   2       3848.37       3817.94        83.00 o                         
  10   4   2       3755.07       3697.76        81.50 o                         
  11   4   2          0.17          2.73        10.93 o                         
  12   4   2       3636.71       3833.66        99.08 o                         
  13   4   2       1517.78       1502.74        64.24 o                         
  14   4   2       3934.48       3793.50        82.52 o                         
  15   4   2       2391.96       2512.48        84.93 o                         
  16   4   2        441.16        376.75        35.04 o                         
  17   4   2       3551.48       3709.01       105.90 o                         
  18   4   2        106.47        100.71        20.51 o                         
  19   4   2       2099.23       2144.80       119.21 o                         
  20   4   2       2011.11       2155.82       109.85 o                         
  21   4   2        667.93        857.51        90.66 o                         
  22   4   2       2930.15       3014.12       225.43 o                         
  23   4   2          1.46         -7.88        16.68 o                         
 -20   5   2          1.55         61.57        50.83 o                         
 -19   5   2        451.17        477.41        59.98 o                         
 -18   5   2          5.33         54.44        35.78 o                         
 -17   5   2          2.59         57.19        23.67 o                         
 -16   5   2          1.51          4.11        24.29 o                         
 -15   5   2         94.47         68.55        17.34 o                         
 -14   5   2        564.75        531.84        44.07 o                         
 -13   5   2        464.29        416.37        40.41 o                         
 -12   5   2         96.69         77.11        20.89 o                         
 -11   5   2       1226.24       1180.71        63.00 o                         
 -10   5   2        929.56        829.34        53.31 o                         
  -9   5   2        224.33        223.24        32.77 o                         
  -8   5   2       3292.37       3383.25       102.11 o                         
  -7   5   2         84.73         52.87        25.80 o                         
  -6   5   2       1453.87       1498.77        68.73 o                         
  -5   5   2        812.94        821.68        64.18 o                         
  -4   5   2       1273.96       1331.69        69.46 o                         
  -3   5   2        155.32        170.71        30.12 o                         
  -2   5   2       2893.89       2988.63       100.74 o                         
  -1   5   2        134.56        106.68        26.59 o                         
   0   5   2        362.72        309.83        37.37 o                         
   1   5   2       1180.38       1089.14        54.73 o                         
   2   5   2         13.18         -6.00        14.18 o                         
   3   5   2        144.39        149.22        27.23 o                         
   4   5   2       1759.89       1774.57        69.70 o                         
   5   5   2       3668.19       3741.66       111.55 o                         
   6   5   2        405.17        420.48        40.78 o                         
   7   5   2        970.12        927.30        60.03 o                         
   8   5   2        441.79        477.93        42.99 o                         
   9   5   2        716.21        668.78        43.02 o                         
  10   5   2       1555.21       1533.06        62.31 o                         
  11   5   2        394.05        378.75        32.68 o                         
  12   5   2         89.44        117.86        24.49 o                         
  13   5   2       2691.19       2592.41        99.65 o                         
  14   5   2        232.50        136.72        33.07 o                         
  15   5   2        683.27        675.61        55.27 o                         
  16   5   2        515.67        488.05        48.67 o                         
  17   5   2         34.37         27.75        28.64 o                         
  18   5   2         62.64         43.43        52.81 o                         
  19   5   2        185.88        236.52        53.20 o                         
  20   5   2         51.58         -2.83        14.60 o                         
  21   5   2        263.77        220.77        71.41 o                         
 -18   6   2         25.57        -76.02        76.02 o                         
 -17   6   2        870.91        701.20       120.37 o                         
 -16   6   2          0.45        -37.27        58.86 o                         
 -15   6   2         22.79          9.42        13.63 o                         
 -14   6   2        426.75        335.53        47.66 o                         
 -13   6   2        158.67        147.85        32.08 o                         
 -12   6   2       1225.36       1178.63        70.02 o                         
 -11   6   2         50.49         83.38        22.00 o                         
 -10   6   2        845.41        877.69        60.80 o                         
  -9   6   2        409.90        459.83        44.60 o                         
  -8   6   2       1432.16       1383.84        74.11 o                         
  -7   6   2       2001.21       1929.05        88.14 o                         
  -6   6   2        347.40        299.51        38.85 o                         
  -5   6   2       2711.50       2751.78       113.86 o                         
  -4   6   2          0.74        -26.26        26.26 o                         
  -3   6   2       1505.74       1384.28        91.62 o                         
  -2   6   2        893.22        852.96        64.38 o                         
  -1   6   2        251.13        183.82        36.22 o                         
   0   6   2         24.93         19.44        22.08 o                         
   1   6   2         37.87         -4.25        18.72 o                         
   2   6   2         43.20         33.04        23.40 o                         
   3   6   2        885.24        857.28        55.35 o                         
   4   6   2        358.22        292.82        38.69 o                         
   5   6   2        197.97        178.58        30.40 o                         
   6   6   2        104.03        130.61        29.28 o                         
   7   6   2        705.42        711.92        55.84 o                         
   8   6   2        835.51        832.55        61.95 o                         
   9   6   2        487.61        444.76        49.12 o                         
  10   6   2       2540.97       2661.21       109.49 o                         
  11   6   2          2.51         11.52        38.84 o                         
  12   6   2       2031.07       2090.68        98.86 o                         
  13   6   2         52.45         16.58        21.90 o                         
  14   6   2        876.44        849.37        63.81 o                         
  15   6   2        404.22        336.66        47.76 o                         
  16   6   2        309.23        284.71        43.58 o                         
  17   6   2        207.81        154.12        54.42 o                         
 -12   7   2         55.18        145.79        56.49 o                         
 -11   7   2       2663.94       2498.72       220.93 o                         
 -10   7   2        234.27        199.22        60.12 o                         
  -9   7   2       2013.08       1853.88       128.08 o                         
  -8   7   2       2058.44       1967.06       108.99 o                         
  -7   7   2        335.15        357.99        54.04 o                         
  -6   7   2       4765.97       4795.76       198.68 o                         
  -5   7   2          8.00          5.15        28.89 o                         
  -4   7   2       3387.30       3241.50       125.15 o                         
  -3   7   2        953.79        822.17        82.68 o                         
  -2   7   2       1325.94       1407.35       150.89 o                         
  -1   7   2       2345.20       2493.78       116.56 o                         
   0   7   2         76.33         72.06        24.36 o                         
   1   7   2       1894.84       2005.61        91.43 o                         
   2   7   2        692.60        688.80        55.77 o                         
   3   7   2       1474.20       1545.14        90.58 o                         
   4   7   2       2910.86       2892.83       121.49 o                         
   5   7   2        106.48        179.96        35.81 o                         
   6   7   2       3714.88       3653.66       187.88 o                         
   7   7   2        609.86        560.42       108.14 o                         
   8   7   2       2358.29       2302.00       150.44 o                         
   9   7   2       2969.75       2674.62       282.75 o                         
  10   7   2        619.98        625.54       105.63 o                         
 -28   1   3       1822.33       2181.41       232.33 o                         
 -27   1   3         15.96        -23.84        27.42 o                         
 -26   1   3       1165.44       1201.31       153.37 o                         
 -25   1   3        537.62        493.08        63.65 o                         
 -24   1   3       1220.82       1328.86        96.75 o                         
 -23   1   3        493.60        471.23        58.32 o                         
 -22   1   3        155.74        145.59        37.93 o                         
 -21   1   3       1340.31       1460.45        89.09 o                         
 -20   1   3       1161.16       1217.85        82.15 o                         
 -19   1   3       1915.81       1889.90        74.05 o                         
 -18   1   3       2515.32       2303.97        63.40 o                         
 -17   1   3         22.29         34.21         9.65 o                         
 -16   1   3       3281.53       2784.55       176.54 o                         
 -15   1   3       2215.95       2148.06        33.57 o                         
 -14   1   3       1458.42       1373.02        25.37 o                         
 -13   1   3       4892.53       4517.59        52.23 o                         
 -12   1   3        287.25        284.18        11.15 o                         
 -11   1   3      11076.56      10367.03       172.38 o                         
 -10   1   3       2203.84       2149.65        30.72 o                         
  -9   1   3      18022.54      17374.88       202.10 o                         
  -8   1   3       3739.97       3504.16        65.76 o                         
  -7   1   3      10969.07      10821.11        78.57 o                         
  -6   1   3      25678.81      26115.31       187.11 o                         
  -5   1   3         71.67         70.11         8.11 o                         
  -4   1   3      19271.81      19677.77       103.77 o                         
  -3   1   3       2510.19       2774.35        33.95 o                         
  -2   1   3        558.18        670.66        15.62 o                         
  -1   1   3       2146.61       2059.08        23.15 o                         
   0   1   3       5531.79       5761.62        50.19 o                         
   1   1   3       1574.11       1542.94        20.85 o                         
   2   1   3       5101.67       5205.74        43.43 o                         
   3   1   3       3833.86       3848.76        41.63 o                         
   4   1   3      19659.22      19833.79       122.15 o                         
   5   1   3       1339.69       1351.95        25.00 o                         
   6   1   3      44916.93      46222.36       274.45 o                         
   7   1   3       1098.00       1104.01        25.18 o                         
   8   1   3      15998.62      15770.58        94.98 o                         
   9   1   3       5665.63       5200.93        92.31 o                         
  10   1   3       2715.05       2600.85        38.93 o                         
  11   1   3       7325.56       7042.74       111.35 o                         
  12   1   3        225.53        210.56        13.01 o                         
  13   1   3        489.18        444.88        18.11 o                         
  14   1   3        612.45        567.82        22.28 o                         
  15   1   3       1032.82       1013.87        27.13 o                         
  16   1   3       2675.87       2507.09        44.71 o                         
  17   1   3         89.53         72.96        11.66 o                         
  18   1   3       1576.06       1593.80        53.21 o                         
  19   1   3        837.24        815.12        45.52 o                         
  20   1   3       1325.93       1226.58        71.37 o                         
  21   1   3       3294.51       3264.59       120.32 o                         
  22   1   3         11.20         -7.17        20.44 o                         
  23   1   3       2527.70       2619.88       109.78 o                         
  24   1   3        536.34        582.53        57.02 o                         
  25   1   3        909.43        975.51        85.34 o                         
  26   1   3       1349.51       1464.21       124.74 o                         
 -26   2   3        788.66        801.32       146.63 o                         
 -25   2   3       1484.03       1705.26       256.24 o                         
 -24   2   3       2301.83       2293.45       161.83 o                         
 -23   2   3          1.33        -22.84        34.08 o                         
 -22   2   3       3639.28       4264.94       472.61 o                         
 -21   2   3       2215.88       2367.13       117.43 o                         
 -20   2   3       5859.04       6290.05       135.39 o                         
 -19   2   3       4134.98       4271.70        95.26 o                         
 -18   2   3       2022.10       2010.49        51.23 o                         
 -17   2   3       4955.76       5037.17        80.17 o                         
 -16   2   3        448.60        369.28        25.80 o                         
 -15   2   3       6098.47       5896.83       124.93 o                         
 -14   2   3       1544.34       1562.30        39.56 o                         
 -13   2   3       2152.10       2231.06        48.98 o                         
 -12   2   3       5861.63       5950.59        64.44 o                         
 -11   2   3          0.44         18.65         7.01 o                         
 -10   2   3       7264.61       7388.44        72.76 o                         
  -9   2   3       5264.51       5362.75        61.09 o                         
  -8   2   3       3436.18       3599.01        47.73 o                         
  -7   2   3      17635.15      17783.61       111.09 o                         
  -6   2   3        281.96        344.09        14.84 o                         
  -5   2   3      32779.18      34231.68       171.48 o                         
  -4   2   3       2106.55       2065.02        41.77 o                         
  -3   2   3      16467.16      16861.89       185.94 o                         
  -2   2   3      10434.65      10384.18        95.08 o                         
  -1   2   3        802.69        662.08        24.55 o                         
   0   2   3      19473.78      19577.80       266.11 o                         
   1   2   3         95.45        119.38        12.38 o                         
   2   2   3      21114.44      22348.10       143.95 o                         
   3   2   3       6028.78       6176.79        77.51 o                         
   4   2   3       6783.43       7055.10        68.95 o                         
   5   2   3       6812.33       6837.72        69.27 o                         
   6   2   3        527.36        517.74        22.68 o                         
   7   2   3      16099.03      16420.45       130.87 o                         
   8   2   3       3326.25       3091.90        72.08 o                         
   9   2   3       3053.15       3014.05        62.54 o                         
  10   2   3      10678.12      10552.48       150.60 o                         
  11   2   3        250.70        217.93        18.96 o                         
  12   2   3       7281.59       6863.56       215.79 o                         
  13   2   3       4061.14       3850.04        67.98 o                         
  14   2   3       1534.74       1559.18        44.06 o                         
  15   2   3       6955.43       6764.20       127.41 o                         
  16   2   3        989.49        987.79        43.49 o                         
  17   2   3       7707.76       7484.93       118.28 o                         
  18   2   3         29.55         36.38        18.42 o                         
  19   2   3       6314.41       6467.89       162.46 o                         
  20   2   3       1416.99       1426.85        65.22 o                         
  21   2   3       1635.78       1743.36       107.24 o                         
  22   2   3       3549.90       3815.50       137.64 o                         
  23   2   3         30.55         -1.32        23.34 o                         
  24   2   3       1981.97       2012.71       102.81 o                         
  25   2   3       1051.90       1240.45        93.73 o                         
  26   2   3         68.69        248.51        75.80 o                         
 -24   3   3         32.90         79.95        70.09 o                         
 -23   3   3        177.84        247.83        88.93 o                         
 -22   3   3         26.34         39.08        53.54 o                         
 -21   3   3        831.81        890.69       139.53 o                         
 -20   3   3        141.86        207.40        66.38 o                         
 -19   3   3       1562.13       1668.41        62.62 o                         
 -18   3   3       2121.75       2344.80       116.76 o                         
 -17   3   3        151.31        145.63        23.80 o                         
 -16   3   3       2367.11       2288.66        69.68 o                         
 -15   3   3       1074.34       1016.61        47.03 o                         
 -14   3   3        280.31        278.56        20.82 o                         
 -13   3   3       2258.80       2279.89        54.16 o                         
 -12   3   3         64.59         67.01        11.67 o                         
 -11   3   3        954.00        910.73        32.16 o                         
 -10   3   3        480.94        472.03        23.50 o                         
  -9   3   3        316.79        318.38        15.68 o                         
  -8   3   3        400.09        371.81        17.84 o                         
  -7   3   3        502.74        495.21        22.38 o                         
  -6   3   3       3498.26       3665.78        63.78 o                         
  -5   3   3         35.08         32.48        10.45 o                         
  -4   3   3       7916.47       8442.31       101.61 o                         
  -3   3   3       6553.00       7073.52        95.60 o                         
  -2   3   3       2065.13       2319.42        55.30 o                         
  -1   3   3       5746.43       5972.90        90.01 o                         
   0   3   3        378.03        452.86        26.41 o                         
   1   3   3       3650.12       3785.21        81.14 o                         
   2   3   3        177.33        180.62        17.73 o                         
   3   3   3       2751.83       3097.82        56.47 o                         
   4   3   3         50.36         41.08        10.70 o                         
   5   3   3       1079.78       1053.66        34.40 o                         
   6   3   3       1037.99       1081.15        35.12 o                         
   7   3   3        622.46        664.03        30.66 o                         
   8   3   3       1642.17       1629.50        50.84 o                         
   9   3   3       2833.81       2741.47        68.55 o                         
  10   3   3        150.37        170.87        22.38 o                         
  11   3   3       2228.32       2257.98        70.81 o                         
  12   3   3        261.62        257.38        27.35 o                         
  13   3   3       2460.24       2395.42        68.52 o                         
  14   3   3        899.47        856.35        57.51 o                         
  15   3   3        242.05        233.52        24.37 o                         
  16   3   3       1536.10       1520.79        65.12 o                         
  17   3   3         34.61         45.43        14.47 o                         
  18   3   3       1715.85       1700.72        80.67 o                         
  19   3   3         51.86         16.92        26.16 o                         
  20   3   3        279.78        251.27        38.50 o                         
  21   3   3        875.12        885.24        63.29 o                         
  22   3   3          8.61         10.31        37.22 o                         
  23   3   3        573.04        580.41        64.75 o                         
  24   3   3         41.90        -38.70        38.70 o                         
 -23   4   3        182.10        303.07        96.99 o                         
 -22   4   3        793.47        832.50       103.01 o                         
 -21   4   3        388.35        363.54        65.81 o                         
 -20   4   3       1481.78       1429.49       123.49 o                         
 -19   4   3        644.93        731.87        67.41 o                         
 -18   4   3        199.62        181.81        39.80 o                         
 -17   4   3        655.47        634.42        38.92 o                         
 -16   4   3        476.96        470.01        33.71 o                         
 -15   4   3        481.14        478.84        33.74 o                         
 -14   4   3        306.06        264.57        31.43 o                         
 -13   4   3        140.39         97.58        23.34 o                         
 -12   4   3        283.25        268.80        38.90 o                         
 -11   4   3          9.82          4.38        14.32 o                         
 -10   4   3        204.19        175.80        19.09 o                         
  -9   4   3       2361.53       2345.61        79.79 o                         
  -8   4   3         67.37         57.79        23.47 o                         
  -7   4   3       2430.29       2386.16        92.22 o                         
  -6   4   3        495.19        454.72        43.62 o                         
  -5   4   3       2461.68       2524.82        94.04 o                         
  -4   4   3        322.38        342.97        33.30 o                         
  -3   4   3        931.17        914.20        50.85 o                         
  -2   4   3       1499.33       1498.07        55.01 o                         
  -1   4   3        451.62        360.79        29.73 o                         
   0   4   3       1212.31       1191.75        49.36 o                         
   1   4   3        525.13        567.49        32.40 o                         
   2   4   3       2120.13       2175.98        59.83 o                         
   3   4   3         97.33         84.04        19.77 o                         
   4   4   3       1092.90       1110.06        50.48 o                         
   5   4   3        385.96        359.98        36.80 o                         
   6   4   3         78.42         84.28        20.83 o                         
   7   4   3       1128.98       1162.15        50.74 o                         
   8   4   3          0.59         11.34        16.06 o                         
   9   4   3        377.35        358.06        22.78 o                         
  10   4   3          6.01          3.74        11.73 o                         
  11   4   3        339.28        327.50        29.11 o                         
  12   4   3        467.14        460.17        33.61 o                         
  13   4   3        914.12        893.74        46.89 o                         
  14   4   3        280.31        275.08        30.45 o                         
  15   4   3       2122.79       2101.07        80.57 o                         
  16   4   3        202.70        180.47        27.71 o                         
  17   4   3       1127.37       1108.19        60.22 o                         
  18   4   3          7.57        -17.35        17.35 o                         
  19   4   3       1572.22       1714.65        88.70 o                         
  20   4   3         28.41         23.39        20.76 o                         
  21   4   3        300.40        331.32        62.67 o                         
  22   4   3         49.52         21.48        42.53 o                         
  23   4   3        223.78        175.32        78.37 o                         
 -21   5   3       1745.88       1783.78       207.38 o                         
 -20   5   3        766.18        845.75       135.08 o                         
 -19   5   3        373.34        354.13        64.55 o                         
 -18   5   3       1527.74       1561.63       100.33 o                         
 -17   5   3          7.27         16.86        17.25 o                         
 -16   5   3       2606.62       2522.48       100.11 o                         
 -15   5   3        771.62        777.68        73.81 o                         
 -14   5   3       2326.35       2450.98        87.87 o                         
 -13   5   3       3659.97       3647.79       106.27 o                         
 -12   5   3        647.31        573.47        44.16 o                         
 -11   5   3       6237.33       6188.11       136.50 o                         
 -10   5   3        334.95        306.03        33.93 o                         
  -9   5   3       4960.20       5107.52       124.05 o                         
  -8   5   3       2968.19       3056.16        96.61 o                         
  -7   5   3       1943.57       1823.32        75.67 o                         
  -6   5   3       6561.90       6677.40       172.96 o                         
  -5   5   3          6.32         -1.68        20.39 o                         
  -4   5   3       2755.16       2746.47        97.89 o                         
  -3   5   3        972.52        961.24        60.21 o                         
  -2   5   3        935.05        960.12        59.54 o                         
  -1   5   3       3023.42       3046.45        88.09 o                         
   0   5   3         13.55         14.48        19.04 o                         
   1   5   3       5427.70       5596.48       108.82 o                         
   2   5   3       1672.57       1787.15        63.19 o                         
   3   5   3       3911.38       4053.80        92.94 o                         
   4   5   3       5569.58       5498.30       122.67 o                         
   5   5   3         37.02         81.57        23.78 o                         
   6   5   3       8644.43       8835.98       175.71 o                         
   7   5   3        917.36        922.01        60.88 o                         
   8   5   3       5753.90       5746.43       122.84 o                         
   9   5   3       2393.33       2427.23        80.37 o                         
  10   5   3        708.19        688.47        45.16 o                         
  11   5   3       3953.37       3955.96       103.16 o                         
  12   5   3         24.95         -6.53        18.64 o                         
  13   5   3       2458.36       2462.37        99.96 o                         
  14   5   3        457.42        448.82        45.99 o                         
  15   5   3       1518.38       1506.28        80.75 o                         
  16   5   3       2131.75       2139.87        97.35 o                         
  17   5   3         20.44          9.45        18.23 o                         
  18   5   3       2073.64       2142.91       117.75 o                         
  19   5   3        549.38        592.94        76.77 o                         
  20   5   3        536.55        588.31        86.97 o                         
 -18   6   3        343.27        450.93        95.46 o                         
 -17   6   3       1577.32       1341.82       165.64 o                         
 -16   6   3       1034.09        957.48       137.70 o                         
 -15   6   3       1672.62       1644.33       136.73 o                         
 -14   6   3       2653.48       2737.30       161.70 o                         
 -13   6   3       1017.24       1109.40        87.23 o                         
 -12   6   3       3974.44       3737.06       175.45 o                         
 -11   6   3         10.88         83.80        23.91 o                         
 -10   6   3       3777.00       3950.47       154.51 o                         
  -9   6   3        115.78        121.75        24.90 o                         
  -8   6   3       1381.35       1322.97        73.64 o                         
  -7   6   3       1409.83       1416.56        75.04 o                         
  -6   6   3        516.93        539.82        47.67 o                         
  -5   6   3       2951.95       2916.40       129.68 o                         
  -4   6   3         71.70         65.91        26.37 o                         
  -3   6   3       2764.16       2714.82       109.68 o                         
  -2   6   3       2753.21       2823.05       112.63 o                         
  -1   6   3        117.48        150.45        44.11 o                         
   0   6   3       5627.71       5778.07       139.98 o                         
   1   6   3       1061.68       1014.52        80.62 o                         
   2   6   3       2280.48       2332.00        89.96 o                         
   3   6   3       1081.61       1198.55        64.97 o                         
   4   6   3        201.89        229.71        43.96 o                         
   5   6   3       3357.74       3339.99       119.84 o                         
   6   6   3        100.72        136.92        29.01 o                         
   7   6   3       2848.56       2856.35       112.95 o                         
   8   6   3        876.31        838.07        72.99 o                         
   9   6   3       2661.90       2637.00        92.32 o                         
  10   6   3       3269.54       3326.58       148.03 o                         
  11   6   3        667.13        686.82        59.27 o                         
  12   6   3       3744.24       3748.16       138.98 o                         
  13   6   3        288.06        332.20        44.59 o                         
  14   6   3       1505.97       1364.36        92.64 o                         
  15   6   3       1219.99       1017.11        83.97 o                         
  16   6   3         54.95         62.60        39.92 o                         
 -12   7   3          3.15        -47.56        47.56 o                         
 -11   7   3         61.65         88.95        58.54 o                         
 -10   7   3         87.81        223.46        76.86 o                         
  -9   7   3         46.58        -38.79        38.79 o                         
  -8   7   3          1.58        -61.79        61.79 o                         
  -7   7   3        199.93        180.10        43.24 o                         
  -6   7   3        402.43        268.95        58.37 o                         
  -5   7   3        272.42        190.75        36.75 o                         
  -4   7   3        694.42        750.34        78.97 o                         
  -3   7   3        981.10       1003.43        86.13 o                         
  -2   7   3        114.97        115.88        41.96 o                         
  -1   7   3        496.56        517.54        48.69 o                         
   0   7   3        128.69        103.29        25.41 o                         
   1   7   3        981.12        853.54        61.26 o                         
   2   7   3        257.35        202.53        33.24 o                         
   3   7   3        302.52        333.13        44.18 o                         
   4   7   3        141.31        183.88        41.19 o                         
   5   7   3         78.55         61.23        33.76 o                         
   6   7   3         54.53        130.03        56.02 o                         
   7   7   3          0.16        -56.88        56.88 o                         
 -28   0   4        290.74        219.07        98.41 o                         
 -27   0   4       1575.17       1909.29       205.11 o                         
 -26   0   4         54.22         94.77        67.90 o                         
 -25   0   4       1236.27       1440.39       174.48 o                         
 -24   0   4        851.93        937.57       133.44 o                         
 -23   0   4        473.55        491.54        94.86 o                         
 -22   0   4       2610.24       2664.70       218.85 o                         
 -21   0   4       1575.62       1794.98       179.36 o                         
 -20   0   4       1227.03       1408.03       153.72 o                         
 -19   0   4       7114.31       7462.43       380.40 o                         
 -18   0   4        216.10        182.71        46.41 o                         
 -17   0   4       8900.24       8458.19       282.41 o                         
 -16   0   4        886.23        908.03        60.30 o                         
 -15   0   4      11879.95      11883.99       311.74 o                         
 -14   0   4       7158.63       7137.61       172.96 o                         
 -13   0   4      13216.83      13368.48       309.52 o                         
 -12   0   4       4630.44       4341.21        86.63 o                         
 -11   0   4       4140.56       4017.40        53.18 o                         
 -10   0   4      16926.45      16635.07       123.20 o                         
  -9   0   4       2640.41       2658.84        45.69 o                         
  -8   0   4       7331.90       7137.90        73.58 o                         
  -7   0   4      10821.15      10637.24       113.61 o                         
  -6   0   4        229.58        228.19        16.33 o                         
  -5   0   4       8821.83       8574.31       107.19 o                         
  -4   0   4       4098.68       4062.49        54.75 o                         
  -3   0   4       1945.47       1704.57        36.59 o                         
  -2   0   4      10879.58      11013.83        81.39 o                         
  -1   0   4       3812.95       4018.71        55.48 o                         
   0   0   4      32495.74      33407.76       178.16 o                         
   1   0   4       3359.01       3555.86        49.48 o                         
   2   0   4      43058.21      43779.93       210.37 o                         
   3   0   4      14582.62      14447.96       104.76 o                         
   4   0   4       6358.89       6160.60        58.95 o                         
   5   0   4      28171.55      27601.33       195.30 o                         
   6   0   4         42.33         81.88         9.86 o                         
   7   0   4      28147.56      28526.37       210.65 o                         
   8   0   4       1413.20       1289.07        37.70 o                         
   9   0   4       3298.70       3265.43        60.44 o                         
  10   0   4       1238.31       1249.97        43.61 o                         
  11   0   4       2699.98       2764.79        65.52 o                         
  12   0   4       3283.37       3265.39        72.49 o                         
  13   0   4       1370.91       1387.88        59.20 o                         
  14   0   4       5983.65       6145.38       148.31 o                         
  15   0   4       6900.69       7089.29       162.35 o                         
  16   0   4        655.94        586.40        49.47 o                         
  17   0   4       7150.96       6955.50       226.37 o                         
  18   0   4       3496.92       3437.84       152.52 o                         
  19   0   4       2908.20       3052.30       125.40 o                         
  20   0   4       3057.44       3107.18       129.91 o                         
  21   0   4        626.89        676.96        64.31 o                         
  22   0   4       4667.45       5324.74       220.13 o                         
  23   0   4        147.09        154.49        36.79 o                         
  24   0   4       2595.83       2689.19       164.07 o                         
  25   0   4        407.84        482.37        76.05 o                         
  26   0   4       1608.92       1799.09       205.77 o                         
 -28   1   4       1077.92       1155.97       168.72 o                         
 -27   1   4         15.67         24.65        65.09 o                         
 -26   1   4       1482.26       1718.26       114.19 o                         
 -25   1   4        917.79        990.95        84.86 o                         
 -24   1   4        261.68        322.45        52.11 o                         
 -23   1   4       2254.83       2361.24       123.63 o                         
 -22   1   4         19.40         60.87        29.18 o                         
 -21   1   4       1149.78       1191.59        82.54 o                         
 -20   1   4        393.26        357.36        47.73 o                         
 -19   1   4        664.41        547.65        38.14 o                         
 -18   1   4       1128.16       1003.47        55.75 o                         
 -17   1   4        250.00        220.97        14.09 o                         
 -16   1   4        918.94        878.38        23.92 o                         
 -15   1   4         22.34         39.29         5.51 o                         
 -14   1   4       4743.63       4646.26        42.96 o                         
 -13   1   4       2496.42       2504.62        31.82 o                         
 -12   1   4       1344.09       1257.89        31.35 o                         
 -11   1   4       8789.82       8300.97       135.19 o                         
 -10   1   4       3682.88       3757.08        41.74 o                         
  -9   1   4       2714.74       2578.49        40.44 o                         
  -8   1   4      10506.28      10429.96        84.62 o                         
  -7   1   4         94.49        105.07        10.22 o                         
  -6   1   4       9684.00       9642.50        81.58 o                         
  -5   1   4         84.21         92.86         7.60 o                         
  -4   1   4       2796.56       2484.84        36.06 o                         
  -3   1   4       1729.34       1715.55        21.85 o                         
  -2   1   4       6789.10       6883.97        59.87 o                         
  -1   1   4       2441.02       2401.70        25.47 o                         
   0   1   4       3911.35       4127.81        38.51 o                         
   1   1   4      10253.14      10665.97        64.83 o                         
   2   1   4         29.22         25.57         4.91 o                         
   3   1   4      11571.03      12134.44        66.49 o                         
   4   1   4       8401.29       8481.55        66.50 o                         
   5   1   4       1083.47       1142.18        20.32 o                         
   6   1   4       7533.54       7713.35        66.71 o                         
   7   1   4       3121.01       3154.49        43.87 o                         
   8   1   4       2339.07       2426.60        43.05 o                         
   9   1   4       3486.74       3409.78        61.43 o                         
  10   1   4        398.72        391.88        19.51 o                         
  11   1   4       2917.05       2876.89        50.37 o                         
  12   1   4        300.97        286.47        14.89 o                         
  13   1   4       3550.28       3308.06        48.72 o                         
  14   1   4       1375.26       1356.11        32.19 o                         
  15   1   4       4026.51       3922.72        57.44 o                         
  16   1   4       1310.86       1355.56        39.44 o                         
  17   1   4        283.45        286.60        20.14 o                         
  18   1   4       3376.93       3309.19        84.18 o                         
  19   1   4        286.83        281.50        35.04 o                         
  20   1   4        730.46        762.00        59.19 o                         
  21   1   4       1651.99       1699.41        78.23 o                         
  22   1   4          1.14         34.14        18.10 o                         
  23   1   4        759.74        789.45        56.54 o                         
  24   1   4         54.61         20.74        10.76 o                         
  25   1   4        169.32        226.91        44.44 o                         
  26   1   4        864.33       1309.07       172.75 o                         
 -26   2   4        119.30         99.64        75.63 o                         
 -25   2   4         37.44         -9.83        59.46 o                         
 -24   2   4          4.93        -35.81        35.81 o                         
 -23   2   4          9.59        -35.70        35.70 o                         
 -22   2   4        341.64        455.00        70.04 o                         
 -21   2   4        354.04        305.14        58.92 o                         
 -20   2   4         44.35         33.35        29.59 o                         
 -19   2   4        107.54        117.76        15.64 o                         
 -18   2   4         40.40         28.56        10.05 o                         
 -17   2   4        539.03        481.22        23.61 o                         
 -16   2   4         23.61         27.27         4.70 o                         
 -15   2   4       1299.51       1282.13        27.61 o                         
 -14   2   4        393.35        383.31        17.23 o                         
 -13   2   4       2576.90       2525.59        41.07 o                         
 -12   2   4       1049.75       1009.00        26.84 o                         
 -11   2   4        419.86        388.77        16.98 o                         
 -10   2   4        575.48        557.72        22.89 o                         
  -9   2   4        575.63        518.51        27.09 o                         
  -8   2   4         43.75         34.10         5.77 o                         
  -7   2   4       2266.87       2259.84        37.44 o                         
  -6   2   4       1019.28       1040.58        24.58 o                         
  -5   2   4        152.90        164.56        13.60 o                         
  -4   2   4         52.23         35.01         6.76 o                         
  -3   2   4        185.47        187.05        12.70 o                         
  -2   2   4          0.74          5.70         5.10 o                         
  -1   2   4         74.55         70.90         8.26 o                         
   0   2   4       1205.19       1240.98        30.77 o                         
   1   2   4         36.66         40.70         7.99 o                         
   2   2   4       2930.81       2883.52        41.34 o                         
   3   2   4       2825.40       2984.36        44.34 o                         
   4   2   4       2134.86       2046.64        51.73 o                         
   5   2   4       2180.82       2222.45        42.02 o                         
   6   2   4          7.27         16.00         8.39 o                         
   7   2   4        931.49        922.42        30.90 o                         
   8   2   4          4.07          8.59         7.46 o                         
   9   2   4          1.91          5.70         8.85 o                         
  10   2   4         33.88         16.56         9.88 o                         
  11   2   4         34.59         27.88        11.20 o                         
  12   2   4         25.60         12.05         9.96 o                         
  13   2   4          9.90          2.73        12.85 o                         
  14   2   4        512.58        473.04        33.33 o                         
  15   2   4         18.40         13.54        15.55 o                         
  16   2   4        235.61        182.64        22.78 o                         
  17   2   4        281.09        289.57        30.45 o                         
  18   2   4         82.87         99.22        27.57 o                         
  19   2   4        562.79        506.40        54.89 o                         
  20   2   4        500.15        488.70        41.28 o                         
  21   2   4         70.63         25.01        17.05 o                         
  22   2   4        196.54        179.15        33.10 o                         
  23   2   4         93.84         13.58        25.60 o                         
  24   2   4        230.27        155.62        62.49 o                         
  25   2   4         17.38        -73.51        73.51 o                         
 -24   3   4       1646.71       2066.21       291.34 o                         
 -23   3   4       2376.73       2609.49       240.28 o                         
 -22   3   4         16.36         -8.01        22.95 o                         
 -21   3   4       2383.55       2507.42       223.57 o                         
 -20   3   4        344.04        401.48        93.13 o                         
 -19   3   4       1595.89       1628.47        77.26 o                         
 -18   3   4       1991.52       2072.50        88.02 o                         
 -17   3   4        416.17        406.35        25.75 o                         
 -16   3   4       2529.53       2651.81        69.83 o                         
 -15   3   4        112.72        124.28        14.60 o                         
 -14   3   4       1189.87       1186.63        38.25 o                         
 -13   3   4       5399.34       5369.18        91.44 o                         
 -12   3   4        316.74        353.21        21.59 o                         
 -11   3   4       2795.98       2786.49        53.23 o                         
 -10   3   4       2121.19       1989.89        64.20 o                         
  -9   3   4       4546.59       4509.48        74.45 o                         
  -8   3   4       9434.74       9557.01       112.94 o                         
  -7   3   4       1781.10       1771.13        37.87 o                         
  -6   3   4      14300.08      14468.15       123.32 o                         
  -5   3   4         87.02        104.48        16.28 o                         
  -4   3   4      14031.51      14850.58       140.59 o                         
  -3   3   4        712.54        768.89        31.83 o                         
  -2   3   4      10056.27      10373.46       104.88 o                         
  -1   3   4       9175.67       9551.01       113.50 o                         
   0   3   4       1661.85       1712.48        44.25 o                         
   1   3   4       4518.34       4513.32        58.91 o                         
   2   3   4       1011.02       1011.12        27.95 o                         
   3   3   4       3981.33       4100.02        69.81 o                         
   4   3   4       2906.58       2995.52        56.94 o                         
   5   3   4          2.71          2.76         8.25 o                         
   6   3   4       2927.60       2938.67        61.83 o                         
   7   3   4       3033.37       3041.87        68.89 o                         
   8   3   4       5975.14       5954.60        97.12 o                         
   9   3   4       5460.06       5433.66        94.09 o                         
  10   3   4        265.59        278.67        26.55 o                         
  11   3   4       7496.84       7680.14       117.91 o                         
  12   3   4        156.75        174.93        21.69 o                         
  13   3   4       7918.69       8144.97       124.86 o                         
  14   3   4       2540.78       2635.80        73.12 o                         
  15   3   4       4465.05       4539.45        98.64 o                         
  16   3   4       4097.56       4095.51        94.38 o                         
  17   3   4        347.41        326.40        31.84 o                         
  18   3   4       2178.40       2376.79        96.67 o                         
  19   3   4         29.06         45.97        19.35 o                         
  20   3   4       1466.08       1567.87        83.85 o                         
  21   3   4        669.53        686.63        57.50 o                         
  22   3   4         15.87         11.26        24.58 o                         
  23   3   4        991.02       1136.52        94.89 o                         
  24   3   4        223.15        188.11        88.52 o                         
 -23   4   4         68.63        115.16        56.87 o                         
 -22   4   4       2326.18       2471.01       169.68 o                         
 -21   4   4        291.92        272.96        64.41 o                         
 -20   4   4       2238.87       2572.62       162.69 o                         
 -19   4   4       2036.11       1961.31       102.73 o                         
 -18   4   4        290.65        385.79        47.40 o                         
 -17   4   4       3587.71       3713.52       147.22 o                         
 -16   4   4          0.38        -11.80        11.80 o                         
 -15   4   4       2254.97       2276.26        83.19 o                         
 -14   4   4       1350.06       1344.27        87.94 o                         
 -13   4   4       2610.30       2633.68        93.06 o                         
 -12   4   4       6287.03       6328.04       134.07 o                         
 -11   4   4        612.41        489.66        57.74 o                         
 -10   4   4       5444.58       5164.43       165.01 o                         
  -9   4   4       3925.51       3809.79        99.58 o                         
  -8   4   4       3184.66       3195.46       112.60 o                         
  -7   4   4       8211.49       8382.06       172.22 o                         
  -6   4   4        195.32        264.18        35.01 o                         
  -5   4   4       5200.70       5305.77       136.61 o                         
  -4   4   4       1108.05       1100.10        57.00 o                         
  -3   4   4       2949.94       3044.34        91.63 o                         
  -2   4   4       3196.28       3208.10        93.96 o                         
  -1   4   4       1538.58       1693.63        70.05 o                         
   0   4   4       6338.94       6443.31        92.63 o                         
   1   4   4          6.43          6.46        28.68 o                         
   2   4   4      10311.13      10469.30       128.78 o                         
   3   4   4       5501.54       5649.02        95.54 o                         
   4   4   4       4196.69       4219.38       110.76 o                         
   5   4   4       8514.00       8668.93       185.34 o                         
   6   4   4       1053.07       1150.50        52.85 o                         
   7   4   4       6906.61       7029.89       126.05 o                         
   8   4   4       2811.21       2867.07        81.55 o                         
   9   4   4       3413.05       3393.40        89.35 o                         
  10   4   4       1452.45       1511.30        60.86 o                         
  11   4   4         20.57         20.73        12.28 o                         
  12   4   4       3854.38       3726.85        96.58 o                         
  13   4   4        418.04        413.30        34.49 o                         
  14   4   4       3362.69       3281.50        92.18 o                         
  15   4   4       2079.84       2161.92        75.13 o                         
  16   4   4        693.67        632.87        53.51 o                         
  17   4   4       4238.24       4294.92       121.23 o                         
  18   4   4        387.65        376.74        38.21 o                         
  19   4   4       1992.31       2122.21       101.66 o                         
  20   4   4       1901.18       1917.67       108.56 o                         
  21   4   4        299.72        217.72        60.30 o                         
 -21   5   4        465.05        362.81        94.02 o                         
 -20   5   4        583.37        490.98       114.43 o                         
 -19   5   4         45.06         55.24       104.29 o                         
 -18   5   4        287.25        226.34        40.60 o                         
 -17   5   4         24.81        -17.07        17.07 o                         
 -16   5   4        904.90        894.64        77.02 o                         
 -15   5   4        437.18        424.00        42.43 o                         
 -14   5   4        504.60        470.25        45.31 o                         
 -13   5   4        444.38        458.22        54.40 o                         
 -12   5   4        432.67        431.93        46.21 o                         
 -11   5   4        673.76        669.07        46.42 o                         
 -10   5   4        234.00        218.22        29.88 o                         
  -9   5   4        620.22        669.52        55.08 o                         
  -8   5   4         13.10          3.22        13.89 o                         
  -7   5   4        763.55        703.69        47.79 o                         
  -6   5   4         41.32         56.11        25.39 o                         
  -5   5   4          1.27         24.47        20.75 o                         
  -4   5   4        185.43        172.56        29.78 o                         
  -3   5   4        635.64        606.73        48.73 o                         
  -2   5   4        142.65        114.25        27.90 o                         
  -1   5   4       2122.69       2058.35        77.24 o                         
   0   5   4        595.53        593.61        37.63 o                         
   1   5   4       2683.52       2678.29        75.90 o                         
   2   5   4        933.84        895.97        52.83 o                         
   3   5   4        111.30         75.89        19.62 o                         
   4   5   4        693.29        659.20        51.82 o                         
   5   5   4        675.68        655.46        50.41 o                         
   6   5   4       1324.33       1309.39        70.79 o                         
   7   5   4         55.39         85.31        21.20 o                         
   8   5   4       1772.63       1735.66        70.66 o                         
   9   5   4         18.92          2.07        21.70 o                         
  10   5   4        734.99        659.43        45.64 o                         
  11   5   4         82.01        110.61        22.75 o                         
  12   5   4         24.90         39.46        22.59 o                         
  13   5   4        249.08        189.55        32.88 o                         
  14   5   4        397.43        449.93        47.88 o                         
  15   5   4        130.92        131.61        30.12 o                         
  16   5   4        443.00        447.81        48.31 o                         
  17   5   4        152.96        114.78        27.44 o                         
  18   5   4         36.20        -22.25        28.67 o                         
  19   5   4        808.14        761.62       129.75 o                         
 -17   6   4       1367.71       1173.21       159.90 o                         
 -16   6   4          7.91        -21.50        44.96 o                         
 -15   6   4       1228.79       1034.64       155.51 o                         
 -14   6   4        942.60        856.56       100.91 o                         
 -13   6   4        464.44        438.03        53.60 o                         
 -12   6   4        937.98        881.94        77.99 o                         
 -11   6   4        252.04        172.74        40.86 o                         
 -10   6   4        484.47        418.01        53.06 o                         
  -9   6   4          2.62         16.24        15.31 o                         
  -8   6   4        117.56         73.11        32.46 o                         
  -7   6   4         96.97        117.26        31.04 o                         
  -6   6   4        222.88        222.86        33.13 o                         
  -5   6   4        504.07        416.01        54.72 o                         
  -4   6   4        309.83        289.76        47.18 o                         
  -3   6   4        415.72        423.35        63.41 o                         
  -2   6   4       1412.77       1475.84        72.90 o                         
  -1   6   4         79.07         70.21        25.36 o                         
   0   6   4        817.03        870.65        58.24 o                         
   1   6   4       1600.20       1734.87        79.19 o                         
   2   6   4       1130.13       1223.29        68.31 o                         
   3   6   4       1349.49       1400.10        85.61 o                         
   4   6   4       1144.48       1235.14        76.63 o                         
   5   6   4        676.28        657.77        60.37 o                         
   6   6   4        306.11        297.76        41.29 o                         
   7   6   4       1908.07       1913.45        80.81 o                         
   8   6   4         20.65         48.88        27.32 o                         
   9   6   4       1037.24       1002.40        59.92 o                         
  10   6   4        177.70        179.46        32.08 o                         
  11   6   4        204.31        250.32        40.59 o                         
  12   6   4        247.08        259.91        40.08 o                         
  13   6   4        225.21        144.17        33.84 o                         
  14   6   4         47.66         96.52        60.75 o                         
  15   6   4        123.59        239.17        73.62 o                         
 -11   7   4       3081.15       2978.77       236.07 o                         
 -10   7   4         60.45         38.11        33.08 o                         
  -9   7   4       1854.12       1509.87       165.33 o                         
  -8   7   4       1217.68       1308.88       154.91 o                         
  -7   7   4        711.75        733.13        86.90 o                         
  -6   7   4       2548.70       2366.81       481.29 o                         
  -5   7   4          0.28         27.23        27.56 o                         
  -4   7   4       2640.34       2671.44       235.27 o                         
  -3   7   4       1281.97       1237.90       119.23 o                         
  -2   7   4       1135.35       1154.84       104.03 o                         
  -1   7   4       1959.53       1982.70       136.70 o                         
   0   7   4         33.77         79.80        58.55 o                         
   1   7   4       3501.46       3924.31       215.48 o                         
   2   7   4        997.92        962.56       166.98 o                         
 -27   1   5        119.27         56.10        51.17 o                         
 -26   1   5        566.41        579.74        70.55 o                         
 -25   1   5        874.68        740.68        77.21 o                         
 -24   1   5        119.23         56.38        32.51 o                         
 -23   1   5        968.57       1071.06        86.05 o                         
 -22   1   5        316.70        269.78        59.57 o                         
 -21   1   5       2736.68       2799.49       175.60 o                         
 -20   1   5       1551.83       1532.48        80.14 o                         
 -19   1   5       2682.49       2483.99       157.83 o                         
 -18   1   5       4966.74       4796.54        85.67 o                         
 -17   1   5       1304.39       1261.31        31.91 o                         
 -16   1   5       5859.65       5528.58        59.41 o                         
 -15   1   5         34.69         45.05         5.82 o                         
 -14   1   5       5775.59       5032.80       192.78 o                         
 -13   1   5       3245.69       3190.46        40.06 o                         
 -12   1   5        681.70        652.58        17.88 o                         
 -11   1   5       1611.78       1592.86        33.30 o                         
 -10   1   5        236.23        237.86        13.71 o                         
  -9   1   5       1613.48       1632.54        37.72 o                         
  -8   1   5       2197.79       2123.49        40.53 o                         
  -7   1   5        676.02        739.61        24.51 o                         
  -6   1   5      10617.28      10809.58        83.49 o                         
  -5   1   5         53.20         49.91         5.30 o                         
  -4   1   5      17692.91      17855.44       177.64 o                         
  -3   1   5       2321.18       2143.39        27.63 o                         
  -2   1   5       6683.62       6336.61        55.23 o                         
  -1   1   5      18179.67      17749.96       190.74 o                         
   0   1   5        514.45        502.75        13.16 o                         
   1   1   5      17969.02      18474.46       105.11 o                         
   2   1   5       2890.39       3027.52        31.52 o                         
   3   1   5       7925.34       7974.90        67.20 o                         
   4   1   5       6507.35       6742.80        46.72 o                         
   5   1   5        317.66        278.66        11.13 o                         
   6   1   5       4563.72       4567.01        48.67 o                         
   7   1   5        563.00        597.88        18.65 o                         
   8   1   5       3483.46       3338.41        52.00 o                         
   9   1   5       1697.26       1510.64        57.60 o                         
  10   1   5       1429.44       1545.22        45.37 o                         
  11   1   5       2365.53       2377.85        56.57 o                         
  12   1   5         18.37         16.25         9.77 o                         
  13   1   5       1213.56       1201.21        43.45 o                         
  14   1   5       7115.12       7231.77       114.21 o                         
  15   1   5        541.23        525.97        24.84 o                         
  16   1   5       7024.84       6909.27       165.43 o                         
  17   1   5          0.89          7.16        14.87 o                         
  18   1   5       4954.86       4962.71       125.38 o                         
  19   1   5        919.53        828.89        53.11 o                         
  20   1   5       2612.81       2678.16        97.62 o                         
  21   1   5       1161.77       1180.65        67.80 o                         
  22   1   5       1117.13       1266.79        71.36 o                         
  23   1   5        986.10        914.99        63.93 o                         
  24   1   5         40.14         21.27        42.91 o                         
  25   1   5        682.31        713.18       135.40 o                         
 -25   2   5       2067.95       2418.71       178.17 o                         
 -24   2   5        913.51       1039.73       134.13 o                         
 -23   2   5         93.62        127.09        40.10 o                         
 -22   2   5       1473.85       1689.01       161.18 o                         
 -21   2   5         79.34         48.19        32.94 o                         
 -20   2   5       1950.54       1815.89        99.31 o                         
 -19   2   5        612.49        558.56        51.37 o                         
 -18   2   5       1825.12       1790.57       111.25 o                         
 -17   2   5       5934.32       5835.34       129.50 o                         
 -16   2   5         17.43         39.06         6.24 o                         
 -15   2   5       4678.20       4707.20        83.95 o                         
 -14   2   5       7178.62       7317.79       112.56 o                         
 -13   2   5       1194.18       1249.71        39.84 o                         
 -12   2   5      14677.69      14896.64       141.27 o                         
 -11   2   5        256.60        256.78        21.54 o                         
 -10   2   5       9646.32       9767.45       122.49 o                         
  -9   2   5       1776.75       1695.46        38.27 o                         
  -8   2   5       3357.63       3197.99        46.39 o                         
  -7   2   5       8175.69       8018.38       149.36 o                         
  -6   2   5       3647.46       3449.19        93.59 o                         
  -5   2   5      25409.64      25632.11       309.10 o                         
  -4   2   5       1123.71       1240.46        25.07 o                         
  -3   2   5      13145.92      12735.31       259.04 o                         
  -2   2   5       4305.95       4182.82        63.55 o                         
  -1   2   5       1925.43       1783.19        31.91 o                         
   0   2   5      10552.89      10680.48       134.63 o                         
   1   2   5       3604.39       3775.31        58.76 o                         
   2   2   5       3398.47       3402.02        45.67 o                         
   3   2   5       7302.85       7226.78        68.47 o                         
   4   2   5       1921.19       1972.47        33.98 o                         
   5   2   5      13470.10      13580.61        90.79 o                         
   6   2   5        459.30        430.96        19.90 o                         
   7   2   5      13754.02      13615.72       118.55 o                         
   8   2   5       4909.91       4690.82        76.79 o                         
   9   2   5       9356.59       9301.12       124.09 o                         
  10   2   5      10309.86      10116.58       162.78 o                         
  11   2   5       3144.05       3129.05        75.22 o                         
  12   2   5       6114.24       6093.75       104.53 o                         
  13   2   5        381.77        380.83        27.73 o                         
  14   2   5       2704.53       2802.02        71.88 o                         
  15   2   5       2961.92       3024.96        86.86 o                         
  16   2   5       1191.18       1215.60        56.10 o                         
  17   2   5       3494.48       3588.22        96.05 o                         
  18   2   5         78.41         77.34        23.33 o                         
  19   2   5       2194.78       2136.21        98.50 o                         
  20   2   5       1547.27       1523.82        86.94 o                         
  21   2   5        463.66        447.31        49.26 o                         
  22   2   5       3607.62       3561.36       200.34 o                         
  23   2   5        172.07        166.36        37.40 o                         
  24   2   5       1520.14       1701.49       192.39 o                         
 -24   3   5        426.53        410.73       115.08 o                         
 -23   3   5        418.04        515.18       113.86 o                         
 -22   3   5          6.21         75.17        45.75 o                         
 -21   3   5        832.16        805.07        98.64 o                         
 -20   3   5        264.23        354.35        90.22 o                         
 -19   3   5        332.30        317.58        50.68 o                         
 -18   3   5        630.43        634.60        49.82 o                         
 -17   3   5         35.27         38.45        16.23 o                         
 -16   3   5        797.10        842.48        44.82 o                         
 -15   3   5        359.45        351.27        31.60 o                         
 -14   3   5        191.16        156.30        13.50 o                         
 -13   3   5       3000.77       3069.10        81.09 o                         
 -12   3   5        268.17        250.55        17.26 o                         
 -11   3   5       4076.67       3854.23       119.54 o                         
 -10   3   5         81.50         71.32         9.72 o                         
  -9   3   5       1045.86       1067.86        31.64 o                         
  -8   3   5        628.42        606.50        20.94 o                         
  -7   3   5       1138.77       1102.65        32.10 o                         
  -6   3   5       3958.68       3972.90        57.81 o                         
  -5   3   5         52.13         65.25        10.71 o                         
  -4   3   5       2732.04       2725.79        56.51 o                         
  -3   3   5        654.98        622.54        24.47 o                         
  -2   3   5        984.35        941.71        31.37 o                         
  -1   3   5       2160.82       2153.34        46.82 o                         
   0   3   5         87.80         91.29        15.48 o                         
   1   3   5       2942.86       2944.31        55.55 o                         
   2   3   5       1497.39       1488.86        40.46 o                         
   3   3   5       1412.54       1393.04        38.98 o                         
   4   3   5        738.20        650.39        25.31 o                         
   5   3   5        297.04        266.95        16.02 o                         
   6   3   5        484.86        461.41        29.49 o                         
   7   3   5        472.90        437.49        31.77 o                         
   8   3   5       2986.66       3031.14        79.63 o                         
   9   3   5       2283.84       2271.41        70.53 o                         
  10   3   5       1606.97       1530.32        66.24 o                         
  11   3   5       3525.93       3486.72       100.44 o                         
  12   3   5         94.90         76.90        19.42 o                         
  13   3   5       1677.17       1668.15        59.68 o                         
  14   3   5        435.99        433.00        29.76 o                         
  15   3   5        255.41        220.70        25.20 o                         
  16   3   5        754.35        742.31        47.39 o                         
  17   3   5         28.89         15.83        22.67 o                         
  18   3   5        249.70        202.18        33.90 o                         
  19   3   5          9.97          6.80        32.11 o                         
  20   3   5         61.99         48.46        32.94 o                         
  21   3   5        359.95        344.67        44.49 o                         
  22   3   5          8.84        -13.16        32.23 o                         
 -23   4   5        311.47        356.81        87.81 o                         
 -22   4   5        477.15        417.56        98.60 o                         
 -21   4   5         28.51        103.82        45.68 o                         
 -20   4   5         52.97        106.77        35.22 o                         
 -19   4   5          5.07         44.99        24.50 o                         
 -18   4   5         71.40         -6.93        26.94 o                         
 -17   4   5        371.04        376.29        47.47 o                         
 -16   4   5        125.47         84.74        19.71 o                         
 -15   4   5        108.76         81.97        20.78 o                         
 -14   4   5        445.04        455.25        39.34 o                         
 -13   4   5         18.74         10.77        16.13 o                         
 -12   4   5       1118.14       1151.76        45.36 o                         
 -11   4   5        349.33        329.76        24.66 o                         
 -10   4   5       1753.87       1825.60        56.61 o                         
  -9   4   5        802.24        829.77        33.54 o                         
  -8   4   5       1565.91       1568.39        50.05 o                         
  -7   4   5       1383.27       1249.32        55.70 o                         
  -6   4   5       1457.94       1300.99        57.23 o                         
  -5   4   5       1622.95       1494.73        64.81 o                         
  -4   4   5        633.25        563.63        38.30 o                         
  -3   4   5        152.83        144.57        20.32 o                         
  -2   4   5        270.54        287.48        25.45 o                         
  -1   4   5       1095.04       1100.39        57.44 o                         
   0   4   5         14.44          9.78        18.59 o                         
   1   4   5        158.52        198.02        24.00 o                         
   2   4   5         94.06        110.82        16.24 o                         
   3   4   5       2167.36       2151.63        62.19 o                         
   4   4   5        494.79        515.76        30.36 o                         
   5   4   5       3766.17       3683.89        93.88 o                         
   6   4   5       1012.02        879.88        38.78 o                         
   7   4   5       2190.39       2316.48        76.19 o                         
   8   4   5         86.34         87.75        21.09 o                         
   9   4   5       1523.40       1481.55        63.03 o                         
  10   4   5        634.37        646.10        42.73 o                         
  11   4   5       1500.06       1363.57        66.09 o                         
  12   4   5        523.06        538.15        40.93 o                         
  13   4   5        121.60        135.72        22.15 o                         
  14   4   5        739.05        748.00        47.57 o                         
  15   4   5          6.17         -8.53        14.57 o                         
  16   4   5        156.68        151.27        27.77 o                         
  17   4   5        236.95        290.16        39.05 o                         
  18   4   5        455.98        448.41        47.72 o                         
  19   4   5          2.05         30.71        21.95 o                         
  20   4   5         76.27        123.17        32.67 o                         
 -21   5   5       1944.24       1745.66       196.91 o                         
 -20   5   5        377.18        430.64        94.50 o                         
 -19   5   5       1006.36       1096.08       112.48 o                         
 -18   5   5       2521.33       2380.85       215.97 o                         
 -17   5   5        100.18         69.75        26.07 o                         
 -16   5   5       3873.12       3497.61       171.65 o                         
 -15   5   5         37.08         49.71        25.19 o                         
 -14   5   5       2280.86       2414.98       111.44 o                         
 -13   5   5       1987.71       1946.59        99.16 o                         
 -12   5   5        762.42        746.98        62.44 o                         
 -11   5   5       4073.25       3951.48       138.38 o                         
 -10   5   5         14.06         -9.35        14.20 o                         
  -9   5   5       1682.83       1596.69        68.21 o                         
  -8   5   5       3187.02       3143.50       102.57 o                         
  -7   5   5         84.27         61.85        26.51 o                         
  -6   5   5       4250.41       4280.45       141.94 o                         
  -5   5   5          6.98         41.51        22.27 o                         
  -4   5   5       3385.16       3509.71       153.26 o                         
  -3   5   5       2253.03       2314.08        82.75 o                         
  -2   5   5       2726.92       2825.66        91.58 o                         
  -1   5   5       6779.33       6784.81       178.25 o                         
   0   5   5        520.55        527.77        43.45 o                         
   1   5   5       6897.84       7173.03       144.16 o                         
   2   5   5        653.47        691.33        48.53 o                         
   3   5   5       4679.78       4855.40       134.78 o                         
   4   5   5       3823.49       4127.29       125.45 o                         
   5   5   5        643.21        611.66        44.13 o                         
   6   5   5       3954.20       4042.69       109.56 o                         
   7   5   5        306.27        339.98        34.67 o                         
   8   5   5       1949.62       1805.74        74.49 o                         
   9   5   5       1394.47       1300.60        64.31 o                         
  10   5   5        675.21        674.44        47.87 o                         
  11   5   5       1618.31       1614.00        72.62 o                         
  12   5   5         24.30          2.52        18.04 o                         
  13   5   5       2886.47       2931.04       115.00 o                         
  14   5   5       1991.94       1942.49        95.72 o                         
  15   5   5       1107.25       1041.28        71.00 o                         
  16   5   5       2750.57       2734.94       116.43 o                         
  17   5   5          2.77        -15.21        39.82 o                         
  18   5   5       3010.66       3029.96       236.80 o                         
 -17   6   5       1588.75       1315.62       173.83 o                         
 -16   6   5          9.57        -60.77        60.77 o                         
 -15   6   5       2502.66       2584.39       237.34 o                         
 -14   6   5        821.73        646.72        86.75 o                         
 -13   6   5        630.43        634.15        89.86 o                         
 -12   6   5       2008.55       1893.02       109.93 o                         
 -11   6   5        236.65        281.42        45.53 o                         
 -10   6   5       1362.67       1223.30        87.45 o                         
  -9   6   5          9.30         20.79        25.66 o                         
  -8   6   5        899.55        808.75        70.31 o                         
  -7   6   5       2137.15       2116.27       112.53 o                         
  -6   6   5         47.08          9.92        31.00 o                         
  -5   6   5       3771.05       3523.70       143.90 o                         
  -4   6   5       1401.78       1387.08        79.13 o                         
  -3   6   5       2324.42       2679.56        99.12 o                         
  -2   6   5       4259.21       4480.78       127.15 o                         
  -1   6   5         26.06        144.14        42.46 o                         
   0   6   5       5652.68       5880.57       144.66 o                         
   1   6   5          6.76         36.20        26.06 o                         
   2   6   5       4604.59       4713.27       130.35 o                         
   3   6   5        394.32        388.94        45.14 o                         
   4   6   5       1671.78       1707.01        90.20 o                         
   5   6   5        955.55        853.78        56.56 o                         
   6   6   5        619.89        619.93        49.40 o                         
   7   6   5       1585.11       1520.85        73.91 o                         
   8   6   5        883.59        891.36        57.44 o                         
   9   6   5       1116.59       1085.50        65.17 o                         
  10   6   5       3024.45       2961.65       155.41 o                         
  11   6   5         59.70        116.91        29.70 o                         
  12   6   5       1972.03       1939.03       151.91 o                         
  13   6   5       1061.54        914.22       148.11 o                         
  -8   7   5        111.93        217.66        55.39 o                         
  -6   7   5        102.05         13.00        39.08 o                         
  -5   7   5         54.70        -40.74        40.74 o                         
  -4   7   5        114.55        161.39        74.27 o                         
  -3   7   5        287.38        308.61        94.06 o                         
  -2   7   5          1.88        -57.16        70.02 o                         
  -1   7   5         49.97        125.52        64.77 o                         
   0   7   5        226.28        283.41        77.21 o                         
   1   7   5         77.99        149.13        58.55 o                         
   5   7   5         16.63         33.10        52.52 o                         
 -26   0   6        790.94        916.23       106.85 o                         
 -25   0   6       2365.30       2802.24       255.33 o                         
 -24   0   6       2624.82       2950.28       250.12 o                         
 -23   0   6       1657.33       2059.85       214.37 o                         
 -22   0   6       4409.49       4860.30       309.44 o                         
 -21   0   6        160.34        128.60        68.18 o                         
 -20   0   6       5608.94       5895.62       323.74 o                         
 -19   0   6       3540.99       3750.80       253.66 o                         
 -18   0   6       1474.58       1663.47       170.96 o                         
 -17   0   6       4581.83       4612.52       103.74 o                         
 -16   0   6        563.36        572.33        37.28 o                         
 -15   0   6       3168.38       3100.91        55.06 o                         
 -14   0   6        699.39        717.67        27.48 o                         
 -13   0   6       4560.31       4637.58        68.69 o                         
 -12   0   6       3361.54       3275.25        54.74 o                         
 -11   0   6          9.50         10.09         6.62 o                         
 -10   0   6       5665.97       5694.86       105.90 o                         
  -9   0   6       2378.63       2227.72        95.25 o                         
  -8   0   6       6043.93       6108.14        75.02 o                         
  -7   0   6      11241.57      11374.54       103.26 o                         
  -6   0   6         17.96         99.30        21.05 o                         
  -5   0   6      33251.23      33215.79       237.50 o                         
  -4   0   6       6561.77       6668.02       130.78 o                         
  -3   0   6      26789.33      27521.95       236.01 o                         
  -2   0   6      13014.30      13277.32       178.53 o                         
  -1   0   6       6505.09       6256.04        75.05 o                         
   0   0   6      19364.98      19265.24       135.21 o                         
   1   0   6        831.43        865.07        28.35 o                         
   2   0   6      12422.11      12759.62       107.30 o                         
   3   0   6         91.01        133.95        16.08 o                         
   4   0   6        538.27        515.33        21.38 o                         
   5   0   6       5312.63       5422.73        77.17 o                         
   6   0   6        672.99        666.97        25.25 o                         
   7   0   6       4152.31       4368.58        78.94 o                         
   8   0   6       1769.20       1842.50        53.77 o                         
   9   0   6       4878.30       4718.30        88.06 o                         
  10   0   6      15257.70      15358.59       266.40 o                         
  11   0   6        100.66        130.14        22.45 o                         
  12   0   6      15116.57      15730.13       209.47 o                         
  13   0   6       2325.21       2434.16        71.89 o                         
  14   0   6       7468.38       7501.93       151.78 o                         
  15   0   6       5624.54       5642.49       136.18 o                         
  16   0   6       1088.77       1134.68        64.66 o                         
  17   0   6       5028.02       5248.39       141.13 o                         
  18   0   6         72.39         69.80        27.24 o                         
  19   0   6       2107.02       1964.33        92.72 o                         
  20   0   6        866.47        834.96        63.67 o                         
  21   0   6       1134.80       1069.45        90.11 o                         
  22   0   6       1628.88       1518.58        99.70 o                         
  23   0   6        279.98        356.10        54.09 o                         
  24   0   6       1023.36        986.08       103.50 o                         
 -26   1   6        479.24        716.74       145.87 o                         
 -25   1   6        338.45        318.41        74.98 o                         
 -24   1   6        485.75        490.37        65.84 o                         
 -23   1   6        444.53        445.02        59.39 o                         
 -22   1   6         42.28          1.44        22.54 o                         
 -21   1   6        748.55        791.25       113.37 o                         
 -20   1   6        527.07        525.36        44.03 o                         
 -19   1   6        666.51        688.64        50.20 o                         
 -18   1   6       1492.89       1427.57        45.37 o                         
 -17   1   6          1.70         16.91         7.95 o                         
 -16   1   6       4740.58       4563.90        87.53 o                         
 -15   1   6       1392.42       1319.38        23.44 o                         
 -14   1   6       2882.98       2791.00        37.42 o                         
 -13   1   6       2837.56       2823.64        47.65 o                         
 -12   1   6        810.29        797.55        28.53 o                         
 -11   1   6       3875.66       3806.96        67.36 o                         
 -10   1   6        100.25        116.07        11.31 o                         
  -9   1   6       5299.27       5276.27        68.15 o                         
  -8   1   6       2068.35       2106.11        47.28 o                         
  -7   1   6       1418.29       1509.10        36.18 o                         
  -6   1   6       2529.63       2527.64        39.01 o                         
  -5   1   6        413.68        439.73        13.09 o                         
  -4   1   6       2826.33       2739.88        33.20 o                         
  -3   1   6       1019.96        976.29        20.21 o                         
  -2   1   6       1759.87       1734.99        28.20 o                         
  -1   1   6       3814.32       3535.77        43.42 o                         
   0   1   6        131.59        164.84        10.46 o                         
   1   1   6      10316.39      10829.51       102.15 o                         
   2   1   6        780.36        793.77        19.52 o                         
   3   1   6       4050.91       4060.10        45.70 o                         
   4   1   6       5759.90       5809.72        60.00 o                         
   5   1   6        512.28        461.84        14.92 o                         
   6   1   6       9979.62      10101.52        70.47 o                         
   7   1   6       1172.27       1159.17        29.82 o                         
   8   1   6       3418.83       3397.84        48.73 o                         
   9   1   6       1934.99       1853.27        38.49 o                         
  10   1   6        469.28        443.31        25.13 o                         
  11   1   6        509.42        444.30        26.77 o                         
  12   1   6        169.23        121.44        11.23 o                         
  13   1   6       2913.50       2923.63        79.69 o                         
  14   1   6         67.39         64.08         9.01 o                         
  15   1   6       1323.38       1320.08        49.58 o                         
  16   1   6       2291.01       2311.19        66.93 o                         
  17   1   6          0.10         -3.23        12.49 o                         
  18   1   6       2084.07       2131.24        78.20 o                         
  19   1   6       1055.19       1021.97        62.62 o                         
  20   1   6        271.46        252.71        33.83 o                         
  21   1   6       2119.17       2329.37       105.90 o                         
  22   1   6         77.32        130.62        36.83 o                         
  23   1   6        998.04        957.74        73.33 o                         
  24   1   6         74.17         65.48        57.84 o                         
 -25   2   6        166.82        177.85        76.88 o                         
 -24   2   6         57.16         78.12        38.86 o                         
 -23   2   6          9.18         24.36        31.61 o                         
 -22   2   6         88.13        121.27        40.27 o                         
 -21   2   6          9.83         26.59        25.97 o                         
 -20   2   6         44.81         49.06        21.02 o                         
 -19   2   6          3.31         19.29        28.88 o                         
 -18   2   6        680.42        626.61        56.11 o                         
 -17   2   6        162.14        140.75        21.44 o                         
 -16   2   6         42.08         30.03        13.32 o                         
 -15   2   6        178.28        161.35        14.31 o                         
 -14   2   6        506.22        488.79        28.63 o                         
 -13   2   6        371.26        366.30        26.55 o                         
 -12   2   6         26.48         28.92        11.71 o                         
 -11   2   6        857.23        823.49        37.98 o                         
 -10   2   6         10.10          0.36         6.13 o                         
  -9   2   6          3.94          1.31         8.92 o                         
  -8   2   6         70.07         61.26         9.77 o                         
  -7   2   6        162.04        142.00        11.48 o                         
  -6   2   6       1317.80       1238.49        24.82 o                         
  -5   2   6       1891.33       1916.12        33.16 o                         
  -4   2   6         57.09         57.51         6.56 o                         
  -3   2   6       2702.70       2624.80        41.08 o                         
  -2   2   6        627.49        641.02        19.91 o                         
  -1   2   6       3669.61       3569.88        44.68 o                         
   0   2   6       1510.40       1453.73        28.89 o                         
   1   2   6         41.98         37.52         7.46 o                         
   2   2   6        352.03        352.18        14.31 o                         
   3   2   6        685.06        628.46        20.87 o                         
   4   2   6        195.06        187.06        12.46 o                         
   5   2   6        141.30        110.78        10.18 o                         
   6   2   6        571.02        559.01        23.27 o                         
   7   2   6          4.23         -2.09         7.22 o                         
   8   2   6         84.05         55.78        12.18 o                         
   9   2   6        263.33        270.29        21.33 o                         
  10   2   6       1704.85       1659.44        49.95 o                         
  11   2   6         75.29         86.11        15.29 o                         
  12   2   6        384.65        430.08        28.16 o                         
  13   2   6          5.93         -6.30        15.73 o                         
  14   2   6        777.85        749.42        44.85 o                         
  15   2   6        667.07        613.96        42.84 o                         
  16   2   6        304.43        289.37        31.45 o                         
  17   2   6        121.54        113.95        27.49 o                         
  18   2   6          5.20         25.94        24.53 o                         
  19   2   6        134.69        129.64        26.71 o                         
  20   2   6         62.31         48.84        23.51 o                         
  21   2   6         15.12         23.05        46.86 o                         
  22   2   6         45.81         60.25        45.70 o                         
  23   2   6          0.00        -63.09        63.09 o                         
 -23   3   6        167.19        132.02        58.10 o                         
 -22   3   6         71.60         40.57       116.98 o                         
 -21   3   6       1487.52       1680.59       215.98 o                         
 -20   3   6        781.48        737.95        90.54 o                         
 -19   3   6        292.62        316.34        46.26 o                         
 -18   3   6       4889.90       5050.03       142.76 o                         
 -17   3   6         90.64        111.39        23.20 o                         
 -16   3   6       4166.80       4318.47        95.07 o                         
 -15   3   6       3485.16       3570.26        87.55 o                         
 -14   3   6       4226.64       4378.45       128.66 o                         
 -13   3   6       4143.24       4248.55       102.97 o                         
 -12   3   6       2519.94       2775.84        83.61 o                         
 -11   3   6       4409.02       4665.72       120.07 o                         
 -10   3   6        241.38        252.29        21.13 o                         
  -9   3   6       7297.25       7343.24       104.37 o                         
  -8   3   6          3.67         17.21         6.42 o                         
  -7   3   6       1680.56       1640.40        35.97 o                         
  -6   3   6       4417.03       4155.73        64.07 o                         
  -5   3   6        105.26        112.78        11.90 o                         
  -4   3   6       7353.86       7121.19       121.40 o                         
  -3   3   6       5889.19       5719.76        72.90 o                         
  -2   3   6        549.55        572.28        22.90 o                         
  -1   3   6       6061.28       5963.29       103.79 o                         
   0   3   6        236.90        248.72        17.23 o                         
   1   3   6       6270.34       6178.73        75.60 o                         
   2   3   6       3619.79       3684.80        62.22 o                         
   3   3   6       4999.82       5029.41        71.33 o                         
   4   3   6       2922.02       2936.23        55.94 o                         
   5   3   6        299.24        320.63        26.19 o                         
   6   3   6      10287.17      10443.47       150.62 o                         
   7   3   6          4.36         22.67        15.31 o                         
   8   3   6       8919.28       8969.85       129.14 o                         
   9   3   6       1527.08       1630.15        56.80 o                         
  10   3   6       3769.59       3658.53        95.11 o                         
  11   3   6       4833.97       4790.02       109.28 o                         
  12   3   6        320.34        338.57        31.22 o                         
  13   3   6       2140.45       2054.13        74.31 o                         
  14   3   6       1113.76       1036.17        58.79 o                         
  15   3   6        289.17        297.09        40.01 o                         
  16   3   6       1026.35       1052.92        64.37 o                         
  17   3   6        134.28         95.51        25.45 o                         
  18   3   6       2283.20       2507.16       115.41 o                         
  19   3   6       1167.23       1167.39        74.86 o                         
  20   3   6        305.66        218.36        38.30 o                         
  21   3   6       1826.54       1886.91       133.75 o                         
  22   3   6        194.07        184.48        64.34 o                         
 -23   4   6        146.20        146.90        80.55 o                         
 -22   4   6       2615.54       2905.34       245.41 o                         
 -21   4   6        244.07        281.88        60.06 o                         
 -20   4   6       1581.30       1693.90       179.97 o                         
 -19   4   6       1205.58       1192.73        84.81 o                         
 -18   4   6        684.42        716.76        55.06 o                         
 -17   4   6       2554.44       2498.25        98.22 o                         
 -16   4   6         59.70         58.19        18.61 o                         
 -15   4   6       2797.16       2863.17       123.69 o                         
 -14   4   6       1415.08       1347.28        84.99 o                         
 -13   4   6       1783.39       1796.42        74.10 o                         
 -12   4   6       4329.43       4186.54       110.13 o                         
 -11   4   6          5.57         52.69        19.21 o                         
 -10   4   6       5950.02       5866.70        94.33 o                         
  -9   4   6       1832.16       1876.52        61.47 o                         
  -8   4   6       2457.19       2429.52        62.48 o                         
  -7   4   6       5549.94       5324.76        96.83 o                         
  -6   4   6        114.78        148.58        20.13 o                         
  -5   4   6       5038.13       4757.07       105.30 o                         
  -4   4   6        152.36        197.44        20.00 o                         
  -3   4   6       4014.46       3945.32        95.55 o                         
  -2   4   6       2527.96       2509.47        68.60 o                         
  -1   4   6       2812.92       2841.37        86.00 o                         
   0   4   6       6705.72       6660.00       146.60 o                         
   1   4   6        223.84        238.37        28.43 o                         
   2   4   6       7874.35       8034.68       111.25 o                         
   3   4   6       3089.36       3153.11        74.83 o                         
   4   4   6       2315.38       2405.94        62.93 o                         
   5   4   6       4633.00       4577.20       147.24 o                         
   6   4   6        192.02        200.31        26.64 o                         
   7   4   6       6036.11       6168.05       127.98 o                         
   8   4   6       1272.16       1289.74        60.75 o                         
   9   4   6       1777.65       1837.19        72.14 o                         
  10   4   6       2290.95       2315.46        81.90 o                         
  11   4   6        124.08        179.17        25.44 o                         
  12   4   6       3517.23       3464.27        92.30 o                         
  13   4   6        344.31        388.43        33.62 o                         
  14   4   6       3131.61       3237.11        91.73 o                         
  15   4   6       2451.25       2544.06        81.53 o                         
  16   4   6        481.66        465.43        46.60 o                         
  17   4   6       3166.15       3096.31       137.18 o                         
  18   4   6         56.23         45.59        52.72 o                         
  19   4   6       2371.09       2197.47       147.77 o                         
  20   4   6        838.05        832.41        95.70 o                         
 -18   5   6        336.54        276.20        51.38 o                         
 -17   5   6        148.72        125.64        31.62 o                         
 -16   5   6          1.54        -13.74        14.03 o                         
 -15   5   6        113.36         41.67        22.04 o                         
 -14   5   6         22.92        -19.61        21.38 o                         
 -13   5   6         54.96         24.75        24.57 o                         
 -12   5   6         12.01         13.26        23.00 o                         
 -11   5   6        215.46        198.00        38.72 o                         
 -10   5   6        393.53        430.74        51.01 o                         
  -9   5   6        829.51        784.48        65.92 o                         
  -8   5   6       1737.74       1695.33        70.51 o                         
  -7   5   6        500.60        583.01        59.77 o                         
  -6   5   6       3441.52       3257.12       126.31 o                         
  -5   5   6        164.03        161.64        30.37 o                         
  -4   5   6       1145.48       1139.63        69.39 o                         
  -3   5   6        160.82        217.16        51.97 o                         
  -2   5   6        186.51        196.16        26.86 o                         
  -1   5   6        197.08        188.93        27.27 o                         
   0   5   6        194.18        198.94        26.97 o                         
   1   5   6        140.33        168.71        27.08 o                         
   2   5   6        463.32        473.84        40.05 o                         
   3   5   6       1120.30       1073.56        58.10 o                         
   4   5   6        278.93        305.96        32.87 o                         
   5   5   6        103.50         95.26        22.72 o                         
   6   5   6        556.98        518.61        42.13 o                         
   7   5   6        293.09        249.47        32.07 o                         
   8   5   6         87.03         82.80        25.05 o                         
   9   5   6        591.52        602.04        46.53 o                         
  10   5   6        235.56        206.03        30.31 o                         
  11   5   6        657.09        610.66        48.10 o                         
  12   5   6        438.56        404.03        58.46 o                         
  13   5   6        266.56        271.06        39.24 o                         
  14   5   6        285.46        230.16        38.06 o                         
  15   5   6       1076.24       1088.62        75.12 o                         
  16   5   6        873.19        801.96       149.41 o                         
  17   5   6        350.87        230.05        74.42 o                         
 -16   6   6          1.13        -35.03        35.03 o                         
 -15   6   6        219.62        266.27        94.84 o                         
 -14   6   6        108.65        101.83        69.63 o                         
 -13   6   6         24.97         17.84        24.67 o                         
 -12   6   6        377.56        363.31        64.13 o                         
 -11   6   6         28.48         -2.21        26.79 o                         
 -10   6   6         59.08         54.30        35.10 o                         
  -9   6   6        104.08         44.41        24.39 o                         
  -8   6   6        119.19        123.52        33.85 o                         
  -7   6   6       1135.33       1074.71        82.85 o                         
  -6   6   6         51.25         30.66        20.56 o                         
  -5   6   6       2669.81       2845.00       113.98 o                         
  -4   6   6        285.53        291.64        42.36 o                         
  -3   6   6       3030.39       2980.10       130.80 o                         
  -2   6   6       1094.27       1018.65        63.23 o                         
  -1   6   6        639.91        655.62        52.25 o                         
   0   6   6        783.82        850.32        73.15 o                         
   1   6   6          0.55        -10.39        10.39 o                         
   2   6   6        395.91        329.10        42.46 o                         
   3   6   6         26.71         37.30        19.90 o                         
   4   6   6        166.43        105.78        35.19 o                         
   5   6   6          2.46         -0.32        24.44 o                         
   6   6   6          6.69         -2.92        18.89 o                         
   7   6   6        141.90        127.36        25.86 o                         
   8   6   6        261.29        198.29        33.63 o                         
   9   6   6        702.91        689.06        82.26 o                         
  10   6   6       1411.45       1557.00       131.59 o                         
  11   6   6          8.52        134.83        65.91 o                         
  -5   7   6          5.87        -57.68        68.81 o                         
  -4   7   6       3465.22       3593.84       291.00 o                         
  -3   7   6        167.13        152.27        86.06 o                         
  -2   7   6       1538.02       1700.45       201.98 o                         
  -1   7   6       1593.53       1563.30       188.03 o                         
   0   7   6          2.74        145.88        69.61 o                         
   3   7   6       1814.73       1358.64       170.10 o                         
   4   7   6       1868.22       1420.66       168.31 o                         
 -25   1   7        916.69       1213.86       124.96 o                         
 -24   1   7       1213.45       1266.51       341.58 o                         
 -23   1   7       1960.22       2234.62       325.69 o                         
 -22   1   7        290.35        344.42        68.05 o                         
 -21   1   7       1966.55       2024.21       205.80 o                         
 -20   1   7        191.44        176.73        34.93 o                         
 -19   1   7       1071.66       1119.54        73.72 o                         
 -18   1   7        801.35        785.31        43.85 o                         
 -17   1   7        669.15        668.03        41.10 o                         
 -16   1   7        596.33        583.09        24.65 o                         
 -15   1   7       1888.09       1854.50        49.23 o                         
 -14   1   7        471.40        476.81        23.22 o                         
 -13   1   7       4220.77       4241.46        73.53 o                         
 -12   1   7        189.67        204.76        18.16 o                         
 -11   1   7       7317.71       7321.40        92.19 o                         
 -10   1   7        896.26        951.62        30.99 o                         
  -9   1   7       6811.99       6591.01        82.60 o                         
  -8   1   7       2408.19       2337.50        45.31 o                         
  -7   1   7       4029.13       3967.34        55.00 o                         
  -6   1   7      10776.60      10626.34       108.86 o                         
  -5   1   7       1411.75       1427.92        25.08 o                         
  -4   1   7      12377.67      12303.65        86.41 o                         
  -3   1   7        871.81        785.34        17.72 o                         
  -2   1   7       4972.14       5112.94        70.47 o                         
  -1   1   7       2204.77       2251.15        34.77 o                         
   0   1   7         17.97         38.45         7.56 o                         
   1   1   7       2825.98       2826.18        39.86 o                         
   2   1   7       1431.95       1465.91        27.90 o                         
   3   1   7        646.84        677.95        21.69 o                         
   4   1   7        872.52        778.51        31.13 o                         
   5   1   7         57.36         67.31         8.01 o                         
   6   1   7       6525.35       6484.39        79.34 o                         
   7   1   7       1102.12       1075.09        27.74 o                         
   8   1   7       5821.23       5774.34        88.18 o                         
   9   1   7       6508.66       6454.60        92.18 o                         
  10   1   7       5195.69       4870.69       122.47 o                         
  11   1   7       9145.96       9146.62       153.63 o                         
  12   1   7         19.18         11.54         7.31 o                         
  13   1   7       3325.46       3472.63        73.85 o                         
  14   1   7       1120.18       1120.95        43.43 o                         
  15   1   7       1345.93       1397.30        55.82 o                         
  16   1   7        816.92        803.62        39.58 o                         
  17   1   7        183.03        187.41        21.13 o                         
  18   1   7        895.28        850.01        51.02 o                         
  19   1   7          6.01        -13.32        19.26 o                         
  20   1   7        615.47        623.17        42.04 o                         
  21   1   7        840.84        759.25        57.91 o                         
  22   1   7        218.32        224.55        59.10 o                         
 -24   2   7       1131.37       1254.57       166.08 o                         
 -23   2   7         55.08         55.86        59.43 o                         
 -22   2   7       2591.91       2751.43       175.21 o                         
 -21   2   7        321.51        369.58        64.65 o                         
 -20   2   7       2722.23       2858.21       122.02 o                         
 -19   2   7       3982.52       3941.06       175.38 o                         
 -18   2   7       1615.80       1774.60       119.13 o                         
 -17   2   7       5332.46       5531.11       166.84 o                         
 -16   2   7         45.78         49.35        13.01 o                         
 -15   2   7       4255.39       4322.45        85.54 o                         
 -14   2   7       2846.59       2880.50        58.72 o                         
 -13   2   7       3786.59       3940.31        85.82 o                         
 -12   2   7       6176.87       6298.46        97.22 o                         
 -11   2   7       1105.38       1083.37        48.43 o                         
 -10   2   7       5044.06       5164.77       101.50 o                         
  -9   2   7         17.94         28.59        12.31 o                         
  -8   2   7       2075.39       2025.16        47.26 o                         
  -7   2   7       6449.73       6516.64        83.07 o                         
  -6   2   7        145.62        135.70        20.14 o                         
  -5   2   7       8838.73       8716.21       111.05 o                         
  -4   2   7       1332.20       1185.26        45.57 o                         
  -3   2   7       6590.28       6505.75       113.16 o                         
  -2   2   7       9553.37       9136.81       114.49 o                         
  -1   2   7       1260.01       1246.84        29.33 o                         
   0   2   7      12040.93      11724.94        93.60 o                         
   1   2   7        914.18        913.45        27.72 o                         
   2   2   7      16150.17      16129.08       120.75 o                         
   3   2   7       4564.51       4707.61        62.53 o                         
   4   2   7       6426.17       6342.82        74.19 o                         
   5   2   7       4434.50       4351.78        72.36 o                         
   6   2   7        540.14        512.32        27.99 o                         
   7   2   7       5768.84       5488.06        82.49 o                         
   8   2   7        893.55        879.81        34.44 o                         
   9   2   7       5941.52       5950.86        88.06 o                         
  10   2   7       3813.95       3726.48        72.28 o                         
  11   2   7        785.18        780.78        38.87 o                         
  12   2   7       2184.54       2192.58        73.70 o                         
  13   2   7       1298.21       1363.19        65.96 o                         
  14   2   7       2248.73       2346.08        82.05 o                         
  15   2   7       4869.78       4950.68       119.30 o                         
  16   2   7         49.05         28.84        16.07 o                         
  17   2   7       4765.41       5123.67       149.68 o                         
  18   2   7        250.12        286.13        36.51 o                         
  19   2   7       3437.51       3700.49       120.87 o                         
  20   2   7       1228.62       1323.60        86.14 o                         
  21   2   7       1021.66       1258.50       186.96 o                         
 -23   3   7        330.33        235.13        66.05 o                         
 -22   3   7        178.02        188.38        53.23 o                         
 -21   3   7        223.35        230.56        56.91 o                         
 -20   3   7        291.36        269.44        62.82 o                         
 -19   3   7        470.68        451.76        59.25 o                         
 -18   3   7        832.82        944.35        78.59 o                         
 -17   3   7        346.68        337.19        37.38 o                         
 -16   3   7       1577.47       1697.60        79.24 o                         
 -15   3   7          0.79          8.34        16.08 o                         
 -14   3   7       1237.08       1412.01        65.49 o                         
 -13   3   7       2332.01       2368.44        74.73 o                         
 -12   3   7        484.11        495.12        36.66 o                         
 -11   3   7       2324.19       2262.58        73.07 o                         
 -10   3   7         56.96         38.80        11.04 o                         
  -9   3   7         53.76         74.27        11.35 o                         
  -8   3   7        696.77        710.76        27.88 o                         
  -7   3   7         10.47         19.59         6.78 o                         
  -6   3   7       1028.86        982.99        28.32 o                         
  -5   3   7        158.66        158.33        13.73 o                         
  -4   3   7       2449.48       2351.99        46.67 o                         
  -3   3   7        544.14        517.13        23.46 o                         
  -2   3   7       1796.59       1786.99        42.22 o                         
  -1   3   7       4022.99       3903.48        66.37 o                         
   0   3   7        114.01         88.70        12.24 o                         
   1   3   7       2959.21       2969.38        55.65 o                         
   2   3   7       1344.68       1329.67        37.78 o                         
   3   3   7       2610.30       2533.02        53.56 o                         
   4   3   7        595.99        613.73        31.97 o                         
   5   3   7        783.03        755.98        35.37 o                         
   6   3   7        212.48        207.94        23.07 o                         
   7   3   7         68.47         58.14        13.13 o                         
   8   3   7       1766.19       1583.30        67.07 o                         
   9   3   7        611.56        549.11        39.34 o                         
  10   3   7        894.98        857.91        48.65 o                         
  11   3   7       1059.19       1019.28        54.01 o                         
  12   3   7        105.18         85.64        18.50 o                         
  13   3   7        948.74        918.37        57.56 o                         
  14   3   7       1287.75       1349.91        70.14 o                         
  15   3   7         70.35         40.47        31.30 o                         
  16   3   7       1014.15       1085.19        99.54 o                         
  17   3   7         10.83         31.68        31.93 o                         
  18   3   7        734.85        705.25       104.16 o                         
  19   3   7          3.38        -21.18        62.80 o                         
  20   3   7        557.21        539.84        76.66 o                         
  21   3   7        475.10        392.01        83.13 o                         
 -22   4   7        558.94        640.59       118.53 o                         
 -21   4   7          7.80        -49.74        84.86 o                         
 -20   4   7        350.67        291.23        59.58 o                         
 -19   4   7        913.39        860.66        67.09 o                         
 -18   4   7          1.43         14.37        18.52 o                         
 -17   4   7       1415.72       1334.49        68.87 o                         
 -16   4   7         19.70         28.52        21.46 o                         
 -15   4   7        401.26        370.41        31.34 o                         
 -14   4   7         12.97          5.61        10.37 o                         
 -13   4   7        716.34        712.64        44.41 o                         
 -12   4   7          1.49          5.63        13.67 o                         
 -11   4   7        551.68        488.78        39.66 o                         
 -10   4   7        199.18        162.28        24.11 o                         
  -9   4   7        220.47        212.68        34.23 o                         
  -8   4   7        441.40        334.51        28.66 o                         
  -7   4   7        302.15        257.41        31.01 o                         
  -6   4   7         29.03         23.63        18.10 o                         
  -5   4   7        103.09        111.20        20.76 o                         
  -4   4   7       1118.86       1125.97        45.91 o                         
  -3   4   7        153.26        162.59        28.72 o                         
  -2   4   7       4778.81       4668.46       107.14 o                         
  -1   4   7          6.20          9.12        13.36 o                         
   0   4   7        736.77        760.91        37.25 o                         
   1   4   7          3.02          5.66         7.16 o                         
   2   4   7       1115.27       1121.68        47.22 o                         
   3   4   7         25.70         25.79         9.91 o                         
   4   4   7       1746.50       1683.96        52.99 o                         
   5   4   7        599.86        629.33        44.06 o                         
   6   4   7       1182.44       1146.46        58.32 o                         
   7   4   7       1057.31       1020.46        55.70 o                         
   8   4   7         73.04         63.54        15.68 o                         
   9   4   7        394.93        323.84        30.06 o                         
  10   4   7         54.02         63.51        16.32 o                         
  11   4   7         27.57         23.77        16.45 o                         
  12   4   7          1.13          8.41        15.69 o                         
  13   4   7        402.14        369.07        34.30 o                         
  14   4   7         33.54         51.01        25.36 o                         
  15   4   7        309.67        296.18        31.76 o                         
  16   4   7        280.82        290.68        44.19 o                         
  17   4   7        229.50        213.80        49.94 o                         
  18   4   7         63.63        -18.29        61.22 o                         
  19   4   7       1211.78       1269.39       168.78 o                         
 -18   5   7       1299.21       1217.95       122.41 o                         
 -17   5   7        165.51        116.84        38.42 o                         
 -16   5   7       2135.82       2009.94       116.81 o                         
 -15   5   7        250.53        235.29        51.71 o                         
 -14   5   7        897.17        920.04        98.10 o                         
 -13   5   7       3170.26       3174.54       128.39 o                         
 -12   5   7        282.47        281.62        39.62 o                         
 -11   5   7       4078.20       3940.81       143.39 o                         
 -10   5   7         98.53         65.76        26.81 o                         
  -9   5   7       2610.82       2537.80       141.83 o                         
  -8   5   7       2202.75       2117.95       104.50 o                         
  -7   5   7       2106.14       2217.77        93.15 o                         
  -6   5   7       4742.50       4538.39       178.85 o                         
  -5   5   7        136.78        195.95        31.59 o                         
  -4   5   7       3446.06       3695.50       118.81 o                         
  -3   5   7       1150.65       1068.38        67.92 o                         
  -2   5   7       2677.48       2687.32       103.20 o                         
  -1   5   7       2378.44       2451.01        88.73 o                         
   0   5   7        690.37        699.76        43.38 o                         
   1   5   7       2798.79       2804.48        76.43 o                         
   2   5   7        946.02       1038.44        59.86 o                         
   3   5   7       1924.38       1889.96        80.01 o                         
   4   5   7       2322.76       2310.55        88.68 o                         
   5   5   7        268.13        285.35        33.83 o                         
   6   5   7       2672.17       2704.81        95.61 o                         
   7   5   7        894.60        847.79        54.54 o                         
   8   5   7       3426.88       3580.87       111.85 o                         
   9   5   7       2602.82       2701.90        97.47 o                         
  10   5   7       1461.59       1417.70        72.82 o                         
  11   5   7       3130.70       3147.75        98.71 o                         
  12   5   7         41.69         28.17        21.27 o                         
  13   5   7       3313.24       3300.48       129.97 o                         
  14   5   7        300.80        246.73        44.68 o                         
  15   5   7       1922.49       1936.50       147.95 o                         
  16   5   7       1226.34        995.76       160.00 o                         
 -15   6   7        789.18        860.45       135.63 o                         
 -14   6   7        717.45        760.69       105.85 o                         
 -13   6   7        355.90        293.28        70.39 o                         
 -12   6   7       2348.70       2515.32       126.78 o                         
 -11   6   7         98.90         29.98        20.66 o                         
 -10   6   7       2601.27       2314.48       123.68 o                         
  -9   6   7       1085.69       1000.58        71.25 o                         
  -8   6   7       1553.19       1508.43        85.34 o                         
  -7   6   7       2314.18       2212.30       102.33 o                         
  -6   6   7        375.31        468.64        55.21 o                         
  -5   6   7       3834.04       4043.02       137.61 o                         
  -4   6   7         38.88         49.53        37.33 o                         
  -3   6   7       2613.05       2819.49       115.44 o                         
  -2   6   7        477.43        465.17        51.06 o                         
  -1   6   7        522.63        540.84        51.19 o                         
   0   6   7       2143.40       2234.48        93.30 o                         
   1   6   7         25.94         57.03        24.94 o                         
   2   6   7       1554.08       1531.88       105.38 o                         
   3   6   7        957.12       1031.17        64.86 o                         
   4   6   7        929.21       1008.88        64.15 o                         
   5   6   7       2119.88       1915.46        87.69 o                         
   6   6   7        110.87         96.02        47.16 o                         
   7   6   7       1981.52       1896.78       134.93 o                         
   8   6   7       1681.01       1515.02       125.96 o                         
   9   6   7       1295.22       1127.11       105.39 o                         
  10   6   7       1695.66       1628.50       201.01 o                         
 -25   0   8       3027.19       3234.05       266.67 o                         
 -24   0   8       1023.92       1184.30       149.04 o                         
 -23   0   8        774.66        816.12       174.09 o                         
 -22   0   8       1938.88       2177.02       227.89 o                         
 -21   0   8         26.24        -53.47        58.72 o                         
 -20   0   8       1086.07       1161.92       165.62 o                         
 -19   0   8       2126.22       2173.18       116.25 o                         
 -18   0   8          4.61        -19.12        29.40 o                         
 -17   0   8       3767.95       3881.45       123.15 o                         
 -16   0   8        538.46        527.59        47.79 o                         
 -15   0   8       4552.97       4609.15       133.17 o                         
 -14   0   8       4898.84       4386.19       255.07 o                         
 -13   0   8       2424.15       2213.19       100.20 o                         
 -12   0   8       5346.41       5076.86       119.30 o                         
 -11   0   8       1564.54       1522.12        48.79 o                         
 -10   0   8      19505.86      19613.37       159.95 o                         
  -9   0   8         22.96         62.25        11.46 o                         
  -8   0   8      15555.42      15799.13       134.48 o                         
  -7   0   8       4812.03       4761.57        77.74 o                         
  -6   0   8        466.48        477.07        27.15 o                         
  -5   0   8       9994.85       9938.91        85.85 o                         
  -4   0   8       1401.88       1383.71        42.79 o                         
  -3   0   8       2278.71       2266.10        56.17 o                         
  -2   0   8       5301.43       5164.12        99.14 o                         
  -1   0   8         43.15         57.33        16.26 o                         
   0   0   8       4663.99       4671.22        72.79 o                         
   1   0   8         40.07         29.41        11.65 o                         
   2   0   8       6277.61       6328.79       107.86 o                         
   3   0   8       1502.26       1536.50        63.16 o                         
   4   0   8       4689.90       4651.39       110.34 o                         
   5   0   8      12239.81      12223.11       180.74 o                         
   6   0   8       1241.55       1034.85        64.74 o                         
   7   0   8      21311.03      20990.70       343.31 o                         
   8   0   8       5497.48       5329.57       103.58 o                         
   9   0   8       4140.21       4354.87        99.24 o                         
  10   0   8      10274.51      10107.19       157.31 o                         
  11   0   8        797.80        762.20        50.58 o                         
  12   0   8       4625.86       4646.43       124.23 o                         
  13   0   8         88.51         51.66        13.56 o                         
  14   0   8       1535.13       1584.11        64.24 o                         
  15   0   8        428.22        493.28        43.61 o                         
  16   0   8        999.55       1013.34        80.96 o                         
  17   0   8        918.46        900.64        76.54 o                         
  18   0   8          0.34         21.44        28.56 o                         
  19   0   8       1482.72       1474.24       106.38 o                         
  20   0   8       3275.00       3524.65       268.58 o                         
  21   0   8        706.59        609.34       132.05 o                         
  22   0   8       4534.85       4409.90       314.45 o                         
 -25   1   8        445.45        547.98       112.07 o                         
 -24   1   8        432.43        512.13       107.43 o                         
 -23   1   8        743.55        864.26       106.42 o                         
 -22   1   8         41.52         56.00        85.06 o                         
 -21   1   8       2163.26       2058.38       256.10 o                         
 -20   1   8        180.75        195.06        35.78 o                         
 -19   1   8       1075.39       1188.77        85.39 o                         
 -18   1   8       2222.54       2271.71       159.68 o                         
 -17   1   8         68.72         74.49        15.08 o                         
 -16   1   8       1920.27       1986.90        52.69 o                         
 -15   1   8          1.08         11.05        12.92 o                         
 -14   1   8       1151.54       1088.21        34.81 o                         
 -13   1   8        710.86        689.29        27.96 o                         
 -12   1   8        602.43        604.64        25.29 o                         
 -11   1   8       2956.26       2971.72        54.18 o                         
 -10   1   8        269.86        272.41        17.74 o                         
  -9   1   8       2601.36       2558.93        50.15 o                         
  -8   1   8        824.00        748.85        25.93 o                         
  -7   1   8        301.84        278.13        13.14 o                         
  -6   1   8       4435.60       4288.54        52.89 o                         
  -5   1   8        337.71        356.59        14.73 o                         
  -4   1   8       4809.32       4719.50        74.95 o                         
  -3   1   8       1513.63       1457.44        32.96 o                         
  -2   1   8       2023.79       1999.97        34.35 o                         
  -1   1   8       4122.77       4066.18        58.26 o                         
   0   1   8       1778.62       1729.92        34.28 o                         
   1   1   8       5347.85       5289.93        72.26 o                         
   2   1   8          0.53          6.65         6.45 o                         
   3   1   8       4625.43       4505.89        58.07 o                         
   4   1   8       2837.89       2761.23        55.78 o                         
   5   1   8        314.67        310.31        19.08 o                         
   6   1   8       2113.41       1888.59        61.80 o                         
   7   1   8        472.88        489.30        18.61 o                         
   8   1   8        579.58        577.96        21.79 o                         
   9   1   8        931.23        937.79        35.80 o                         
  10   1   8        201.14        169.85        21.88 o                         
  11   1   8       3220.68       3261.28        90.29 o                         
  12   1   8          8.79          4.05        13.46 o                         
  13   1   8       1946.51       2014.07        56.01 o                         
  14   1   8        512.19        519.12        29.55 o                         
  15   1   8       1542.11       1657.02        51.46 o                         
  16   1   8       2191.85       2341.77        68.23 o                         
  17   1   8        294.65        283.54        27.52 o                         
  18   1   8       1786.53       1799.24        77.83 o                         
  19   1   8        442.96        414.30        61.57 o                         
  20   1   8        845.56        823.19       143.75 o                         
  21   1   8        750.00        677.39       136.26 o                         
 -24   2   8          6.14         85.75        50.85 o                         
 -23   2   8         21.48          8.77        23.62 o                         
 -22   2   8         10.61          8.44        38.81 o                         
 -21   2   8         54.01         21.70        23.66 o                         
 -20   2   8         20.81         23.89        23.34 o                         
 -19   2   8        151.00        140.84        36.59 o                         
 -18   2   8         11.14         12.13        36.88 o                         
 -17   2   8         55.89         41.89        24.10 o                         
 -16   2   8        333.88        350.49        51.32 o                         
 -15   2   8        350.96        345.40        28.46 o                         
 -14   2   8        628.70        612.58        60.45 o                         
 -13   2   8        668.46        672.93        35.31 o                         
 -12   2   8        924.15        822.48        44.54 o                         
 -11   2   8         10.54         -1.26        18.71 o                         
 -10   2   8       1683.99       1735.67        61.35 o                         
  -9   2   8         61.14         56.40        13.12 o                         
  -8   2   8         22.69         14.46         9.14 o                         
  -7   2   8         71.14         72.03        11.20 o                         
  -6   2   8        171.84        165.70        12.22 o                         
  -5   2   8         55.66         49.52         8.25 o                         
  -4   2   8         29.94         38.24         7.36 o                         
  -3   2   8         41.83         43.27        10.92 o                         
  -2   2   8          2.06          6.44         6.42 o                         
  -1   2   8         53.56         41.28         9.55 o                         
   0   2   8        139.14        138.08        15.22 o                         
   1   2   8         33.17         34.71         7.72 o                         
   2   2   8       1732.46       1649.05        35.72 o                         
   3   2   8        179.22        140.20        12.70 o                         
   4   2   8        251.38        211.98        15.95 o                         
   5   2   8       1110.85       1096.24        40.77 o                         
   6   2   8         15.80         27.02        13.02 o                         
   7   2   8        155.09        109.47        18.98 o                         
   8   2   8         90.50         62.21        17.58 o                         
   9   2   8        184.98        227.08        25.67 o                         
  10   2   8        390.65        388.68        27.55 o                         
  11   2   8       1171.67       1093.85        53.78 o                         
  12   2   8        129.13        113.61        22.73 o                         
  13   2   8         86.58         88.19        21.20 o                         
  14   2   8        110.12        114.95        23.38 o                         
  15   2   8        130.84        115.14        23.76 o                         
  16   2   8          4.71        -24.20        24.20 o                         
  17   2   8          0.84        -22.74        22.74 o                         
  18   2   8          0.53        -35.87        35.87 o                         
  19   2   8         28.01        127.33        59.87 o                         
  20   2   8        445.61        559.25       117.08 o                         
 -23   3   8       3053.17       3159.92       272.73 o                         
 -22   3   8          2.77        -47.49        50.22 o                         
 -21   3   8       2976.04       2990.44       245.51 o                         
 -20   3   8        909.95        875.38       104.74 o                         
 -19   3   8       1341.99       1583.99       100.55 o                         
 -18   3   8       1848.98       1872.45       107.93 o                         
 -17   3   8        354.69        340.03        37.21 o                         
 -16   3   8       1820.29       1856.11        86.33 o                         
 -15   3   8         22.69         16.82        16.19 o                         
 -14   3   8       1965.69       1891.09       100.21 o                         
 -13   3   8         97.51        109.06        20.30 o                         
 -12   3   8        687.67        777.85        45.75 o                         
 -11   3   8       3904.02       3964.97        99.44 o                         
 -10   3   8        109.02         97.96        15.83 o                         
  -9   3   8       3078.89       3123.87        62.37 o                         
  -8   3   8       2300.08       2226.73        51.59 o                         
  -7   3   8        136.80        150.36        11.95 o                         
  -6   3   8      10756.55      10239.27       157.00 o                         
  -5   3   8       1651.86       1709.23        46.77 o                         
  -4   3   8       4413.79       4328.25        69.12 o                         
  -3   3   8       3895.15       3895.06        63.86 o                         
  -2   3   8       4683.78       4603.84        89.65 o                         
  -1   3   8       5765.05       5538.68        75.08 o                         
   0   3   8        981.69        968.83        33.56 o                         
   1   3   8       7605.44       7694.23        92.52 o                         
   2   3   8        661.91        711.49        34.86 o                         
   3   3   8       5103.09       5118.67        88.51 o                         
   4   3   8        158.84        148.55        17.90 o                         
   5   3   8       1731.96       1751.21        68.64 o                         
   6   3   8       3083.03       3205.17        92.78 o                         
   7   3   8        101.92         93.00        21.00 o                         
   8   3   8        624.42        618.21        42.88 o                         
   9   3   8       5236.25       5089.00       120.89 o                         
  10   3   8        245.80        275.22        31.10 o                         
  11   3   8       4659.80       4735.52       130.04 o                         
  12   3   8        576.50        566.16        48.33 o                         
  13   3   8       2969.52       2995.25       106.64 o                         
  14   3   8       1311.98       1413.25        86.67 o                         
  15   3   8       1976.31       2013.38       132.70 o                         
  16   3   8       2583.89       2671.05       154.92 o                         
 -21   4   8          2.61        -30.00        30.00 o                         
 -20   4   8       1792.41       1801.99       202.90 o                         
 -19   4   8       1020.08        963.92       139.22 o                         
 -18   4   8        811.61        904.59        87.20 o                         
 -17   4   8       3429.80       3523.06       187.22 o                         
 -16   4   8          2.97        -15.35        19.94 o                         
 -15   4   8       3212.47       3139.94       120.80 o                         
 -14   4   8        756.08        771.27        50.43 o                         
 -13   4   8        516.44        563.26        43.81 o                         
 -12   4   8       4255.50       4173.31       112.57 o                         
 -11   4   8          5.55         43.57        18.47 o                         
 -10   4   8       4380.21       4399.84       103.76 o                         
  -9   4   8        177.78        216.06        26.38 o                         
  -8   4   8       1814.72       1828.94        66.76 o                         
  -7   4   8       3053.01       2975.83        84.23 o                         
  -6   4   8       1274.59       1277.99        55.62 o                         
  -5   4   8       5596.03       5639.52       113.00 o                         
  -4   4   8        185.88        236.64        26.54 o                         
  -3   4   8       3954.99       4227.09       103.15 o                         
  -2   4   8       2841.39       2845.21        78.62 o                         
  -1   4   8        730.61        779.49        40.12 o                         
   0   4   8       3690.33       3827.77        86.37 o                         
   1   4   8         89.55        115.69        17.68 o                         
   2   4   8       4372.24       4385.56        89.47 o                         
   3   4   8       2117.98       2228.94        76.10 o                         
   4   4   8       2007.91       2103.54        74.26 o                         
   5   4   8       5240.06       5190.91       127.59 o                         
   6   4   8         91.50        123.96        24.69 o                         
   7   4   8       3876.27       3990.82       114.05 o                         
   8   4   8       1157.57       1249.18        58.67 o                         
   9   4   8       2357.15       2321.13        80.35 o                         
  10   4   8       2652.11       2654.54        87.32 o                         
  11   4   8        281.14        269.89        34.55 o                         
  12   4   8       2237.22       2051.29        77.43 o                         
  13   4   8        256.61        261.67        31.65 o                         
  14   4   8       1970.47       1992.35        84.03 o                         
  15   4   8        900.03        890.18        95.77 o                         
 -18   5   8        347.13        320.74        69.10 o                         
 -17   5   8         49.48         33.18        36.38 o                         
 -16   5   8        319.21        300.33        46.37 o                         
 -15   5   8        125.34        107.57        33.19 o                         
 -14   5   8         71.48         33.91        43.87 o                         
 -13   5   8        364.32        331.51        38.41 o                         
 -12   5   8          6.43        -30.57        30.57 o                         
 -11   5   8        806.99        734.51        58.56 o                         
 -10   5   8         41.51         93.32        26.23 o                         
  -9   5   8       2108.64       2156.52        85.20 o                         
  -8   5   8        390.18        383.11        39.54 o                         
  -7   5   8        982.10        964.29        57.71 o                         
  -6   5   8        257.79        212.72        30.63 o                         
  -5   5   8        174.34        144.30        24.74 o                         
  -4   5   8        281.72        264.49        31.04 o                         
  -3   5   8         11.31         -5.67        12.63 o                         
  -2   5   8          8.22         -7.89        21.98 o                         
  -1   5   8         22.74          7.92        16.41 o                         
   0   5   8        227.05        201.02        29.20 o                         
   1   5   8        109.65        113.99        23.66 o                         
   2   5   8       1090.10       1059.30        62.20 o                         
   3   5   8         72.61         74.58        23.93 o                         
   4   5   8       2176.85       2281.71        90.02 o                         
   5   5   8         93.27        148.70        27.57 o                         
   6   5   8       2319.98       2341.39        92.44 o                         
   7   5   8          0.12          8.54        28.29 o                         
   8   5   8       1581.81       1598.64        72.27 o                         
   9   5   8         81.23        116.94        23.32 o                         
  10   5   8        463.91        429.44        55.66 o                         
  11   5   8         15.95         22.18        31.51 o                         
  12   5   8        237.78        231.33        52.30 o                         
  13   5   8        162.47         75.38        34.85 o                         
 -13   6   8        349.20        231.92       101.92 o                         
 -12   6   8       1354.00       1212.05       168.85 o                         
 -11   6   8        300.58        361.34        54.32 o                         
 -10   6   8       1905.23       1926.87       101.31 o                         
  -9   6   8          1.60         -9.13        32.63 o                         
  -8   6   8        683.97        737.93        62.08 o                         
  -7   6   8        462.99        476.59        50.42 o                         
  -6   6   8        133.12         67.04        28.58 o                         
  -5   6   8        321.60        296.56        42.80 o                         
  -4   6   8         60.33         56.28        24.93 o                         
  -3   6   8         30.36         48.39        25.42 o                         
  -2   6   8        174.86        150.40        29.90 o                         
  -1   6   8          1.02          3.82        26.64 o                         
   0   6   8        474.74        473.50        74.19 o                         
   1   6   8         54.73         56.00        37.89 o                         
   2   6   8        636.37        674.85        87.81 o                         
   3   6   8        736.28        516.04        77.14 o                         
   4   6   8        268.48        141.92       104.57 o                         
   5   6   8        726.13        675.10        86.69 o                         
   6   6   8         14.66        -46.31        70.23 o                         
   7   6   8       1361.64       1231.01       117.55 o                         
   8   6   8        320.68        350.71        62.80 o                         
   9   6   8        981.94        947.77       143.78 o                         
 -24   1   9        171.85          8.50        28.14 o                         
 -23   1   9       1284.61       1214.39       163.51 o                         
 -22   1   9         74.50         77.10        38.65 o                         
 -21   1   9        567.18        651.02       195.32 o                         
 -20   1   9       1093.62       1044.68        66.17 o                         
 -19   1   9       1472.92       1505.30        83.25 o                         
 -18   1   9       2058.60       2163.45        89.63 o                         
 -17   1   9        509.27        527.95        37.63 o                         
 -16   1   9       1565.00       1570.76        65.33 o                         
 -15   1   9        349.37        352.38        26.55 o                         
 -14   1   9       4840.37       4830.25        90.53 o                         
 -13   1   9       2577.86       2554.73        74.21 o                         
 -12   1   9       1521.14       1478.98        43.77 o                         
 -11   1   9       4701.52       4568.58        75.32 o                         
 -10   1   9         16.72         16.91         6.81 o                         
  -9   1   9       4521.11       4545.58        74.84 o                         
  -8   1   9        399.84        406.20        22.18 o                         
  -7   1   9       1124.08       1075.22        28.70 o                         
  -6   1   9       1305.70       1292.54        32.27 o                         
  -5   1   9        126.07        125.23        10.94 o                         
  -4   1   9       1138.74       1131.34        30.22 o                         
  -3   1   9        817.83        838.92        23.61 o                         
  -2   1   9        936.32        904.07        23.55 o                         
  -1   1   9       3227.66       3032.91        72.21 o                         
   0   1   9        634.61        651.33        27.85 o                         
   1   1   9      11323.40      11420.70       113.54 o                         
   2   1   9       1097.45       1126.82        43.11 o                         
   3   1   9      10442.02      10350.54       128.32 o                         
   4   1   9       4745.53       4625.31        95.98 o                         
   5   1   9       1830.35       1807.36        46.29 o                         
   6   1   9       5302.83       5240.10        75.73 o                         
   7   1   9        219.03        226.62        20.52 o                         
   8   1   9       2954.91       3021.75        72.91 o                         
   9   1   9        524.16        496.93        34.09 o                         
  10   1   9        748.13        736.77        48.32 o                         
  11   1   9        510.78        518.61        43.63 o                         
  12   1   9          5.02         28.22        18.30 o                         
  13   1   9        731.46        749.14        47.86 o                         
  14   1   9        468.13        423.60        39.92 o                         
  15   1   9        404.73        404.91        40.28 o                         
  16   1   9       3079.99       3474.00       133.35 o                         
  17   1   9          0.31         77.85        46.42 o                         
  20   1   9       1012.31       1160.65       169.43 o                         
 -24   2   9       2090.60       2130.93       218.29 o                         
 -23   2   9        388.78        511.35       112.06 o                         
 -22   2   9       2827.78       2758.51       234.70 o                         
 -21   2   9        135.91        223.47        50.55 o                         
 -20   2   9       2054.11       2218.62       292.35 o                         
 -19   2   9        766.48        753.76        67.90 o                         
 -18   2   9       2033.75       2159.52       116.63 o                         
 -17   2   9        525.03        565.23        57.59 o                         
 -16   2   9        256.77        191.28        30.44 o                         
 -15   2   9       1736.17       1765.47        62.69 o                         
 -14   2   9       1362.09       1358.24        58.94 o                         
 -13   2   9       1566.38       1567.41        64.25 o                         
 -12   2   9       6625.33       6750.56       116.99 o                         
 -11   2   9         14.00         69.32        15.42 o                         
 -10   2   9       9257.54       9253.83       133.60 o                         
  -9   2   9       4113.64       4055.13        79.92 o                         
  -8   2   9       2285.37       2298.84        59.06 o                         
  -7   2   9       5557.43       5544.05        89.19 o                         
  -6   2   9        960.85        910.02        28.95 o                         
  -5   2   9       6781.89       6605.49        78.73 o                         
  -4   2   9         49.33         84.28        11.32 o                         
  -3   2   9       9215.61       8928.90        99.86 o                         
  -2   2   9        495.80        518.06        29.63 o                         
  -1   2   9       3771.97       3642.01        68.41 o                         
   0   2   9       6211.85       6225.53        90.62 o                         
   1   2   9        179.39        190.09        18.89 o                         
   2   2   9       8861.98       8671.38       200.36 o                         
   3   2   9       2112.78       2101.07        56.48 o                         
   4   2   9       1232.16       1293.53        53.86 o                         
   5   2   9       3144.48       3204.19        97.43 o                         
   6   2   9        230.82         82.65        59.87 o                         
   7   2   9       3005.34       2807.89        98.20 o                         
   8   2   9       2554.10       2707.13        97.02 o                         
   9   2   9       2745.03       2792.90        84.53 o                         
  10   2   9       3573.70       3837.76       100.93 o                         
  11   2   9       1150.21       1125.58        56.08 o                         
  12   2   9       7257.38       7396.07       196.46 o                         
  13   2   9        480.21        498.90        54.60 o                         
  14   2   9       4338.39       4660.09       165.51 o                         
  15   2   9       2156.25       2362.09       115.61 o                         
  16   2   9       1028.27       1023.16        85.48 o                         
 -22   3   9          0.60         64.71        59.98 o                         
 -21   3   9        650.79        691.32       139.40 o                         
 -20   3   9        181.32        217.87        66.84 o                         
 -19   3   9        355.64        348.85        50.81 o                         
 -18   3   9        330.16        282.52        78.15 o                         
 -17   3   9        117.77        157.85        34.85 o                         
 -16   3   9        858.87        874.46        62.43 o                         
 -15   3   9         18.93         13.50        28.43 o                         
 -14   3   9        308.28        309.50        31.27 o                         
 -13   3   9       1061.30       1014.73        49.16 o                         
 -12   3   9        240.33        242.64        24.34 o                         
 -11   3   9       1129.17       1137.03        43.96 o                         
 -10   3   9         10.59          0.80        12.69 o                         
  -9   3   9        424.60        385.07        33.85 o                         
  -8   3   9        926.08        902.47        46.39 o                         
  -7   3   9        310.08        355.66        28.88 o                         
  -6   3   9       2998.70       2903.88        77.81 o                         
  -5   3   9          4.14          3.09        11.83 o                         
  -4   3   9       2977.19       3047.17        77.58 o                         
  -3   3   9        196.19        173.81        20.47 o                         
  -2   3   9       1083.31       1037.99        44.43 o                         
  -1   3   9        564.25        550.66        40.42 o                         
   0   3   9        312.11        285.24        35.76 o                         
   1   3   9       1235.56       1095.07        65.13 o                         
   2   3   9        326.59        307.02        33.00 o                         
   3   3   9        863.71        846.85        50.65 o                         
   4   3   9        278.34        283.66        31.01 o                         
   5   3   9         71.71         60.52        17.77 o                         
   6   3   9        440.91        359.20        42.22 o                         
   7   3   9        713.86        702.06        50.10 o                         
   8   3   9       1500.20       1576.13        68.82 o                         
   9   3   9       1241.49       1261.85        69.61 o                         
  10   3   9        806.47        829.62        57.60 o                         
  11   3   9       1236.00       1294.94        71.46 o                         
  12   3   9          1.49          9.03        22.82 o                         
  13   3   9       1030.81       1137.21        81.81 o                         
  14   3   9        246.68        359.31        65.42 o                         
 -20   4   9        328.51        189.21        70.12 o                         
 -19   4   9          0.14         94.06        60.20 o                         
 -18   4   9        291.06        304.60        63.66 o                         
 -17   4   9         40.00         83.59        32.89 o                         
 -16   4   9         42.93          3.07        25.05 o                         
 -15   4   9          0.44          8.11        38.27 o                         
 -14   4   9         80.76         39.32        16.39 o                         
 -13   4   9        124.30         89.09        23.64 o                         
 -12   4   9        139.11        123.79        21.84 o                         
 -11   4   9        432.74        343.98        31.60 o                         
 -10   4   9       1633.97       1554.80        64.69 o                         
  -9   4   9        814.46        807.61        47.67 o                         
  -8   4   9       1314.95       1255.93        57.92 o                         
  -7   4   9       1342.88       1383.62        59.19 o                         
  -6   4   9        814.63        751.45        43.90 o                         
  -5   4   9       1216.26       1278.62        52.68 o                         
  -4   4   9        101.89         80.45        16.93 o                         
  -3   4   9        325.74        329.27        27.83 o                         
  -2   4   9         13.88          2.30        15.18 o                         
  -1   4   9        701.95        709.84        43.04 o                         
   0   4   9         15.55         -5.80         9.07 o                         
   1   4   9        217.07        225.06        29.20 o                         
   2   4   9        212.61        216.40        30.16 o                         
   3   4   9          1.99          6.21        15.25 o                         
   4   4   9         44.00         15.82        23.53 o                         
   5   4   9        357.00        284.11        33.82 o                         
   6   4   9          8.68         22.71        24.70 o                         
   7   4   9        646.09        649.49        49.78 o                         
   8   4   9       1021.13       1088.03        63.59 o                         
   9   4   9          1.26         -7.69        15.39 o                         
  10   4   9        882.70        848.39        58.06 o                         
  11   4   9         81.73         80.67        39.54 o                         
  12   4   9        981.15        938.57        96.16 o                         
  13   4   9         19.11        -31.79        38.22 o                         
  14   4   9        909.12        948.91       141.01 o                         
 -16   5   9       2568.42       2567.03       215.11 o                         
 -15   5   9        188.90        144.58        46.41 o                         
 -14   5   9       2011.94       1997.61       132.83 o                         
 -13   5   9       1369.47       1344.86        77.51 o                         
 -12   5   9        751.40        833.47        52.93 o                         
 -11   5   9       2869.36       2854.85        95.54 o                         
 -10   5   9          0.67         19.28        19.09 o                         
  -9   5   9       2348.72       2178.73        81.10 o                         
  -8   5   9        641.41        538.11        41.39 o                         
  -7   5   9        831.77        750.31        49.50 o                         
  -6   5   9       1522.53       1603.25        84.95 o                         
  -5   5   9          3.56         49.19        37.71 o                         
  -4   5   9       2013.33       2149.39        81.72 o                         
  -3   5   9       1201.10       1237.12       100.48 o                         
  -2   5   9       1821.62       1916.67        87.39 o                         
  -1   5   9       3141.38       3218.98       111.85 o                         
   0   5   9         20.41        132.55        28.71 o                         
   1   5   9       3503.07       3531.81       105.91 o                         
   2   5   9        706.64        739.89        51.84 o                         
   3   5   9       4305.73       4520.41       146.12 o                         
   4   5   9       2348.08       2418.97        89.15 o                         
   5   5   9        949.72        914.13        56.90 o                         
   6   5   9       2956.34       2923.24        99.00 o                         
   7   5   9         66.89         80.14        41.49 o                         
   8   5   9       2466.73       2350.93       124.73 o                         
   9   5   9        505.16        450.05       110.12 o                         
  10   5   9        703.09        692.30       144.64 o                         
  11   5   9       1152.44       1091.81       108.49 o                         
 -10   6   9       1181.08       1176.30       146.41 o                         
  -9   6   9         17.35        -38.66        49.15 o                         
  -8   6   9       1078.41        961.87       128.08 o                         
  -7   6   9        822.42        745.19       120.91 o                         
   2   6   9       2669.04       2970.73       255.83 o                         
   3   6   9       1024.83       1218.25       171.29 o                         
   4   6   9       1199.01       1513.94       195.27 o                         
 -24   0  10       1157.50        920.34       139.01 o                         
 -23   0  10        189.59        212.45        78.45 o                         
 -22   0  10       2653.89       2300.40       209.82 o                         
 -21   0  10         16.48         45.50        36.51 o                         
 -20   0  10       1893.86       1894.56       181.34 o                         
 -19   0  10       3641.48       3479.35       429.36 o                         
 -18   0  10       2829.38       2863.65       113.30 o                         
 -17   0  10       5739.20       5881.47       172.26 o                         
 -16   0  10        251.23        330.24        40.12 o                         
 -15   0  10       3739.33       3617.19       126.71 o                         
 -14   0  10         47.18         34.57        18.61 o                         
 -13   0  10       2652.87       2752.88       103.49 o                         
 -12   0  10       1738.30       1709.64        80.43 o                         
 -11   0  10        127.58        114.20        26.78 o                         
 -10   0  10       4617.14       4579.82        73.88 o                         
  -9   0  10        208.21        245.91        18.90 o                         
  -8   0  10       1368.40       1362.53        38.26 o                         
  -7   0  10       4062.00       3886.45        88.92 o                         
  -6   0  10         76.59        102.24        13.87 o                         
  -5   0  10       8459.61       8532.52       139.97 o                         
  -4   0  10       4176.29       4118.51       100.93 o                         
  -3   0  10       5574.97       5449.96       118.54 o                         
  -2   0  10       5917.48       5866.77        95.99 o                         
  -1   0  10       3404.62       3450.83        87.37 o                         
   0   0  10       7343.10       7329.41       139.28 o                         
   1   0  10        313.70        385.37        37.66 o                         
   2   0  10      11446.92      11341.83       186.50 o                         
   3   0  10        335.56        404.37        48.50 o                         
   4   0  10       7691.36       7593.62       158.49 o                         
   5   0  10       5075.63       4927.98       149.20 o                         
   6   0  10        807.47        733.41        60.75 o                         
   7   0  10       1730.74       1641.19        90.67 o                         
   8   0  10        555.63        444.26        51.53 o                         
   9   0  10        396.91        397.40        48.93 o                         
  10   0  10       4242.10       4064.97       146.84 o                         
  11   0  10          6.61        -16.43        16.43 o                         
  12   0  10       3270.16       3394.59       138.19 o                         
  13   0  10       1082.82       1181.04        86.45 o                         
  14   0  10       2499.30       2564.00       161.76 o                         
  15   0  10       2001.84       2037.89       145.29 o                         
  16   0  10       1897.06       1687.92       186.08 o                         
 -24   1  10        286.93        272.21        84.64 o                         
 -23   1  10        612.47        507.03       104.76 o                         
 -22   1  10        159.31         57.64        37.35 o                         
 -21   1  10        367.99        301.58        73.67 o                         
 -20   1  10          7.45         -7.87        20.05 o                         
 -19   1  10        389.09        338.13        39.78 o                         
 -18   1  10       1312.87       1264.54        79.91 o                         
 -17   1  10        476.93        508.60        46.94 o                         
 -16   1  10       2296.97       2313.71        79.01 o                         
 -15   1  10        401.14        400.18        35.63 o                         
 -14   1  10       1075.63       1047.75        53.86 o                         
 -13   1  10       2093.13       2122.27        61.52 o                         
 -12   1  10         35.13         49.70        11.30 o                         
 -11   1  10       2535.59       2484.48        61.94 o                         
 -10   1  10          0.12          4.54         7.19 o                         
  -9   1  10       2706.56       2764.86        66.95 o                         
  -8   1  10        251.00        235.50        24.55 o                         
  -7   1  10       1293.39       1278.20        36.09 o                         
  -6   1  10       1654.13       1516.31        56.70 o                         
  -5   1  10        773.00        728.63        29.53 o                         
  -4   1  10       2722.62       2573.74        58.21 o                         
  -3   1  10        437.75        462.31        22.26 o                         
  -2   1  10       3138.36       3092.24        66.90 o                         
  -1   1  10       2462.04       2332.99        60.25 o                         
   0   1  10         11.21         14.14        10.23 o                         
   1   1  10       1584.21       1607.94        52.39 o                         
   2   1  10       1605.14       1597.87        52.94 o                         
   3   1  10        718.20        748.89        37.73 o                         
   4   1  10       1473.35       1403.58        56.63 o                         
   5   1  10        346.45        345.47        29.31 o                         
   6   1  10       2382.29       2258.52        73.54 o                         
   7   1  10          1.23          4.78        13.03 o                         
   8   1  10       2024.50       2044.22        79.42 o                         
   9   1  10       1803.72       1783.96        98.15 o                         
  10   1  10        949.90        948.60        57.99 o                         
  11   1  10       1908.67       1880.55        81.39 o                         
  12   1  10        262.82        214.70        31.98 o                         
  13   1  10       2033.50       2141.85        88.98 o                         
  14   1  10        289.46        381.58        42.15 o                         
  15   1  10        976.32       1033.55        76.58 o                         
  16   1  10        491.04        454.33       110.80 o                         
 -22   2  10         63.93        138.13        68.95 o                         
 -21   2  10        144.07        191.66        82.09 o                         
 -20   2  10         59.18        128.41        40.14 o                         
 -19   2  10         49.11         43.80        25.80 o                         
 -18   2  10        683.59        627.93        55.02 o                         
 -17   2  10        206.54        215.10        31.94 o                         
 -16   2  10         77.62         84.87        22.72 o                         
 -15   2  10        572.64        609.27        50.03 o                         
 -14   2  10          9.78         32.73        22.26 o                         
 -13   2  10        110.35         98.30        25.67 o                         
 -12   2  10          5.12          2.39        16.78 o                         
 -11   2  10          1.43        -14.01        14.01 o                         
 -10   2  10        126.53         95.19        16.41 o                         
  -9   2  10         75.13         54.07        13.71 o                         
  -8   2  10        160.75        120.55        19.11 o                         
  -7   2  10          2.17         22.17        12.77 o                         
  -6   2  10         66.30         43.32        15.57 o                         
  -5   2  10         14.53         14.28         9.62 o                         
  -4   2  10         98.29         46.78        20.65 o                         
  -3   2  10        903.39        753.42        72.61 o                         
  -2   2  10         87.05         53.14        21.82 o                         
  -1   2  10        462.61        474.76        38.49 o                         
   0   2  10       3485.10       3473.77       102.51 o                         
   1   2  10          2.39          3.91        11.73 o                         
   2   2  10        825.89        798.60        53.12 o                         
   3   2  10         19.03         14.38        10.37 o                         
   4   2  10         54.11         50.18        19.36 o                         
   5   2  10          6.87          1.00         9.31 o                         
   6   2  10         92.66        101.23        21.12 o                         
   7   2  10        377.25        346.99        40.70 o                         
   8   2  10          6.12         -7.32        16.24 o                         
   9   2  10         40.32         26.09        20.16 o                         
  10   2  10         30.64         36.60        23.74 o                         
  11   2  10          2.03        -24.62        26.03 o                         
  12   2  10        257.50        219.61        39.21 o                         
  13   2  10         35.69         84.45        26.71 o                         
  14   2  10        367.05        293.47        40.76 o                         
  15   2  10        647.74        736.14       124.71 o                         
 -20   3  10        105.10        186.32        72.49 o                         
 -19   3  10        477.14        373.42        68.22 o                         
 -18   3  10        989.10       1026.78        91.08 o                         
 -17   3  10         21.07         -0.04        24.34 o                         
 -16   3  10       1583.83       1590.47       101.12 o                         
 -15   3  10         79.36         47.85        20.83 o                         
 -14   3  10       1545.80       1586.88        71.46 o                         
 -13   3  10       3517.31       3584.76        86.03 o                         
 -12   3  10        233.30        313.57        28.32 o                         
 -11   3  10       6878.07       7040.34       118.88 o                         
 -10   3  10          0.58         38.38        19.46 o                         
  -9   3  10       4154.21       4284.73       100.57 o                         
  -8   3  10       1819.73       1755.54        63.99 o                         
  -7   3  10       2581.46       2558.70        90.39 o                         
  -6   3  10       1989.13       2019.27        80.10 o                         
  -5   3  10        884.96        876.70        53.96 o                         
  -4   3  10       3141.77       3242.42       124.65 o                         
  -3   3  10        164.07        197.45        25.64 o                         
  -2   3  10       1240.88       1267.27        61.89 o                         
  -1   3  10        899.96        845.98        60.02 o                         
   0   3  10         63.98         81.86        19.36 o                         
   1   3  10       2285.06       2253.70        97.53 o                         
   2   3  10        535.12        531.55        50.66 o                         
   3   3  10       1771.03       1792.65        73.85 o                         
   4   3  10       5265.24       5134.31       147.88 o                         
   5   3  10        434.98        384.96        51.09 o                         
   6   3  10       3046.80       2780.54       125.02 o                         
   7   3  10        330.76        407.97        50.68 o                         
   8   3  10       3994.46       4147.08       154.85 o                         
   9   3  10       2995.67       3179.08       136.92 o                         
  10   3  10       2198.28       2298.83       143.24 o                         
  11   3  10       2515.23       2573.20       149.53 o                         
  12   3  10        158.99        175.32        35.56 o                         
  13   3  10       3126.63       3131.81       240.54 o                         
 -18   4  10        581.85        744.88       134.91 o                         
 -17   4  10       3549.55       3235.98       273.84 o                         
 -16   4  10         40.25        105.66        33.99 o                         
 -15   4  10       2101.30       2082.10       137.58 o                         
 -14   4  10        500.08        540.48        52.96 o                         
 -13   4  10        143.72        163.94        32.52 o                         
 -12   4  10       2600.66       2416.12        99.76 o                         
 -11   4  10        276.92        295.98        34.64 o                         
 -10   4  10       2620.72       2729.83        96.93 o                         
  -9   4  10         92.85        106.04        20.89 o                         
  -8   4  10       2324.59       2510.19        85.75 o                         
  -7   4  10       2610.30       2555.23        86.42 o                         
  -6   4  10        531.73        498.54        41.30 o                         
  -5   4  10       3943.02       4160.18       108.03 o                         
  -4   4  10        225.72        267.29        31.82 o                         
  -3   4  10       3244.06       3405.88        96.61 o                         
  -2   4  10       2097.84       2290.59        88.34 o                         
  -1   4  10       1230.72       1308.05        78.44 o                         
   0   4  10       3396.88       3783.48       133.88 o                         
   1   4  10         10.79          2.15        24.02 o                         
   2   4  10       2285.85       2282.85       105.21 o                         
   3   4  10       2070.68       2144.24       106.37 o                         
   4   4  10       2674.86       2727.34       115.78 o                         
   5   4  10       2674.74       2822.27       118.42 o                         
   6   4  10        276.31        316.40        41.23 o                         
   7   4  10       2293.89       2218.59       106.69 o                         
   8   4  10        978.02        925.51        71.80 o                         
   9   4  10       1965.24       1751.32        95.93 o                         
  10   4  10       1219.09       1379.61       119.02 o                         
  11   4  10        267.43        282.70        56.21 o                         
  12   4  10       2108.32       1763.91       133.45 o                         
  13   4  10         78.81        128.08        62.01 o                         
 -14   5  10         66.18         -8.76       175.59 o                         
 -13   5  10          0.99         16.01        36.84 o                         
 -12   5  10        228.97        123.24        46.14 o                         
 -11   5  10         87.68         29.97        18.48 o                         
 -10   5  10          7.41         20.04        17.81 o                         
  -9   5  10         78.67        102.20        26.88 o                         
  -8   5  10         16.55         22.88        18.85 o                         
  -7   5  10         39.60         23.55        21.98 o                         
  -6   5  10        591.68        570.48        50.92 o                         
  -5   5  10        664.60        673.99        55.55 o                         
  -4   5  10       1331.77       1281.98        79.50 o                         
  -3   5  10        859.26        839.80        62.24 o                         
  -2   5  10        233.06        280.95        38.33 o                         
  -1   5  10        717.48        663.82        55.06 o                         
   0   5  10         53.36         70.71        27.09 o                         
   1   5  10        240.43        209.95        33.84 o                         
   2   5  10         11.90         64.44        23.03 o                         
   3   5  10        492.21        633.28        86.24 o                         
   4   5  10          5.41         -8.58        38.09 o                         
   5   5  10       1016.42        845.08       138.58 o                         
   6   5  10        273.23        356.52        97.01 o                         
   7   5  10         32.13         52.15        70.58 o                         
 -19   1  11       2350.17       2373.41       121.47 o                         
 -18   1  11        477.09        557.69        60.13 o                         
 -17   1  11        821.21        880.10        74.07 o                         
 -16   1  11        670.05        730.02        67.26 o                         
 -15   1  11          7.03          6.24        15.93 o                         
 -14   1  11        620.77        657.94        51.33 o                         
 -13   1  11        289.87        226.79        31.92 o                         
 -12   1  11          1.08         32.45        14.42 o                         
 -11   1  11       2113.64       2111.10        89.20 o                         
 -10   1  11        702.26        747.78        43.63 o                         
  -9   1  11       2886.41       3027.82        86.90 o                         
  -8   1  11       3124.61       3234.28        91.03 o                         
  -7   1  11        962.44       1011.71        52.34 o                         
  -6   1  11       3843.16       3954.13        82.98 o                         
  -5   1  11        186.40        260.77        24.05 o                         
  -4   1  11       7512.14       7665.28       121.68 o                         
  -3   1  11         25.51         68.00        14.27 o                         
  -2   1  11       3397.24       3493.62        84.10 o                         
  -1   1  11        785.47        863.71        44.28 o                         
   0   1  11        396.75        535.17        35.04 o                         
   1   1  11       5077.56       4994.93       106.12 o                         
   2   1  11         63.54         91.56        16.20 o                         
   3   1  11       1266.74       1249.44        55.54 o                         
   4   1  11       1044.26        964.18        50.53 o                         
   5   1  11        160.07        150.73        24.15 o                         
   6   1  11       1519.02       1503.78        59.34 o                         
   7   1  11         52.44         44.33        30.22 o                         
   8   1  11        661.66        638.79        48.20 o                         
   9   1  11        798.64        748.51        51.97 o                         
  10   1  11        415.16        347.10        45.95 o                         
  11   1  11       2684.46       2807.87       102.76 o                         
  12   1  11         14.64         31.91        21.25 o                         
  13   1  11       3767.52       4086.82       128.03 o                         
  14   1  11       1413.59       1427.01       178.90 o                         
 -20   2  11       1369.70       1331.10       155.14 o                         
 -19   2  11        995.46        971.63       162.92 o                         
 -18   2  11        982.16        906.14        80.74 o                         
 -17   2  11       2753.91       2961.84       140.47 o                         
 -16   2  11         14.12         31.49        22.09 o                         
 -15   2  11       4251.63       4516.72       180.79 o                         
 -14   2  11       1075.26       1149.84        88.40 o                         
 -13   2  11       2114.31       1990.92       121.09 o                         
 -12   2  11       4550.42       4613.79       131.10 o                         
 -11   2  11        107.02        149.91        28.57 o                         
 -10   2  11       4295.25       4362.48       126.80 o                         
  -9   2  11          2.82         41.55        29.65 o                         
  -8   2  11       3317.35       3494.54       113.16 o                         
  -7   2  11       1279.67       1152.44        84.20 o                         
  -6   2  11       1031.83       1067.07        80.13 o                         
  -5   2  11       3383.32       3598.58       132.38 o                         
  -4   2  11          5.33         54.99        20.98 o                         
  -3   2  11       3093.42       3017.56       174.03 o                         
  -2   2  11       1190.99       1136.10        77.21 o                         
  -1   2  11        115.90        147.26        24.00 o                         
   0   2  11       6581.01       6634.35       160.45 o                         
   1   2  11        983.06       1008.14        61.88 o                         
   2   2  11       6003.01       6154.72       148.09 o                         
   3   2  11       3078.16       3167.69       109.25 o                         
   4   2  11       2668.42       2863.07       124.27 o                         
   5   2  11       5322.33       5377.26       145.06 o                         
   6   2  11        564.78        712.50        57.93 o                         
   7   2  11       4324.21       4469.79       136.19 o                         
   8   2  11         17.33         82.87        27.05 o                         
   9   2  11       4200.51       4545.57       141.15 o                         
  10   2  11       1317.90       1471.73        83.81 o                         
  11   2  11        795.04        716.04        68.63 o                         
  12   2  11       1744.97       1726.55       107.40 o                         
  13   2  11          8.82          0.66        34.09 o                         
 -19   3  11         54.60          9.31        68.03 o                         
 -18   3  11        464.56        417.65        68.97 o                         
 -17   3  11         26.99         17.22        59.35 o                         
 -16   3  11        498.65        567.67        65.99 o                         
 -15   3  11          0.38         38.27        27.14 o                         
 -14   3  11        797.02        838.74        78.15 o                         
 -13   3  11        370.90        390.16        43.33 o                         
 -12   3  11       1404.88       1343.31        60.48 o                         
 -11   3  11       1951.09       1964.60        82.52 o                         
 -10   3  11         93.22        146.66        25.10 o                         
  -9   3  11       1085.15       1078.78        61.03 o                         
  -8   3  11        476.79        411.02        38.78 o                         
  -7   3  11          2.71         21.08        19.22 o                         
  -6   3  11        951.11        882.75        56.44 o                         
  -5   3  11         45.74         69.24        21.16 o                         
  -4   3  11        283.21        243.12        41.76 o                         
  -3   3  11         27.46         21.63        10.80 o                         
  -2   3  11        373.08        369.73        42.71 o                         
  -1   3  11        842.40        841.91        64.70 o                         
   0   3  11        281.55        312.10        39.09 o                         
   1   3  11       1473.01       1403.07        91.57 o                         
   2   3  11         95.69         92.98        27.64 o                         
   3   3  11       2092.63       2076.65       112.82 o                         
   4   3  11       1110.40        972.95        78.72 o                         
   5   3  11        122.80        162.62        40.02 o                         
   6   3  11        856.41        929.50        78.61 o                         
   7   3  11        432.84        370.49        60.67 o                         
   8   3  11        596.77        548.72        63.96 o                         
   9   3  11        273.95        304.04        47.45 o                         
  10   3  11        647.08        654.28        83.79 o                         
  11   3  11        332.22        211.68        52.30 o                         
  12   3  11        184.73        277.18        55.12 o                         
  13   3  11        501.74        582.86       113.93 o                         
 -15   4  11        574.13        640.23       145.06 o                         
 -14   4  11         20.01         74.35        22.93 o                         
 -13   4  11        138.35        196.00        37.57 o                         
 -12   4  11        490.10        563.00        54.19 o                         
 -11   4  11         11.82         11.78        17.05 o                         
 -10   4  11        755.62        700.28        48.92 o                         
  -9   4  11        122.08        107.04        20.80 o                         
  -8   4  11        812.10        760.95        49.01 o                         
  -7   4  11          1.56         11.77        10.83 o                         
  -6   4  11        476.98        447.27        39.32 o                         
  -5   4  11          5.63        -13.91        13.91 o                         
  -4   4  11         15.33         39.65        22.05 o                         
  -3   4  11         35.91         27.09        37.14 o                         
  -2   4  11        149.71        189.62        33.33 o                         
  -1   4  11        286.86        281.54        55.47 o                         
   0   4  11        513.89        540.49        53.75 o                         
   1   4  11        825.93        848.74        68.75 o                         
   2   4  11        332.31        326.21        43.46 o                         
   3   4  11        705.58        639.90        59.84 o                         
   4   4  11        714.68        758.09        63.97 o                         
   5   4  11       2093.49       2269.04       124.58 o                         
   6   4  11        654.40        445.50        70.33 o                         
   7   4  11        743.74        746.55        89.61 o                         
   8   4  11        406.05        356.14        68.71 o                         
   9   4  11        672.94        465.15       112.27 o                         
 -10   5  11         30.16        -10.41        29.09 o                         
  -9   5  11       1654.50       1803.33       175.26 o                         
  -8   5  11        721.30        811.62       126.47 o                         
  -7   5  11        823.43        784.60        85.95 o                         
  -6   5  11       2831.16       3031.81       233.03 o                         
  -5   5  11         69.69        182.22        55.84 o                         
 -19   0  12       1282.32       1277.39       170.71 o                         
 -18   0  12        898.60        760.66       120.36 o                         
 -17   0  12       1566.55       1451.32       173.03 o                         
 -16   0  12          8.02         36.23        47.03 o                         
 -15   0  12       2439.16       2668.02       149.33 o                         
 -14   0  12        702.38        779.96       124.91 o                         
 -13   0  12        620.23        660.97        78.91 o                         
 -12   0  12       3539.51       3797.31       178.29 o                         
 -11   0  12         16.93         33.70        29.18 o                         
 -10   0  12       5013.61       4949.25       202.58 o                         
  -9   0  12        776.81        955.07        92.80 o                         
  -8   0  12       6128.48       6283.13       229.85 o                         
  -7   0  12       3966.38       4162.10       187.19 o                         
  -6   0  12       1256.02       1322.73        78.11 o                         
  -5   0  12       3991.19       4094.27       120.42 o                         
  -4   0  12         30.76        155.20        27.17 o                         
  -3   0  12      10159.77      10348.41       183.99 o                         
  -2   0  12        267.87        315.98        35.26 o                         
  -1   0  12       1748.49       1716.20        79.45 o                         
   0   0  12       1040.55        960.13        61.70 o                         
   1   0  12         81.49         63.36        19.35 o                         
   2   0  12       1225.56       1301.43        71.53 o                         
   3   0  12       1290.41       1203.77        81.72 o                         
   4   0  12        494.47        459.57        54.42 o                         
   5   0  12       3680.62       3630.74       143.63 o                         
   6   0  12        187.68        141.50        33.97 o                         
   7   0  12       5242.35       5422.14       179.53 o                         
   8   0  12       1854.56       1671.79       103.76 o                         
   9   0  12       4413.48       4647.60       171.73 o                         
  10   0  12       4994.02       4662.82       176.05 o                         
  11   0  12        600.94        630.75        71.27 o                         
  12   0  12       5120.53       5387.27       227.28 o                         
 -19   1  12       1078.50       1114.84       148.55 o                         
 -18   1  12       1887.20       1711.18       126.38 o                         
 -17   1  12        229.81        264.54        61.98 o                         
 -16   1  12       2465.23       2559.79       152.45 o                         
 -15   1  12         53.54         97.86        32.02 o                         
 -14   1  12        765.41        862.87        70.08 o                         
 -13   1  12        315.51        339.77        45.56 o                         
 -12   1  12         78.57         78.03        27.79 o                         
 -11   1  12        833.97        939.47        64.01 o                         
 -10   1  12         58.73         77.10        25.33 o                         
  -9   1  12        434.63        497.81        49.34 o                         
  -8   1  12          8.16          5.61        24.40 o                         
  -7   1  12       1448.10       1475.34        65.17 o                         
  -6   1  12       1107.27       1142.59        60.57 o                         
  -5   1  12          0.33         52.39        21.17 o                         
  -4   1  12       4051.38       4262.10       129.12 o                         
  -3   1  12       2370.55       2394.76        80.57 o                         
  -2   1  12       1698.64       1706.72        70.16 o                         
  -1   1  12       1528.04       1554.70        60.99 o                         
   0   1  12          2.79         22.53        16.47 o                         
   1   1  12       1555.93       1689.63        60.83 o                         
   2   1  12        184.37        177.12        23.05 o                         
   3   1  12       1257.67       1233.00        54.25 o                         
   4   1  12        738.79        755.05        44.15 o                         
   5   1  12       1335.37       1329.64        62.03 o                         
   6   1  12        898.44        874.99        51.75 o                         
   7   1  12        176.46         95.62        22.12 o                         
   8   1  12       1135.84       1073.49        64.06 o                         
   9   1  12        376.02        314.24        41.12 o                         
  10   1  12        865.18        816.35        59.44 o                         
  11   1  12       1489.00       1445.45        87.48 o                         
  12   1  12        115.33        106.78        35.27 o                         
  13   1  12       1020.38        893.68       126.48 o                         
 -19   2  12        134.61         17.12        44.70 o                         
 -18   2  12          3.04         58.79        63.87 o                         
 -17   2  12         21.22        -67.64        67.64 o                         
 -16   2  12        100.21         41.17        26.48 o                         
 -15   2  12         12.01         36.91        25.84 o                         
 -14   2  12        134.34        111.24        35.55 o                         
 -13   2  12         34.27          7.15        21.79 o                         
 -12   2  12         19.00         -5.58        33.10 o                         
 -11   2  12         13.79         22.13        23.16 o                         
 -10   2  12          4.62        -25.88        28.42 o                         
  -9   2  12         81.21         78.44        21.89 o                         
  -8   2  12        593.17        606.87        58.15 o                         
  -7   2  12        142.13        150.20        31.55 o                         
  -6   2  12        380.94        366.29        47.63 o                         
  -5   2  12        717.50        673.86        63.56 o                         
  -4   2  12         91.12         96.16        33.68 o                         
  -3   2  12        663.02        571.90        59.10 o                         
  -2   2  12          2.22          6.63        15.64 o                         
  -1   2  12         15.10         21.50        30.93 o                         
   0   2  12         61.27         45.87        15.57 o                         
   1   2  12          7.89        -11.35        17.33 o                         
   2   2  12         20.35         15.05        16.29 o                         
   3   2  12         34.65          3.00        11.56 o                         
   4   2  12        142.38        118.76        33.04 o                         
   5   2  12         29.45         33.63        35.63 o                         
   6   2  12        230.71        190.64        32.29 o                         
   7   2  12        271.33        292.22        49.03 o                         
   8   2  12          5.85         22.86        21.25 o                         
   9   2  12        602.81        612.12        57.18 o                         
  10   2  12        322.56        337.71        59.57 o                         
  11   2  12        143.68        141.98        40.71 o                         
  12   2  12        493.48        503.30       102.22 o                         
 -16   3  12       3498.80       3608.22       296.46 o                         
 -15   3  12          4.40        -30.45        56.68 o                         
 -14   3  12       1857.43       1923.32       123.52 o                         
 -13   3  12        221.93        181.05        41.66 o                         
 -12   3  12       1406.82       1407.24       115.64 o                         
 -11   3  12        661.20        685.97        73.61 o                         
 -10   3  12        105.25        161.68        44.91 o                         
  -9   3  12       1047.60       1038.60        70.34 o                         
  -8   3  12        515.07        487.54        47.12 o                         
  -7   3  12        478.84        282.73        71.67 o                         
  -6   3  12       2120.91       2121.97       114.30 o                         
  -5   3  12        367.32        409.67        52.25 o                         
  -4   3  12       2905.57       2922.30       135.31 o                         
  -3   3  12       1649.28       1608.37        99.70 o                         
  -2   3  12       1772.63       1999.52       162.89 o                         
  -1   3  12       2759.99       2743.21       197.12 o                         
   0   3  12        344.62        398.48        54.90 o                         
   1   3  12       3339.30       3509.56       149.75 o                         
   2   3  12        245.32        284.08        48.06 o                         
   3   3  12       3389.15       3751.71       194.37 o                         
   4   3  12        557.34        558.25        63.70 o                         
   5   3  12       3032.39       3121.14       145.90 o                         
   6   3  12       2190.97       2389.61       127.55 o                         
   7   3  12          1.02         47.49        34.63 o                         
   8   3  12       1982.20       1998.43       216.52 o                         
   9   3  12        239.66        218.95        90.79 o                         
  10   3  12        295.96        298.74        78.74 o                         
 -12   4  12       2193.78       2087.96       154.76 o                         
 -11   4  12         26.95         31.39        22.16 o                         
 -10   4  12       2505.32       2389.36       111.55 o                         
  -9   4  12        133.62        180.27        37.07 o                         
  -8   4  12       1779.68       1747.71        89.81 o                         
  -7   4  12        739.27        703.28        76.42 o                         
  -6   4  12        698.12        829.91        74.40 o                         
  -5   4  12       3053.47       3088.18       141.49 o                         
  -4   4  12         18.82         88.76        35.94 o                         
  -3   4  12       3104.79       2858.14       174.79 o                         
  -2   4  12       1769.80       1912.96       185.89 o                         
  -1   4  12       1275.05       1326.09       155.76 o                         
   0   4  12       1846.34       1797.74       183.95 o                         
   1   4  12         77.73        101.84        51.02 o                         
 -18   1  13        644.52        718.28       136.88 o                         
 -17   1  13          1.33         -7.29        72.32 o                         
 -16   1  13       1260.25       1299.40       114.47 o                         
 -15   1  13        134.78        108.66        39.93 o                         
 -14   1  13       1417.88       1362.68       121.93 o                         
 -13   1  13       1068.94       1092.75        82.31 o                         
 -12   1  13       1129.13       1245.46        89.13 o                         
 -11   1  13       3414.95       3700.91       196.59 o                         
 -10   1  13         50.64        109.23        33.08 o                         
  -9   1  13       3078.18       3141.09       122.14 o                         
  -8   1  13        316.02        413.33        55.12 o                         
  -7   1  13       2302.85       2599.60       133.56 o                         
  -6   1  13       1204.36       1290.11        94.03 o                         
  -5   1  13         51.68         62.61        29.21 o                         
  -4   1  13        925.13        998.64        57.99 o                         
  -3   1  13          1.46          2.72        10.01 o                         
  -2   1  13        274.52        302.11        40.20 o                         
  -1   1  13        636.57        678.53        48.96 o                         
   0   1  13         40.92         77.72        18.03 o                         
   1   1  13       1543.00       1557.85        61.48 o                         
   2   1  13        537.77        524.37        37.11 o                         
   3   1  13       1464.95       1386.86        77.96 o                         
   4   1  13       3198.13       3127.11        97.98 o                         
   5   1  13        958.28        907.25        55.52 o                         
   6   1  13       4609.33       4589.23       163.35 o                         
   7   1  13         14.96         28.58        37.84 o                         
   8   1  13       3454.98       3576.44       120.96 o                         
   9   1  13        279.18        286.32        89.32 o                         
  10   1  13       1592.91       1517.22       165.46 o                         
  11   1  13        925.97        854.55       140.94 o                         
 -15   2  13       1491.43       1504.93       180.06 o                         
 -14   2  13          4.22        -23.80        41.35 o                         
 -13   2  13        611.95        792.09        96.54 o                         
 -12   2  13        773.46        791.67       102.23 o                         
 -11   2  13        490.05        510.23        93.06 o                         
 -10   2  13       2848.82       2873.12       269.15 o                         
  -9   2  13        503.00        614.18        86.58 o                         
  -8   2  13       1797.93       1807.97       309.84 o                         
  -7   2  13       4269.95       4598.76       222.45 o                         
  -6   2  13        146.91        240.90        43.10 o                         
  -5   2  13       5242.81       5335.73       177.07 o                         
  -4   2  13        243.92        340.75        47.36 o                         
  -3   2  13       3297.80       3523.12       202.72 o                         
  -2   2  13       1342.69       1551.12       116.85 o                         
  -1   2  13       1480.02       1649.65       137.20 o                         
   0   2  13       2243.04       2241.89       119.27 o                         
   1   2  13        861.78        878.11        77.87 o                         
   2   2  13       3431.93       3608.64       152.50 o                         
   3   2  13        369.02        320.25        49.52 o                         
   4   2  13       2382.00       2383.10       120.18 o                         
   5   2  13       2091.92       2154.84       115.37 o                         
   6   2  13        188.28        165.37        37.49 o                         
   7   2  13       2062.57       2044.08       115.82 o                         
   8   2  13        891.45        798.65       119.13 o                         
   9   2  13        706.52        493.24       112.53 o                         
 -12   3  13        122.93         77.82        50.25 o                         
 -11   3  13        679.29        530.02       121.35 o                         
  -7   3  13         17.85         43.69        46.71 o                         
  -6   3  13       1096.98       1048.49       130.31 o                         
  -5   3  13         18.11         69.51        40.88 o                         
  -4   3  13        609.45        713.82       111.04 o                         
  -3   3  13        170.16        118.20        57.30 o                         
  -2   3  13        685.84        647.81       108.10 o                         
  -1   3  13        745.11        617.09       117.52 o                         
   0   3  13        692.19        931.67       130.11 o                         
   1   3  13       1143.59       1130.68       143.41 o                         
   2   3  13         16.11          0.99        49.48 o                         
   3   3  13        782.85        780.65       119.60 o                         
  -6   4  13          0.71        -13.86        22.30 o                         
  -5   4  13        923.92        893.48       131.42 o                         
  -4   4  13         79.30        180.52        71.50 o                         
 -14   0  14        228.56        129.24        59.82 o                         
 -13   0  14       3430.43       3526.48       256.52 o                         
 -12   0  14       2077.20       2165.35       204.16 o                         
 -11   0  14        606.45        660.76       109.94 o                         
 -10   0  14       1902.72       2139.17       197.24 o                         
  -9   0  14        164.09        211.54        75.18 o                         
  -8   0  14        873.32        896.72       100.88 o                         
  -7   0  14          6.52         25.14        33.70 o                         
  -6   0  14          1.55         58.17        27.39 o                         
  -5   0  14       2342.60       2779.15       170.66 o                         
  -4   0  14       1083.53       1351.20       122.57 o                         
  -3   0  14       4156.89       4486.53       235.79 o                         
  -2   0  14       1202.93       1417.26       190.99 o                         
  -1   0  14       1053.91       1082.21       102.99 o                         
   0   0  14       4044.68       4087.60       200.87 o                         
   1   0  14         62.05         95.45        52.24 o                         
   2   0  14       4501.50       4435.99       192.08 o                         
   3   0  14       1222.41       1115.86       100.62 o                         
   4   0  14       2992.29       2950.34       167.10 o                         
   5   0  14       2533.52       2435.46       154.03 o                         
   6   0  14        586.36        555.06        78.17 o                         
   7   0  14       3183.33       3127.93       248.42 o                         
 -14   1  14        321.13        408.70        90.35 o                         
 -13   1  14        402.65        426.40        95.94 o                         
 -12   1  14         82.93        203.62        63.77 o                         
 -11   1  14        918.39        812.22       127.23 o                         
 -10   1  14          1.78         87.00        58.77 o                         
  -9   1  14       1826.33       1980.91       201.43 o                         
  -8   1  14        365.66        316.57        82.67 o                         
  -7   1  14        661.44        545.81       108.33 o                         
  -6   1  14        929.77       1103.44       154.51 o                         
  -5   1  14         18.38         14.94        31.77 o                         
  -4   1  14       2496.71       2525.62       234.62 o                         
  -3   1  14          8.80         45.95        52.81 o                         
  -2   1  14       2021.58       2035.62       191.87 o                         
  -1   1  14        693.44        848.68       126.33 o                         
   0   1  14        222.20        173.99        49.16 o                         
   1   1  14        557.37        543.75        83.46 o                         
   2   1  14         95.46         31.18        27.46 o                         
   3   1  14        266.18        269.28        55.58 o                         
   4   1  14        523.67        362.31        61.83 o                         
   5   1  14        273.75        236.04        53.60 o                         
   6   1  14        612.46        537.22        70.73 o                         
  -2   2  14         74.56        230.40        67.92 o                         
  -1   2  14         21.86        101.22        41.36 o                         
   0   2  14        320.14        346.56        76.44 o                         
   1   2  14          0.95        110.51        49.35 o                         
   2   2  14        345.08        358.02        81.19 o                         
   3   2  14         43.82          9.79        40.05 o                         
  -3   3  14          1.00         87.15        56.04 o                         
  -2   3  14       2961.95       2491.75       215.01 o                         
  -1   3  14        181.59        158.05        53.74 o                         
                                                                                
